# Supplementary material for: Reconstruction of the cell pseudo-space from single-cell RNA sequencing data with scSpace
Source: Nat Commun. 2023 Apr 29;14:2484. doi: 10.1038/s41467-023-38121-4 (PMC10148590; doi:10.1038/s41467-023-38121-4)
Supplement: Supplementary file 4 — Supplementary Data 1 [file 41467_2023_38121_MOESM4_ESM.xlsx]

## Sheet: Sheet1
Supplementary Data1: Detailed information of datasets used in scSpace
Validation of scSpace on spatial transcriptomics data
DataSet	DataType	Species	Tissue	Technology	DataSource	Reference
human_DLPFC	Spatial transcriptomics	human	human dorsolateral prefrontal cortex	10x Visium	http://spatial.libd.org/spatialLIBD/	Transcriptome-scale spatial gene expression in the human dorsolateral prefrontal cortex
mouse_V1_neocortex	Spatial transcriptomics	mouse	V1 primary visual cortex	STARmap	https://www.dropbox.com/sh/f7ebheru1lbz91s/AABYSSjSTppBmVmWl2H4s_K-a?dl=0	Three-dimensional intact-tissue sequencing of single-cell transcriptional states
human_breast_cancer	Spatial transcriptomics	human	HER2 breast cancer	ST	https://zenodo.org/record/5511763#.Y6kMduxBzUI	Spatial deconvolution of HER2-positive breast cancer delineates tumor-associated cell type interactions
human_SCC	Spatial transcriptomics	human	skin squamous cell carcinoma	ST	GSE144240	Multimodal Analysis of Composition and Spatial Architecture in Human Squamous Cell Carcinoma
Validation of scSpace on scRNA-seq data
DataSet	DataType	Species	Tissue	Technology	DataSource	Reference
mouse_intestine_sc	scRNA-seq	mouse	the small intestinal villus	LCM	GSE109413	Spatial Reconstruction of Single Enterocytes Uncovers Broad Zonation along the Intestinal Villus Axis
mouse_intestine_st	Spatial transcriptomics	mouse	colon	10x Visium	GSE169749	The spatial transcriptomic landscape of the healing mouse intestine following damage
mouse_liver_sc	scRNA-seq	mouse	liver lobule	MARS-seq	GSE84498	Single-cell spatial reconstruction reveals global division of labour in the mammalian liver
mouse_liver_st	Spatial transcriptomics	mouse	liver	10x Visium	https://www.livercellatlas.org	Spatial proteogenomics reveals distinct and evolutionarily conserved hepatic macrophage niches
mouse_neocortex_sc	scRNA-seq	mouse	V1 neocortex	SMART-Seq v4	https://portal.brain-map.org/atlases-and-data/rnaseq/mouse-v1-and-alm-smart-seq	Shared and distinct transcriptomic cell types across neocortical areas
mouse_neocortex_st	Spatial transcriptomics	mouse	V1 primary visual cortex	STARmap	https://www.dropbox.com/sh/f7ebheru1lbz91s/AABYSSjSTppBmVmWl2H4s_K-a?dl=0	Three-dimensional intact-tissue sequencing of single-cell transcriptional states
mouse_kidney_sc	scRNA-seq	mouse	kidney	10x Genomics	GSE129798	Single-Cell Profiling Reveals Sex, Lineage, and Regional Diversity in the Mouse Kidney
mouse_kidney_st_10x	Spatial transcriptomics	mouse	kidney	10x Visium	https://www.10xgenomics.com/resources/datasets	10x Visium Spatial Gene Expression of “Adult Mouse Kidney (FFPE)”
mouse_kidney_st_slideseq	Spatial transcriptomics	mouse	kidney	Slide-seq v2	https://cellxgene.cziscience.com/collections/8e880741-bf9a-4c8e-9227-934204631d2a	High-resolution Slide-seqV2 spatial transcriptomics enables discovery of disease-specific cell neighborhoods and pathways
Validation of scSpace on scATAC-seq data
DataSet	DataType	Species	Tissue	Technology	DataSource	Reference
mouse_cortex_atac	scATAC-seq	mouse	cortex	ISSAAC-seq	E-MTAB-11264	ISSAAC-seq enables sensitive and flexible multimodal profiling of chromatin accessibility and gene expression in single cells
mouse_cortex_st	Spatial transcriptomics	mouse	V1 primary visual cortex	STARmap	https://www.dropbox.com/sh/f7ebheru1lbz91s/AABYSSjSTppBmVmWl2H4s_K-a?dl=0	Three-dimensional intact-tissue sequencing of single-cell transcriptional states
Regional reconstruction of scRNA-seq data in the embryonic human heart using scSpace
DataSet	DataType	Species	Tissue	Technology	DataSource	Reference
human_heart_sc	scRNA-seq	human	embryonic heart	10x Genomics	https://data.mendeley.com/datasets/mbvhhf8m62/2	A Spatiotemporal Organ-Wide Gene Expression and Cell Atlas of the Developing Human Heart
human_heart_st	Spatial transcriptomics	human	embryonic heart	ST	https://data.mendeley.com/datasets/mbvhhf8m62/2	A Spatiotemporal Organ-Wide Gene Expression and Cell Atlas of the Developing Human Heart
Recovering the spatial order of excitatory/inhibitory neuron subtypes with scSpace
DataSet	DataType	Species	Tissue	Technology	DataSource	Reference
human_brain_sc_mtg	scRNA-seq	human	MTG	SMART-Seq v4	https://portal.brain-map.org/atlases-and-data/rnaseq/human-mtg-smart-seq	Conserved cell types with divergent features in human versus mouse cortex
human_brain_sc_multiple	scRNA-seq	human	multiple human cortical areas, covering the middle temporal gyrus (MTG), anterior cingulate cortex (ACC), primary visual cortex (V1C), primary motor cortex (M1C), primary somatosensory cortex (S1C) and primary auditory cortex (A1C)	SMART-Seq v4	https://portal.brain-map.org/atlases-and-data/rnaseq/human-multiple-cortical-areas-smart-seq	Conserved cell types with divergent features in human versus mouse cortex; Shared and distinct transcriptomic cell types across neocortical areas
human_brain_st	Spatial transcriptomics	human	human dorsolateral prefrontal cortex	10x Visium	http://spatial.libd.org/spatialLIBD/	Transcriptome-scale spatial gene expression in the human dorsolateral prefrontal cortex
Spatial reconstruction of T cell pseudo-space revealed T cell exhaustion in melanoma
DataSet	DataType	Species	Tissue	Technology	DataSource	Reference
human_melanoma_sc	scRNA-seq	human	melanoma	SMART-Seq2	GSE72056	Dissecting the multicellular ecosystem of metastatic melanoma by single-cell RNA-seq
human_melanoma_st	Spatial transcriptomics	human	melanoma	ST	https://www.spatialresearch.org/resources-published-datasets/doi-10-1158-0008-5472-can-18-0747/	Spatially Resolved Transcriptomics Enables Dissection of Genetic Heterogeneity in Stage III Cutaneous Malignant Melanoma
Reconstruction of spatially resolved TSK-stroma communications with scSpace
DataSet	DataType	Species	Tissue	Technology	DataSource	Reference
human_SCC_sc	scRNA-seq	human	skin squamous cell carcinoma	10x Genomics	GSE144240	Multimodal Analysis of Composition and Spatial Architecture in Human Squamous Cell Carcinoma
human_SCC_st	Spatial transcriptomics	human	skin squamous cell carcinoma	ST	GSE144240	Multimodal Analysis of Composition and Spatial Architecture in Human Squamous Cell Carcinoma
Reconstruction of cell pseudo-space captured invasion of myeloid subpopulations in COVID-19
DataSet	DataType	Species	Tissue	Technology	DataSource	Reference
human_COVID19_sc	scRNA-seq	human	lung	10x Genomics	https://singlecell.broadinstitute.org/single_cell/study/SCP1219	A molecular single-cell lung atlas of lethal COVID-19
human_COVID19_st	Spatial transcriptomics	human	lung	10x Visium	GSE178361	Human distal lung maps and lineage hierarchies reveal a bipotent progenitor
human_COVID19_dsp	Spatial transcriptomics	human	lung	GeoMx DSP	https://doi.org/10.5281/zenodo.4635285	The spatial landscape of lung pathology during COVID-19 progression
