# Supplementary material for: Reconstruction of the cell pseudo-space from single-cell RNA sequencing data with scSpace
Source: Nat Commun. 2023 Apr 29;14:2484. doi: 10.1038/s41467-023-38121-4 (PMC10148590; doi:10.1038/s41467-023-38121-4)
Supplement: Supplementary file 5 — Supplementary Data 2 [file 41467_2023_38121_MOESM5_ESM.xlsx]

## Sheet: Sheet1
Supplementary Data 2. Detailed information of the simulated data for benchmarking test
simulation	clusters	subclusters	total cell type number	sc number	st number
sim1	2	2	3	1000	1000
sim2	2	3	4	1000	1000
sim3	2	4	5	1000	1000
sim4	3	2	4	1000	1000
sim5	3	3	5	1000	1000
sim6	3	4	6	1000	1000
sim7	4	2	5	1000	1000
sim8	4	3	6	1000	1000
sim9	5	3	7	1000	1000
sim10	5	4	8	1000	1000
sim11	2	2	3	500	500
sim12	2	3	4	500	500
sim13	2	4	5	500	500
sim14	3	2	4	500	500
sim15	3	3	5	500	500
sim16	3	4	6	500	500
sim17	4	2	5	500	500
sim18	4	3	6	500	500
sim19	5	3	7	500	500
sim20	5	4	8	500	500
sim21	2	2	3	1500	1500
sim22	2	3	4	1500	1500
sim23	2	4	5	1500	1500
sim24	3	2	4	1500	1500
sim25	3	3	5	1500	1500
sim26	3	4	6	1500	1500
sim27	4	2	5	1500	1500
sim28	4	3	6	1500	1500
sim29	5	3	7	1500	1500
sim30	5	4	8	1500	1500
sim31	2	2	3	1000	500
sim32	2	3	4	1000	500
sim33	2	4	5	1000	500
sim34	3	2	4	1000	1000
sim35	3	3	5	1000	500
sim36	3	4	6	1000	500
sim37	4	2	5	1000	500
sim38	4	3	6	1000	500
sim39	5	3	7	1000	500
sim40	5	4	8	1000	500
sim41	2	2	3	1500	1000
sim42	2	3	4	1500	1000
sim43	2	4	5	1500	1000
sim44	3	2	4	1500	1000
sim45	3	3	5	1000	500
sim46	3	4	6	1500	1000
sim47	4	2	5	1500	1000
sim48	4	3	6	1500	1000
sim49	5	3	7	1500	1000
sim50	5	4	8	1500	1000
sim51	2	5	6	1000	1000
sim52	3	5	7	1000	1000
sim53	5	5	9	1000	1000
sim54	2	5	6	500	500
sim55	3	5	7	500	500
sim56	5	5	9	500	500
sim57	2	5	6	1500	1500
sim58	3	5	7	1500	1500
sim59	5	5	9	1500	1500
sim60	2	5	6	1000	500
sim61	3	5	7	1000	500
sim62	5	5	9	1000	500
sim63	2	5	6	1500	1000
sim64	3	5	7	1500	1000
sim65	5	5	9	1500	1000
sim66	2	6	7	1000	1000
sim67	3	6	8	1000	1000
sim68	5	6	10	1000	1000
sim69	2	6	7	500	500
sim70	3	6	8	500	500
sim71	5	6	10	500	500
sim72	2	6	7	1500	1500
sim73	3	6	8	1500	1500
sim74	5	6	10	1500	1500
sim75	2	6	7	1000	500
sim76	3	6	8	1000	500
sim77	5	6	10	1000	500
sim78	2	6	7	1500	1000
sim79	3	6	8	1500	1000
sim80	5	6	10	1500	1000
sim81	2	7	8	1000	1000
sim82	3	7	9	1000	1000
sim83	5	7	11	1000	1000
sim84	2	7	8	500	500
sim85	3	7	9	500	500
sim86	5	7	11	500	500
sim87	2	7	8	1500	1500
sim88	3	7	9	1500	1500
sim89	5	7	11	1500	1500
sim90	2	7	8	1000	500
sim91	3	7	9	1000	500
sim92	5	7	11	1000	500
sim93	2	7	8	1500	1000
sim94	3	7	9	1500	1000
sim95	5	7	11	1500	1000
sim96	2	8	9	1000	1000
sim97	3	8	10	1000	1000
sim98	5	8	12	1000	1000
sim99	2	8	9	500	500
sim100	3	8	10	500	500
sim101	5	8	12	500	500
sim102	2	8	9	1500	1500
sim103	3	8	10	1500	1500
sim104	5	8	12	1500	1500
sim105	2	8	9	1000	500
sim106	3	8	10	1000	500
sim107	5	8	12	1000	500
sim108	2	8	9	1500	1000
sim109	3	8	10	1500	1000
sim110	5	8	12	1500	1000
sim111	2	9	10	1000	1000
sim112	3	9	11	1000	1000
sim113	5	9	13	1000	1000
sim114	2	9	10	500	500
sim115	3	9	11	500	500
sim116	5	9	13	500	500
sim117	2	9	10	1500	1500
sim118	3	9	11	1500	1500
sim119	5	9	13	1500	1500
sim120	2	9	10	1000	500
sim121	3	9	11	1000	500
sim122	5	9	13	1000	500
sim123	2	9	10	1500	1000
sim124	3	9	11	1500	1000
sim125	5	9	13	1500	1000
sim126	2	10	11	1000	1000
sim127	3	10	12	1000	1000
sim128	5	10	14	1000	1000
sim129	2	10	11	500	500
sim130	3	10	12	500	500
sim131	5	10	14	500	500
sim132	2	10	11	1500	1500
sim133	3	10	12	1500	1500
sim134	5	10	14	1500	1500
sim135	2	10	11	1000	500
sim136	3	10	12	1000	500
sim137	5	10	14	1000	500
sim138	2	10	11	1500	1000
sim139	3	10	12	1500	1000
sim140	5	10	14	1500	1000
