# Supplementary material for: Reconstruction of the cell pseudo-space from single-cell RNA sequencing data with scSpace
Source: Nat Commun. 2023 Apr 29;14:2484. doi: 10.1038/s41467-023-38121-4 (PMC10148590; doi:10.1038/s41467-023-38121-4)
Supplement: Supplementary file 6 — Supplementary Data 3 [file 41467_2023_38121_MOESM6_ESM.xlsx]

## Sheet: Sheet1
Supplementary Data 3. The Pearson correlation coefficient of pairwise distances between cells in the pseudo-space and original space over 50 simulated data
sim	cor	method
sim_1	0.99	scSpace
sim_2	0.971	scSpace
sim_3	0.799	scSpace
sim_4	0.943	scSpace
sim_5	0.908	scSpace
sim_6	0.964	scSpace
sim_7	0.914	scSpace
sim_8	0.859	scSpace
sim_9	0.927	scSpace
sim_10	0.88	scSpace
sim_11	0.983	scSpace
sim_12	0.954	scSpace
sim_13	0.896	scSpace
sim_14	0.841	scSpace
sim_15	0.901	scSpace
sim_16	0.816	scSpace
sim_17	0.9	scSpace
sim_18	0.845	scSpace
sim_19	0.923	scSpace
sim_20	0.901	scSpace
sim_21	0.986	scSpace
sim_22	0.871	scSpace
sim_23	0.916	scSpace
sim_24	0.951	scSpace
sim_25	0.814	scSpace
sim_26	0.726	scSpace
sim_27	0.987	scSpace
sim_28	0.851	scSpace
sim_29	0.977	scSpace
sim_30	0.963	scSpace
sim_31	0.954	scSpace
sim_32	0.89	scSpace
sim_33	0.875	scSpace
sim_34	0.978	scSpace
sim_35	0.849	scSpace
sim_36	0.725	scSpace
sim_37	0.93	scSpace
sim_38	0.901	scSpace
sim_39	0.912	scSpace
sim_40	0.746	scSpace
sim_41	0.989	scSpace
sim_42	0.893	scSpace
sim_43	0.899	scSpace
sim_44	0.971	scSpace
sim_45	0.892	scSpace
sim_46	0.828	scSpace
sim_47	0.967	scSpace
sim_48	0.856	scSpace
sim_49	0.919	scSpace
sim_50	0.854	scSpace
