# Supplementary material for: Reconstruction of the cell pseudo-space from single-cell RNA sequencing data with scSpace
Source: Nat Commun. 2023 Apr 29;14:2484. doi: 10.1038/s41467-023-38121-4 (PMC10148590; doi:10.1038/s41467-023-38121-4)
Supplement: Supplementary file 7 — Supplementary Data 4 [file 41467_2023_38121_MOESM7_ESM.xlsx]

## Sheet: Sheet1
Supplementary Data 4. The differentially expressed genes of five IT neuron subpopulations identified by scSpace (log2FC > 0.5, adjust p < 0.05)
	p_val	avg_log2FC	pct.1	pct.2	p_val_adj	cluster	gene
COL5A2	2.8e-150	1.84909	0.878	0.394	5.46e-146	C1	COL5A2
NTNG1	1.08e-143	1.65551	0.919	0.494	2.1e-139	C1	NTNG1
HDAC9	3.64e-115	1.06018	0.998	0.948	7.12e-111	C1	HDAC9
CUX2	1.55e-109	1.06345	0.952	0.648	3.03e-105	C1	CUX2
LOC101927745	3.29e-108	1.21893	0.784	0.32	6.44e-104	C1	LOC101927745
GLIS3	4.71e-103	1.56493	0.782	0.437	9.2e-99	C1	GLIS3
LRRC4C	4.25e-99	1.34906	0.998	0.992	8.3e-95	C1	LRRC4C
MAST4	3.61e-92	0.881386	1	0.976	7.05e-88	C1	MAST4
HS6ST3	7.03e-86	0.903102	1	0.969	1.37e-81	C1	HS6ST3
SEMA6D	1.15e-84	0.938697	0.984	0.709	2.24e-80	C1	SEMA6D
LINGO2	2.79e-81	0.792896	0.995	0.984	5.46e-77	C1	LINGO2
MAGI2	3e-79	0.58898	1	1	5.87e-75	C1	MAGI2
RFX3	3.99e-79	0.91149	0.989	0.977	7.8e-75	C1	RFX3
GRM7	1.33e-76	0.697632	1	0.995	2.61e-72	C1	GRM7
LPP	2.26e-75	0.796754	0.945	0.793	4.42e-71	C1	LPP
GRB14	2.46e-70	0.511409	0.632	0.273	4.81e-66	C1	GRB14
CA10	4.55e-70	0.903019	0.97	0.822	8.9e-66	C1	CA10
OSBPL3	9.62e-68	0.723758	0.922	0.679	1.88e-63	C1	OSBPL3
KCNH5	1.1e-67	0.732827	0.926	0.638	2.14e-63	C1	KCNH5
FLRT2	1.41e-67	0.665543	0.998	0.985	2.75e-63	C1	FLRT2
SGCD	2.53e-66	0.888294	0.933	0.78	4.95e-62	C1	SGCD
MGAT4C	1.14e-64	0.98404	0.989	0.923	2.23e-60	C1	MGAT4C
PLCB1	1e-63	0.608083	1	0.999	1.96e-59	C1	PLCB1
RGS7	6.08e-63	0.518005	1	0.999	1.19e-58	C1	RGS7
CNTNAP2	2.94e-62	0.538535	1	1	5.75e-58	C1	CNTNAP2
CUX1	5.58e-59	0.654158	1	0.97	1.09e-54	C1	CUX1
SLC38A11	2.13e-57	0.729811	0.827	0.533	4.15e-53	C1	SLC38A11
EPHA6	1.02e-56	0.827134	0.942	0.799	2e-52	C1	EPHA6
RIT2	3.07e-53	0.761844	0.919	0.683	6e-49	C1	RIT2
CDH18	2.02e-52	0.608469	1	0.996	3.95e-48	C1	CDH18
OLFM3	3.56e-52	0.564407	0.998	0.964	6.95e-48	C1	OLFM3
SNTG1	4.42e-52	0.678502	1	0.997	8.63e-48	C1	SNTG1
FRMD5	1.46e-51	0.63707	0.995	0.963	2.86e-47	C1	FRMD5
SLC2A13	2.78e-51	0.538464	0.998	0.991	5.43e-47	C1	SLC2A13
CACNA2D3	1.08e-49	0.503242	0.998	0.997	2.12e-45	C1	CACNA2D3
NR3C2	1.38e-49	0.621058	0.982	0.941	2.7e-45	C1	NR3C2
UNC5D	4.79e-49	0.688583	0.995	0.989	9.37e-45	C1	UNC5D
PLCL1	2.26e-48	0.633967	0.968	0.89	4.41e-44	C1	PLCL1
GAB1	4.88e-45	0.532438	0.931	0.748	9.53e-41	C1	GAB1
TMEM178B	5.31e-44	0.500652	1	0.984	1.04e-39	C1	TMEM178B
LAMA2	3.39e-43	1.44328	0.827	0.725	6.62e-39	C1	LAMA2
SYNPR	8.21e-43	0.728689	0.768	0.604	1.61e-38	C1	SYNPR
TRHDE	4.94e-39	1.03476	0.956	0.855	9.65e-35	C1	TRHDE
NOL4	3.24e-38	0.507154	0.988	0.94	6.34e-34	C1	NOL4
ROS1	3.49e-38	0.50097	0.524	0.262	6.82e-34	C1	ROS1
FRAS1	4.44e-32	0.506554	0.95	0.893	8.67e-28	C1	FRAS1
TRPS1	8.03e-29	0.500819	0.864	0.701	1.57e-24	C1	TRPS1
GPC6	1.69e-26	0.597808	0.945	0.868	3.3e-22	C1	GPC6
NPAS3	4.18e-25	0.601991	0.943	0.933	8.16e-21	C1	NPAS3
VAV3	7.09e-25	0.563678	0.65	0.467	1.39e-20	C1	VAV3
CNTNAP5	1.23e-23	0.560889	0.993	0.977	2.4e-19	C1	CNTNAP5
GRIK1	1.34e-23	0.639822	0.619	0.499	2.62e-19	C1	GRIK1
RORB	1.99e-22	0.513471	0.834	0.649	3.89e-18	C1	RORB
PTPRT	3.7e-22	0.598836	0.975	0.958	7.23e-18	C1	PTPRT
DCC	2.74e-20	0.579002	0.91	0.868	5.36e-16	C1	DCC
ADAMTSL1	1.32e-19	0.70788	0.848	0.796	2.59e-15	C1	ADAMTSL1
PLCH1	4.17e-16	1.21229	0.768	0.711	8.14e-12	C1	PLCH1
GULP1	1.83e-15	0.503778	0.742	0.645	3.57e-11	C1	GULP1
SV2C	1.29e-11	0.514051	0.496	0.385	2.52e-07	C1	SV2C
THEMIS	1.32e-177	1.64155	0.936	0.331	2.58e-173	C2	THEMIS
LRP1B	2.53e-165	1.72232	1	0.995	4.93e-161	C2	LRP1B
NFIA	3.47e-128	1.41498	0.916	0.493	6.78e-124	C2	NFIA
PDZRN4	7.31e-126	1.57607	0.987	0.666	1.43e-121	C2	PDZRN4
MCTP1	8.56e-99	1.25057	0.996	0.915	1.67e-94	C2	MCTP1
NCAM2	2.62e-93	0.961499	1	0.988	5.12e-89	C2	NCAM2
CTNNA2	9.6e-88	0.738463	1	1	1.88e-83	C2	CTNNA2
ZNF804B	4.64e-87	1.2057	0.991	0.831	9.07e-83	C2	ZNF804B
SOX5	4.89e-87	1.03817	0.996	0.897	9.55e-83	C2	SOX5
RXFP1	2.06e-86	1.00652	0.982	0.612	4.02e-82	C2	RXFP1
GRIK3	2.16e-84	0.690812	0.78	0.344	4.21e-80	C2	GRIK3
SLC35F1	4.28e-83	0.927598	0.998	0.814	8.36e-79	C2	SLC35F1
PXDN	2.02e-79	0.597983	0.714	0.296	3.96e-75	C2	PXDN
RUNX1T1	4.04e-73	0.940671	0.991	0.936	7.89e-69	C2	RUNX1T1
GALNT14	5.06e-73	0.81207	0.844	0.502	9.89e-69	C2	GALNT14
CCK	1.25e-71	1.10892	0.982	0.878	2.45e-67	C2	CCK
CLSTN2	3.44e-71	0.887923	0.998	0.91	6.73e-67	C2	CLSTN2
ITGB8	6.99e-69	0.689634	0.811	0.412	1.37e-64	C2	ITGB8
CNTN4	1.47e-68	0.839832	0.998	0.982	2.88e-64	C2	CNTN4
SGCZ	1.29e-67	1.22022	0.96	0.876	2.52e-63	C2	SGCZ
COL19A1	1.63e-66	0.80011	0.921	0.667	3.18e-62	C2	COL19A1
B3GALT2	1.41e-63	0.65165	0.808	0.433	2.75e-59	C2	B3GALT2
PCDH17	2.47e-62	0.796611	0.952	0.692	4.83e-58	C2	PCDH17
MMP16	1.61e-61	0.630678	0.998	0.992	3.14e-57	C2	MMP16
SLC39A11	2.67e-61	0.648763	0.987	0.883	5.22e-57	C2	SLC39A11
NPTX1	5.78e-61	0.638998	0.993	0.901	1.13e-56	C2	NPTX1
PRKD1	2.3e-60	0.813465	0.987	0.876	4.5e-56	C2	PRKD1
PTER	5.32e-60	0.645824	0.85	0.539	1.04e-55	C2	PTER
ARHGEF28	1.69e-59	0.654896	0.914	0.644	3.29e-55	C2	ARHGEF28
PEX5L	8.36e-59	0.637311	1	0.972	1.63e-54	C2	PEX5L
INPP4B	1.01e-57	0.723469	0.989	0.875	1.97e-53	C2	INPP4B
GRIA1	6.17e-57	0.806156	0.998	0.965	1.21e-52	C2	GRIA1
HS3ST2	1.7e-56	0.671462	0.879	0.522	3.33e-52	C2	HS3ST2
PCSK2	7.11e-56	0.599004	0.993	0.959	1.39e-51	C2	PCSK2
DACH1	2.54e-53	0.779638	0.85	0.581	4.96e-49	C2	DACH1
FMNL2	1.78e-52	0.528579	1	0.995	3.48e-48	C2	FMNL2
CSGALNACT1	1.73e-51	0.651489	0.98	0.944	3.38e-47	C2	CSGALNACT1
SLC35F3	2.69e-51	0.717566	1	0.985	5.26e-47	C2	SLC35F3
CNTN6	2.5e-50	0.810628	0.846	0.595	4.89e-46	C2	CNTN6
CDH12	3.08e-50	0.709384	1	0.985	6.02e-46	C2	CDH12
SNTG2	1.24e-48	0.606897	0.641	0.344	2.42e-44	C2	SNTG2
PTPRK	4.07e-47	0.639722	0.996	0.976	7.95e-43	C2	PTPRK
LMBRD1	8.5e-47	0.53075	0.996	0.94	1.66e-42	C2	LMBRD1
DMD	8.82e-47	0.555823	1	1	1.72e-42	C2	DMD
SEC24D	9.18e-47	0.62413	0.907	0.68	1.79e-42	C2	SEC24D
SAMD5	1.34e-45	0.554687	0.885	0.647	2.62e-41	C2	SAMD5
CDH6	1.73e-45	0.543848	0.725	0.422	3.39e-41	C2	CDH6
AK5	3.38e-45	0.563577	0.996	0.972	6.6e-41	C2	AK5
ZEB2	3.59e-45	0.541387	0.985	0.836	7.01e-41	C2	ZEB2
DPP10	4.98e-45	0.580019	1	0.999	9.72e-41	C2	DPP10
FIGN	9.31e-45	0.546361	0.822	0.498	1.82e-40	C2	FIGN
SPOCK1	3.23e-44	0.604633	0.996	0.932	6.31e-40	C2	SPOCK1
KCNMB4	5.77e-43	0.536612	0.971	0.816	1.13e-38	C2	KCNMB4
PDGFC	7.3e-43	0.545032	0.916	0.678	1.43e-38	C2	PDGFC
TMEFF2	1.12e-41	0.660992	0.971	0.821	2.2e-37	C2	TMEFF2
CADPS	5.09e-41	0.53846	1	0.997	9.94e-37	C2	CADPS
KAZN	3.47e-40	0.627057	1	0.997	6.78e-36	C2	KAZN
PLXDC2	1.7e-38	0.823434	0.963	0.887	3.33e-34	C2	PLXDC2
GRIK4	2.58e-38	0.508437	0.907	0.717	5.04e-34	C2	GRIK4
NETO1	8.35e-38	0.506374	0.998	0.946	1.63e-33	C2	NETO1
GBE1	9.49e-38	0.597598	0.815	0.603	1.85e-33	C2	GBE1
PLD5	1.17e-37	0.577094	0.797	0.645	2.28e-33	C2	PLD5
EFNA5	1.2e-37	0.50589	1	0.986	2.34e-33	C2	EFNA5
DKK2	1.89e-36	0.545112	0.584	0.337	3.7e-32	C2	DKK2
UNC5C	2.79e-36	0.601151	0.993	0.977	5.45e-32	C2	UNC5C
LSAMP	4.38e-36	0.518969	1	0.984	8.55e-32	C2	LSAMP
HTR1E	2.23e-35	0.546669	0.936	0.724	4.35e-31	C2	HTR1E
DGKG	1.32e-34	0.622269	0.835	0.634	2.58e-30	C2	DGKG
ZNF385D	2.38e-34	0.804129	0.916	0.792	4.64e-30	C2	ZNF385D
RIT21	1.19e-33	0.61667	0.919	0.7	2.33e-29	C2	RIT2
LINC00299	1.42e-32	0.63199	0.8	0.623	2.77e-28	C2	LINC00299
SCN3B	1.95e-32	0.511319	0.971	0.829	3.81e-28	C2	SCN3B
MYO1D	1.11e-30	0.541031	0.993	0.968	2.17e-26	C2	MYO1D
DIRAS2	5.65e-30	0.571225	0.89	0.757	1.1e-25	C2	DIRAS2
KCTD16	2.2e-28	0.500771	0.996	0.965	4.29e-24	C2	KCTD16
NPFFR2	8.9e-28	0.526872	0.425	0.212	1.74e-23	C2	NPFFR2
DNAH14	1.07e-23	0.514168	0.907	0.813	2.09e-19	C2	DNAH14
NRG1	6.51e-23	0.55311	0.991	0.946	1.27e-18	C2	NRG1
TENM3	9.4e-23	0.761137	0.921	0.845	1.84e-18	C2	TENM3
SLIT3	7.25e-22	0.512195	0.954	0.883	1.42e-17	C2	SLIT3
C8orf34	4.32e-15	0.766319	0.786	0.724	8.43e-11	C2	C8orf34
CDH13	4.43e-13	0.571114	1	1	8.65e-09	C2	CDH13
CLU	4.53e-13	0.519151	0.952	0.905	8.84e-09	C2	CLU
MEIS2	1.18e-169	1.69313	0.99	0.454	2.3e-165	C3	MEIS2
LAMP5	1.34e-152	1.09319	0.79	0.175	2.62e-148	C3	LAMP5
GRIA4	4.32e-141	1.37731	1	0.972	8.43e-137	C3	GRIA4
STXBP6	5.57e-126	1.3619	0.879	0.351	1.09e-121	C3	STXBP6
KCNIP2	1.24e-121	0.865259	0.861	0.33	2.42e-117	C3	KCNIP2
PDGFD	3.2e-121	1.60513	0.821	0.365	6.25e-117	C3	PDGFD
HPCAL1	4.43e-120	0.866299	0.841	0.333	8.66e-116	C3	HPCAL1
PDZD2	3.96e-119	1.62666	0.995	0.958	7.74e-115	C3	PDZD2
CBLN2	1.08e-117	1.67461	0.98	0.644	2.11e-113	C3	CBLN2
THSD7A	4.07e-111	1.35375	0.947	0.545	7.95e-107	C3	THSD7A
DAB1	6.23e-106	1.35622	0.997	0.93	1.22e-101	C3	DAB1
RASGRF2	6.7e-106	1.33853	0.99	0.789	1.31e-101	C3	RASGRF2
SERPINE2	1.11e-105	1.31706	0.859	0.365	2.17e-101	C3	SERPINE2
GNAL	1.41e-105	1.27672	0.912	0.639	2.76e-101	C3	GNAL
SLC24A4	7.05e-98	0.844318	0.851	0.386	1.38e-93	C3	SLC24A4
RGS12	2.75e-95	0.953996	0.896	0.488	5.37e-91	C3	RGS12
LRRTM4	3.39e-92	0.908509	1	0.998	6.63e-88	C3	LRRTM4
PDE8B	4.05e-90	1.07869	0.99	0.871	7.9e-86	C3	PDE8B
SORBS2	9.84e-90	1.01548	0.997	0.973	1.92e-85	C3	SORBS2
HS6ST31	2.8e-85	1.00442	0.997	0.973	5.46e-81	C3	HS6ST3
LINC00507	8.31e-83	1.1079	0.763	0.313	1.62e-78	C3	LINC00507
DGKG1	2.17e-82	0.953464	0.934	0.617	4.23e-78	C3	DGKG
SIPA1L1	7.33e-82	0.784266	1	1	1.43e-77	C3	SIPA1L1
CUX21	1.68e-78	0.959382	0.98	0.673	3.28e-74	C3	CUX2
NTRK3	1.93e-76	0.87619	0.997	0.951	3.77e-72	C3	NTRK3
DGKB	2.84e-76	0.960038	0.997	0.969	5.55e-72	C3	DGKB
KIAA1217	3.58e-76	1.16582	0.987	0.94	6.99e-72	C3	KIAA1217
IL1RAPL1	1.78e-74	0.779498	1	0.998	3.49e-70	C3	IL1RAPL1
ENC1	5.31e-74	1.02218	0.995	0.936	1.04e-69	C3	ENC1
PRKCA	1.45e-72	0.938155	0.997	0.932	2.83e-68	C3	PRKCA
ASIC2	4.31e-72	0.999496	1	0.99	8.42e-68	C3	ASIC2
GALNT13	4.74e-71	1.10097	0.985	0.91	9.26e-67	C3	GALNT13
CNTNAP51	2.24e-70	0.964984	1	0.977	4.38e-66	C3	CNTNAP5
ACVR1C	1.32e-69	0.926806	0.775	0.404	2.57e-65	C3	ACVR1C
KCND2	1.43e-69	0.921992	1	0.968	2.79e-65	C3	KCND2
LINC01122	2.7e-68	0.934118	0.997	0.928	5.27e-64	C3	LINC01122
CDH22	9.44e-68	0.888016	0.932	0.686	1.84e-63	C3	CDH22
PCDH8	6.89e-67	0.533947	0.556	0.162	1.35e-62	C3	PCDH8
CDH9	3.49e-66	1.10163	0.99	0.792	6.83e-62	C3	CDH9
EPHA61	2.12e-65	1.22926	0.972	0.807	4.14e-61	C3	EPHA6
TESPA1	3.44e-64	0.878913	0.982	0.675	6.73e-60	C3	TESPA1
EPB41L2	1.09e-63	0.773378	0.997	0.975	2.14e-59	C3	EPB41L2
GALNTL6	1.71e-61	0.978571	0.987	0.878	3.34e-57	C3	GALNTL6
PDE7B	5.66e-61	0.986497	0.924	0.687	1.1e-56	C3	PDE7B
NDST3	7.06e-60	0.88298	0.977	0.875	1.38e-55	C3	NDST3
MAP3K5	8.12e-58	0.757819	0.982	0.866	1.59e-53	C3	MAP3K5
SEMA5B	3.6e-57	0.610176	0.836	0.505	7.04e-53	C3	SEMA5B
ZNF804A	1.03e-55	1.07138	0.977	0.808	2.02e-51	C3	ZNF804A
GREB1L	2.8e-55	0.947902	0.854	0.69	5.47e-51	C3	GREB1L
ECE2	6.02e-54	0.590687	0.674	0.366	1.18e-49	C3	ECE2
DGCR5	9.86e-53	0.729721	0.987	0.939	1.93e-48	C3	DGCR5
SLIT2	1.09e-52	0.81324	0.975	0.74	2.13e-48	C3	SLIT2
PPFIA2	8.35e-51	0.560503	1	1	1.63e-46	C3	PPFIA2
ARFGEF3	9.24e-51	0.690026	0.982	0.96	1.81e-46	C3	ARFGEF3
SORBS1	1.6e-50	0.602291	0.997	0.993	3.13e-46	C3	SORBS1
BTBD9	4.39e-49	0.711057	0.997	0.983	8.58e-45	C3	BTBD9
ART3	1.5e-48	0.739359	0.818	0.485	2.93e-44	C3	ART3
GSG1L	2.89e-47	0.655447	0.843	0.634	5.66e-43	C3	GSG1L
CHRM3	6.79e-44	0.562624	0.997	0.997	1.33e-39	C3	CHRM3
SLIT31	2.13e-43	0.685867	0.987	0.877	4.16e-39	C3	SLIT3
CAMK2N1	6.37e-42	0.674814	0.982	0.925	1.24e-37	C3	CAMK2N1
KCTD161	9.11e-42	0.625085	0.997	0.966	1.78e-37	C3	KCTD16
GNG2	1.88e-41	0.637664	0.881	0.614	3.67e-37	C3	GNG2
HRH2	2.97e-41	0.529951	0.977	0.943	5.81e-37	C3	HRH2
TANC2	9.83e-41	0.553029	0.997	0.991	1.92e-36	C3	TANC2
DOCK4	2.74e-40	0.639855	0.99	0.966	5.35e-36	C3	DOCK4
RPS6KA2	6.54e-40	0.690826	0.97	0.83	1.28e-35	C3	RPS6KA2
CALN1	9.94e-40	0.56465	0.997	0.975	1.94e-35	C3	CALN1
MPP6	1.92e-39	0.637183	0.975	0.92	3.76e-35	C3	MPP6
CDH131	3.24e-39	0.732918	1	1	6.32e-35	C3	CDH13
LINC01250	3.61e-39	0.683645	0.985	0.946	7.06e-35	C3	LINC01250
MAN1A1	3.96e-39	0.846811	0.894	0.774	7.73e-35	C3	MAN1A1
PAM	2.61e-38	0.702588	0.995	0.948	5.11e-34	C3	PAM
CACNA1E	6.06e-38	0.637709	0.987	0.945	1.18e-33	C3	CACNA1E
SYN3	7.45e-38	0.637004	0.995	0.971	1.45e-33	C3	SYN3
IPO5	7.54e-38	0.691339	0.947	0.848	1.47e-33	C3	IPO5
DIAPH2	9.79e-37	0.681543	0.997	0.974	1.91e-32	C3	DIAPH2
ROBO1	1.5e-36	0.788101	0.972	0.857	2.92e-32	C3	ROBO1
TMEM178B1	3.24e-36	0.582159	0.997	0.986	6.34e-32	C3	TMEM178B
SMAD3	3.33e-36	0.532778	0.891	0.679	6.5e-32	C3	SMAD3
SEZ6L	4.13e-36	0.650769	0.992	0.968	8.07e-32	C3	SEZ6L
KCTD1	1.18e-35	0.571257	0.992	0.954	2.3e-31	C3	KCTD1
MLIP	1.71e-35	0.574598	0.992	0.951	3.33e-31	C3	MLIP
SDK1	1.92e-35	1.18591	0.907	0.783	3.74e-31	C3	SDK1
GARNL3	2.05e-35	0.587604	0.967	0.857	4.01e-31	C3	GARNL3
LMF1	2.09e-35	0.591343	0.955	0.825	4.08e-31	C3	LMF1
CCDC144A	2.68e-35	0.678566	0.97	0.92	5.23e-31	C3	CCDC144A
RFX31	1.06e-34	0.565327	0.992	0.978	2.07e-30	C3	RFX3
SHISA9	3.45e-34	0.641325	0.995	0.97	6.75e-30	C3	SHISA9
ABLIM1	8.03e-34	0.582309	0.99	0.966	1.57e-29	C3	ABLIM1
TPD52L1	1.2e-32	0.508374	0.49	0.223	2.35e-28	C3	TPD52L1
MAPK4	2.02e-32	0.620695	0.924	0.764	3.94e-28	C3	MAPK4
BICC1	4.64e-32	0.746948	0.927	0.782	9.06e-28	C3	BICC1
SPECC1	6.32e-32	0.506522	0.995	0.97	1.24e-27	C3	SPECC1
LOC105374524	7.94e-32	0.804911	0.692	0.447	1.55e-27	C3	LOC105374524
ARL4A	9.85e-32	0.546888	0.649	0.397	1.92e-27	C3	ARL4A
ITGA9	1.42e-31	0.550351	0.982	0.963	2.77e-27	C3	ITGA9
NFIB	6.04e-31	0.536702	0.995	0.835	1.18e-26	C3	NFIB
LINC01500	1e-30	0.821983	0.556	0.331	1.96e-26	C3	LINC01500
SLC4A4	1.1e-30	0.583475	0.821	0.621	2.15e-26	C3	SLC4A4
ZFPM2	2.25e-30	0.558292	0.997	0.959	4.4e-26	C3	ZFPM2
PDE2A	3.2e-30	0.543722	0.932	0.882	6.26e-26	C3	PDE2A
KIF13A	6.95e-30	0.680177	0.904	0.842	1.36e-25	C3	KIF13A
PLCB4	7.95e-30	0.572776	0.907	0.755	1.55e-25	C3	PLCB4
PCDH7	1.32e-29	0.511699	1	0.976	2.57e-25	C3	PCDH7
MPPED2	2.8e-29	0.606414	0.929	0.802	5.47e-25	C3	MPPED2
ARNT2	2.01e-28	0.587257	0.975	0.942	3.92e-24	C3	ARNT2
TRERF1	6.92e-28	0.510783	0.962	0.878	1.35e-23	C3	TRERF1
FANCL	7.67e-28	0.70988	0.889	0.78	1.5e-23	C3	FANCL
RCAN2	1.47e-27	0.549515	0.944	0.863	2.87e-23	C3	RCAN2
CYP46A1	2.18e-27	0.664557	0.869	0.718	4.27e-23	C3	CYP46A1
RGS6	6.11e-27	0.523586	0.995	0.952	1.19e-22	C3	RGS6
CAMK4	7.49e-27	0.53887	0.985	0.964	1.46e-22	C3	CAMK4
KIRREL3	7.87e-27	0.580589	0.985	0.896	1.54e-22	C3	KIRREL3
SLC12A8	1.74e-26	0.51623	0.821	0.609	3.4e-22	C3	SLC12A8
MYO1B	1.88e-26	0.503259	0.737	0.49	3.67e-22	C3	MYO1B
DAPK1	5.51e-26	0.522399	0.944	0.874	1.08e-21	C3	DAPK1
OGT	8.13e-26	0.537692	0.995	0.995	1.59e-21	C3	OGT
LAMB1	3.22e-25	0.508827	0.922	0.784	6.29e-21	C3	LAMB1
TTC6	8.89e-25	0.598409	0.687	0.523	1.74e-20	C3	TTC6
PALMD	1.29e-24	0.520516	0.354	0.147	2.53e-20	C3	PALMD
GALNT18	1.48e-24	0.586299	0.947	0.873	2.88e-20	C3	GALNT18
USP25	2.07e-24	0.517094	0.975	0.921	4.05e-20	C3	USP25
ECHDC2	6.82e-24	0.516108	0.793	0.619	1.33e-19	C3	ECHDC2
KLHL4	1.7e-22	0.602489	0.826	0.658	3.33e-18	C3	KLHL4
HOPX	1.71e-22	0.574845	0.904	0.789	3.35e-18	C3	HOPX
LINC01331	3.86e-22	0.527646	0.944	0.924	7.53e-18	C3	LINC01331
RTN4	6.62e-22	0.572763	0.995	0.998	1.29e-17	C3	RTN4
ARPP19	6.03e-19	0.630082	0.977	0.977	1.18e-14	C3	ARPP19
PRELID2	7.33e-19	0.640081	0.79	0.669	1.43e-14	C3	PRELID2
QKI	1.99e-18	0.555504	0.793	0.642	3.89e-14	C3	QKI
MGAT4C1	2.54e-18	0.562638	0.975	0.934	4.97e-14	C3	MGAT4C
PTPRO	2.58e-18	0.548455	0.942	0.895	5.03e-14	C3	PTPRO
DOK6	7.18e-16	0.553469	0.932	0.927	1.4e-11	C3	DOK6
ADAMTS3	5.62e-12	0.547132	0.742	0.638	1.1e-07	C3	ADAMTS3
ARSJ	1.82e-184	1.12854	0.8	0.138	3.56e-180	C4	ARSJ
TRABD2A	2.07e-160	0.83891	0.762	0.151	4.04e-156	C4	TRABD2A
TLL1	8.28e-130	1.4805	0.78	0.249	1.62e-125	C4	TLL1
PDE1C	3.06e-129	1.6132	0.99	0.733	5.98e-125	C4	PDE1C
CAMK2D	9.24e-128	1.52908	0.997	0.822	1.81e-123	C4	CAMK2D
KLHL5	6.06e-106	0.824943	0.835	0.339	1.18e-101	C4	KLHL5
FNBP1L	7.42e-102	1.12841	0.954	0.542	1.45e-97	C4	FNBP1L
DPP101	2.57e-100	1.41606	1	0.999	5.02e-96	C4	DPP10
LOC102546299	5.36e-99	1.22794	0.848	0.393	1.05e-94	C4	LOC102546299
NPY2R	2.8e-96	0.557791	0.501	0.085	5.46e-92	C4	NPY2R
COL11A1	2.11e-94	1.11215	0.934	0.575	4.11e-90	C4	COL11A1
PDE4B	2.48e-93	1.22442	0.977	0.872	4.85e-89	C4	PDE4B
CLSTN21	1.35e-92	1.19386	0.995	0.914	2.64e-88	C4	CLSTN2
HS3ST21	2.01e-92	0.928866	0.967	0.513	3.93e-88	C4	HS3ST2
HS3ST4	7.47e-90	1.39187	0.975	0.809	1.46e-85	C4	HS3ST4
ETV1	7.58e-90	0.856685	0.871	0.454	1.48e-85	C4	ETV1
CHN2	7.99e-90	1.15868	0.967	0.724	1.56e-85	C4	CHN2
KCNK2	2.56e-88	0.631658	0.747	0.316	5e-84	C4	KCNK2
CDH7	1.05e-83	0.859548	0.881	0.474	2.05e-79	C4	CDH7
SPHKAP	4.06e-83	0.953448	0.727	0.287	7.93e-79	C4	SPHKAP
LRRK1	4.85e-83	0.965443	0.967	0.713	9.47e-79	C4	LRRK1
NKAIN2	6.42e-81	0.887399	1	0.993	1.25e-76	C4	NKAIN2
CDH20	3.25e-80	1.12827	0.906	0.548	6.35e-76	C4	CDH20
PDE1A	7.09e-77	0.914537	0.997	0.94	1.39e-72	C4	PDE1A
ELAVL4	1.97e-75	0.889113	0.997	0.923	3.85e-71	C4	ELAVL4
ASTN2	9.31e-74	0.974689	0.997	0.954	1.82e-69	C4	ASTN2
MGLL	1.42e-73	0.687091	0.922	0.582	2.78e-69	C4	MGLL
RCSD1	3.14e-73	0.503508	0.696	0.302	6.14e-69	C4	RCSD1
PDE3B	9.76e-72	0.971051	0.99	0.885	1.91e-67	C4	PDE3B
CELF4	2.69e-70	0.809639	1	0.99	5.25e-66	C4	CELF4
GRM8	1.21e-69	1.19228	0.929	0.756	2.37e-65	C4	GRM8
MKX	4.75e-69	0.74801	0.828	0.425	9.27e-65	C4	MKX
NYAP2	1.92e-68	0.935952	0.975	0.811	3.75e-64	C4	NYAP2
PCLO	5.6e-68	0.703647	1	0.998	1.09e-63	C4	PCLO
ARHGAP29	1.64e-66	0.676177	0.835	0.424	3.2e-62	C4	ARHGAP29
PRUNE2	3.6e-66	1.04942	0.947	0.815	7.04e-62	C4	PRUNE2
SORCS2	3.76e-66	0.67274	0.878	0.539	7.34e-62	C4	SORCS2
PCP4	8.77e-66	1.92744	0.78	0.428	1.71e-61	C4	PCP4
PHACTR1	1.71e-64	0.712268	1	1	3.35e-60	C4	PHACTR1
RXFP11	2.29e-64	0.986847	0.952	0.633	4.48e-60	C4	RXFP1
MDGA2	7.04e-64	0.597054	1	0.999	1.38e-59	C4	MDGA2
KCNC2	7.16e-63	0.838513	0.992	0.974	1.4e-58	C4	KCNC2
CNTN3	3.7e-62	0.845175	0.982	0.938	7.24e-58	C4	CNTN3
CPNE4	3.16e-61	0.969254	0.995	0.901	6.18e-57	C4	CPNE4
IL1RAPL2	7.64e-61	1.15727	0.972	0.899	1.49e-56	C4	IL1RAPL2
TMTC4	1.06e-60	0.598097	0.711	0.353	2.07e-56	C4	TMTC4
NCALD	9.92e-60	0.755533	0.987	0.976	1.94e-55	C4	NCALD
PTPRT1	8.15e-59	0.835793	1	0.954	1.59e-54	C4	PTPRT
TMEM117	1.36e-58	0.765115	0.99	0.937	2.66e-54	C4	TMEM117
KCNT2	2.04e-57	0.848387	0.992	0.823	3.99e-53	C4	KCNT2
CADPS2	3.26e-56	0.793855	0.997	0.973	6.36e-52	C4	CADPS2
FOXP2	6.86e-55	0.725885	0.972	0.711	1.34e-50	C4	FOXP2
PIWIL4	1.46e-54	0.636213	0.722	0.367	2.85e-50	C4	PIWIL4
TMSB10	1.02e-53	0.893294	0.987	0.946	2e-49	C4	TMSB10
GRIP1	1.26e-53	0.847554	0.997	0.944	2.46e-49	C4	GRIP1
PHACTR2	3.85e-53	0.856735	0.884	0.642	7.52e-49	C4	PHACTR2
PID1	9e-53	0.94205	0.919	0.763	1.76e-48	C4	PID1
IPCEF1	1.5e-52	0.818504	0.959	0.852	2.94e-48	C4	IPCEF1
XKR4	7.37e-52	0.800996	0.995	0.966	1.44e-47	C4	XKR4
SMYD2	8.42e-52	0.803428	0.848	0.567	1.65e-47	C4	SMYD2
ST6GALNAC3	1.41e-51	0.767525	0.952	0.799	2.76e-47	C4	ST6GALNAC3
PTPRM	1.84e-51	0.682864	0.934	0.754	3.6e-47	C4	PTPRM
PLOD2	1.17e-50	0.51542	0.739	0.353	2.28e-46	C4	PLOD2
SLC24A2	1.91e-50	0.713164	0.997	0.983	3.73e-46	C4	SLC24A2
UNC13C	8.24e-50	0.747021	0.982	0.897	1.61e-45	C4	UNC13C
TOX	1.63e-49	0.639891	0.949	0.65	3.18e-45	C4	TOX
CDK14	2.82e-49	0.6565	1	0.996	5.5e-45	C4	CDK14
FRMD3	3.22e-49	0.587633	0.876	0.639	6.28e-45	C4	FRMD3
COL12A1	8.01e-49	0.61808	0.711	0.354	1.57e-44	C4	COL12A1
NRG11	1.4e-48	0.783094	0.99	0.948	2.74e-44	C4	NRG1
PLAGL1	1.96e-48	0.772332	0.813	0.534	3.83e-44	C4	PLAGL1
PRKCE	1.71e-47	0.524029	1	0.993	3.33e-43	C4	PRKCE
TMTC2	1.71e-47	0.680722	0.98	0.787	3.34e-43	C4	TMTC2
PHLDB2	2.91e-47	0.525027	0.747	0.363	5.69e-43	C4	PHLDB2
ZNF385B	1.42e-46	0.599295	1	0.983	2.78e-42	C4	ZNF385B
FAM189A1	1.65e-46	0.690554	0.982	0.928	3.23e-42	C4	FAM189A1
EPHA3	1.8e-45	0.725124	0.959	0.764	3.52e-41	C4	EPHA3
CDH10	1.95e-45	0.709182	0.995	0.951	3.8e-41	C4	CDH10
GRIN3A	3.94e-45	0.839807	0.582	0.294	7.7e-41	C4	GRIN3A
BICD1	5.01e-45	0.654322	0.987	0.969	9.79e-41	C4	BICD1
LOC101928622	6.97e-45	1.63064	0.557	0.249	1.36e-40	C4	LOC101928622
LRP1B1	9.64e-45	0.592298	1	0.996	1.88e-40	C4	LRP1B
KLHL32	3.81e-44	0.616737	0.98	0.853	7.45e-40	C4	KLHL32
CCDC85A	6.48e-44	0.780833	0.982	0.869	1.27e-39	C4	CCDC85A
RORA	8.09e-43	0.651308	1	0.983	1.58e-38	C4	RORA
LDLRAD3	5.26e-42	0.61788	0.904	0.739	1.03e-37	C4	LDLRAD3
CALD1	1.18e-41	0.549723	0.838	0.598	2.31e-37	C4	CALD1
SLC1A2	1.36e-41	0.742276	0.896	0.681	2.66e-37	C4	SLC1A2
RAPGEF4	5.15e-41	0.555264	0.997	0.99	1.01e-36	C4	RAPGEF4
KCNH7	7.44e-41	0.797568	0.962	0.875	1.45e-36	C4	KCNH7
ST8SIA1	1.2e-40	0.642435	0.957	0.872	2.34e-36	C4	ST8SIA1
CDH8	7.25e-40	0.650436	0.99	0.882	1.42e-35	C4	CDH8
OCA2	1.22e-39	0.586178	0.825	0.592	2.39e-35	C4	OCA2
FAM3C	7.98e-39	0.604422	0.916	0.726	1.56e-34	C4	FAM3C
CMTM8	1.08e-38	0.509979	0.59	0.356	2.11e-34	C4	CMTM8
SLC35F11	2.57e-38	0.59813	0.992	0.822	5.03e-34	C4	SLC35F1
SEMA3E	3.57e-38	0.934453	0.562	0.305	6.98e-34	C4	SEMA3E
KCNQ3	2.99e-37	0.537084	1	0.988	5.84e-33	C4	KCNQ3
NTN4	1.6e-36	0.511672	0.759	0.5	3.12e-32	C4	NTN4
PTCHD4	2.6e-36	0.543911	0.861	0.612	5.08e-32	C4	PTCHD4
TENM31	9.84e-36	0.549391	0.972	0.835	1.92e-31	C4	TENM3
SORCS3	2.05e-35	0.770502	0.954	0.837	4.01e-31	C4	SORCS3
KCNAB1	3.53e-35	0.64025	0.942	0.846	6.89e-31	C4	KCNAB1
GRIK2	4.39e-35	0.891274	0.992	0.995	8.57e-31	C4	GRIK2
DLC1	6.37e-35	0.565006	0.899	0.756	1.24e-30	C4	DLC1
GLIPR1	6.87e-35	0.658691	0.83	0.608	1.34e-30	C4	GLIPR1
DNAH6	2.01e-34	0.65034	0.952	0.869	3.94e-30	C4	DNAH6
HIVEP1	3.83e-34	0.544423	0.957	0.8	7.48e-30	C4	HIVEP1
ELAVL2	8.96e-34	0.537574	0.939	0.713	1.75e-29	C4	ELAVL2
KBTBD12	1.14e-33	0.504109	0.83	0.566	2.22e-29	C4	KBTBD12
GHR	2.15e-33	0.68754	0.815	0.632	4.21e-29	C4	GHR
PFKP	7.31e-33	0.538512	0.942	0.801	1.43e-28	C4	PFKP
TENM4	1.57e-32	0.564192	0.997	0.983	3.07e-28	C4	TENM4
ARHGAP20	2.86e-30	0.537619	0.957	0.886	5.59e-26	C4	ARHGAP20
COL21A1	7.44e-30	0.928725	0.61	0.401	1.45e-25	C4	COL21A1
TMEFF21	1.61e-28	0.64723	0.937	0.835	3.15e-24	C4	TMEFF2
STMN2	2.36e-28	0.646233	0.987	0.887	4.6e-24	C4	STMN2
HTR2A	2.75e-28	0.597811	0.939	0.797	5.38e-24	C4	HTR2A
RAB27B	2.92e-28	0.572372	0.972	0.89	5.71e-24	C4	RAB27B
FSTL5	3.5e-28	0.676414	0.881	0.748	6.83e-24	C4	FSTL5
SYNDIG1	3.97e-28	0.549809	0.977	0.939	7.75e-24	C4	SYNDIG1
NAALAD2	4.73e-28	0.524142	0.959	0.919	9.24e-24	C4	NAALAD2
TENM1	5.2e-28	0.616879	0.873	0.789	1.02e-23	C4	TENM1
DIRAS21	1.53e-26	0.552113	0.916	0.756	2.99e-22	C4	DIRAS2
RAB3C	4.74e-26	0.526869	0.959	0.886	9.26e-22	C4	RAB3C
SLC9A9	5.37e-26	0.601399	0.775	0.597	1.05e-21	C4	SLC9A9
FAM135B	1.61e-25	0.51052	0.965	0.891	3.14e-21	C4	FAM135B
NRSN1	1.67e-25	0.517875	0.977	0.93	3.26e-21	C4	NRSN1
SORCS1	1.73e-25	0.618024	0.997	0.998	3.39e-21	C4	SORCS1
CNTN5	3.42e-25	0.580454	1	0.979	6.68e-21	C4	CNTN5
KLF12	8.16e-25	0.554619	0.98	0.915	1.59e-20	C4	KLF12
PCDH15	3.41e-24	0.528569	0.734	0.577	6.67e-20	C4	PCDH15
NREP	6.62e-24	0.506838	0.927	0.839	1.29e-19	C4	NREP
SLC22A25	1.94e-21	0.545101	0.858	0.678	3.8e-17	C4	SLC22A25
PRKG1	1.78e-20	0.727615	0.949	0.912	3.48e-16	C4	PRKG1
LUZP2	4.85e-20	0.53875	0.77	0.629	9.47e-16	C4	LUZP2
ARL15	1.75e-19	0.547572	0.977	0.974	3.43e-15	C4	ARL15
ROBO2	1.25e-18	0.810684	0.98	0.952	2.45e-14	C4	ROBO2
SNAP25	7.69e-18	0.544535	1	0.999	1.5e-13	C4	SNAP25
GRID2	4.35e-16	0.595939	0.972	0.927	8.49e-12	C4	GRID2
TUBA1B	7.62e-15	0.511787	0.99	0.957	1.49e-10	C4	TUBA1B
GPC5	1.48e-13	0.775242	0.906	0.861	2.9e-09	C4	GPC5
STMN1	4.25e-12	0.526957	0.987	0.956	8.31e-08	C4	STMN1
HSP90AA1	1.3e-09	0.51897	1	0.989	2.54e-05	C4	HSP90AA1
ANXA1	2.48e-123	1.13186	0.788	0.122	4.84e-119	C9	ANXA1
VWC2L	3.54e-120	1.80329	0.942	0.261	6.91e-116	C9	VWC2L
TSHZ2	6.5e-102	2.78812	1	0.767	1.27e-97	C9	TSHZ2
COBLL1	3.4e-93	1.49811	0.937	0.34	6.65e-89	C9	COBLL1
GABRG1	3.65e-89	1.54808	0.804	0.235	7.12e-85	C9	GABRG1
DCC1	5.92e-86	1.94118	1	0.867	1.16e-81	C9	DCC
PLCXD3	1.37e-82	1.63439	0.958	0.459	2.67e-78	C9	PLCXD3
LYPD6B	1.1e-81	0.960784	0.64	0.136	2.16e-77	C9	LYPD6B
ALCAM	3.7e-80	1.93939	0.974	0.529	7.23e-76	C9	ALCAM
TOX1	2.37e-79	1.86705	1	0.679	4.62e-75	C9	TOX
PAPSS2	2.61e-74	1.30115	0.894	0.396	5.11e-70	C9	PAPSS2
RORA1	2.79e-73	1.4717	1	0.985	5.46e-69	C9	RORA
GOLIM4	1.47e-67	0.96685	0.831	0.335	2.87e-63	C9	GOLIM4
FOXP21	2.46e-67	1.55423	0.989	0.739	4.81e-63	C9	FOXP2
IL1RAPL21	4.51e-66	1.76431	1	0.904	8.81e-62	C9	IL1RAPL2
SLC44A5	4.66e-66	1.25426	1	0.963	9.1e-62	C9	SLC44A5
MET	3.32e-65	1.24402	0.852	0.367	6.49e-61	C9	MET
HS3ST3B1	1.74e-64	0.589301	0.587	0.139	3.4e-60	C9	HS3ST3B1
RORB1	1.59e-63	1.44649	0.995	0.671	3.11e-59	C9	RORB
RARB	2.17e-63	1.50098	0.979	0.736	4.24e-59	C9	RARB
CNTNAP4	2.96e-60	1.48158	0.974	0.744	5.78e-56	C9	CNTNAP4
BARD1	4.94e-60	0.729289	0.587	0.149	9.66e-56	C9	BARD1
INPP4B1	1.48e-59	1.4063	0.995	0.891	2.9e-55	C9	INPP4B
TPBG	2.02e-57	0.697378	0.619	0.162	3.95e-53	C9	TPBG
KHDRBS2	2.25e-57	0.866326	1	0.999	4.4e-53	C9	KHDRBS2
HTR1F	2.35e-57	1.24756	0.995	0.886	4.6e-53	C9	HTR1F
FSTL51	8.29e-51	1.19149	0.995	0.751	1.62e-46	C9	FSTL5
EDIL3	5.62e-50	1.10346	1	0.919	1.1e-45	C9	EDIL3
RASSF4	1.6e-49	0.821319	0.889	0.428	3.13e-45	C9	RASSF4
ST8SIA4	5.24e-49	0.882389	0.725	0.277	1.02e-44	C9	ST8SIA4
SLC38A111	6.06e-49	1.07422	0.968	0.579	1.18e-44	C9	SLC38A11
TSHZ3	9.86e-49	1.00493	0.931	0.583	1.93e-44	C9	TSHZ3
SLC22A251	3.04e-48	1.3856	0.979	0.686	5.94e-44	C9	SLC22A25
KCNH51	6.71e-47	1.09032	0.984	0.692	1.31e-42	C9	KCNH5
PCLO1	1.01e-45	0.822394	1	0.998	1.97e-41	C9	PCLO
CNTN51	1.28e-44	0.992436	1	0.981	2.5e-40	C9	CNTN5
SLC22A24	2.14e-43	1.04536	0.947	0.645	4.17e-39	C9	SLC22A24
BACH2	1.29e-42	1.10152	0.984	0.847	2.52e-38	C9	BACH2
CNTNAP21	5.04e-42	0.722591	1	1	9.84e-38	C9	CNTNAP2
PTCHD41	6.82e-42	1.05589	0.952	0.631	1.33e-37	C9	PTCHD4
TRHDE1	7.19e-42	1.06474	0.984	0.873	1.4e-37	C9	TRHDE
POU6F2	2.42e-41	0.960642	1	0.83	4.74e-37	C9	POU6F2
FNBP1L1	3.11e-41	0.929731	0.937	0.591	6.08e-37	C9	FNBP1L
SCHLAP1	6.59e-39	1.51627	1	1	1.29e-34	C9	SCHLAP1
SCARA3	3.85e-38	0.830406	0.852	0.522	7.51e-34	C9	SCARA3
COL6A1	5.37e-37	0.580332	0.921	0.604	1.05e-32	C9	COL6A1
SPAG16	8.35e-37	1.05537	0.995	0.975	1.63e-32	C9	SPAG16
SNTG11	3.03e-36	0.707997	1	0.998	5.92e-32	C9	SNTG1
CD53	9.61e-33	0.553907	0.302	0.058	1.88e-28	C9	CD53
KIF16B	4.72e-32	0.807279	0.926	0.754	9.23e-28	C9	KIF16B
CXXC4	5.33e-32	0.755409	0.799	0.43	1.04e-27	C9	CXXC4
IL1RAP	6.46e-32	0.886822	0.836	0.504	1.26e-27	C9	IL1RAP
UNC5D1	3.08e-31	0.732762	1	0.99	6.02e-27	C9	UNC5D
KIAA0319	5.65e-31	0.771682	0.984	0.883	1.1e-26	C9	KIAA0319
KCNAB11	1.92e-30	0.765203	0.979	0.853	3.76e-26	C9	KCNAB1
FSHR	2.7e-30	1.32005	0.757	0.501	5.27e-26	C9	FSHR
DPY19L3	1.3e-28	0.753919	0.847	0.585	2.54e-24	C9	DPY19L3
SPATS2L	3.55e-27	0.664217	0.984	0.952	6.94e-23	C9	SPATS2L
UBE2E3	5.13e-27	0.793242	0.963	0.912	1e-22	C9	UBE2E3
SPOCK11	1.49e-26	0.702388	1	0.941	2.9e-22	C9	SPOCK1
ADCY2	1.49e-26	0.667353	0.995	0.986	2.91e-22	C9	ADCY2
OLFM1	3.54e-25	0.649547	0.995	0.996	6.93e-21	C9	OLFM1
SLC22A10	4.07e-25	0.555969	0.725	0.381	7.94e-21	C9	SLC22A10
SCN9A	5.08e-25	0.593274	0.73	0.393	9.94e-21	C9	SCN9A
SPARCL1	5.81e-25	0.7238	1	0.975	1.14e-20	C9	SPARCL1
LSAMP1	8.21e-25	0.605561	1	0.987	1.6e-20	C9	LSAMP
GRM3	1.46e-24	0.698782	0.974	0.832	2.85e-20	C9	GRM3
OLFM31	3.38e-24	0.683587	0.995	0.971	6.6e-20	C9	OLFM3
CBLN4	4.92e-24	0.593685	0.677	0.371	9.62e-20	C9	CBLN4
TMTC21	8.76e-24	0.828704	0.921	0.815	1.71e-19	C9	TMTC2
SATB1	8.87e-24	0.723743	0.974	0.914	1.73e-19	C9	SATB1
TBL1X	1.92e-23	0.589111	0.767	0.544	3.75e-19	C9	TBL1X
BCAR3	3.09e-23	0.569817	0.577	0.312	6.04e-19	C9	BCAR3
ZMAT4	3.97e-23	0.59882	0.979	0.962	7.75e-19	C9	ZMAT4
MAGI3	4.52e-23	0.687197	1	0.979	8.82e-19	C9	MAGI3
FSTL4	7.97e-23	0.644747	1	0.976	1.56e-18	C9	FSTL4
ITM2A	8.34e-23	0.802857	0.434	0.159	1.63e-18	C9	ITM2A
LOC1019286221	9.79e-23	0.864986	0.587	0.281	1.91e-18	C9	LOC101928622
SGCG	2.94e-22	0.691548	0.72	0.46	5.74e-18	C9	SGCG
SLC5A4	3.08e-22	0.604181	0.952	0.739	6.01e-18	C9	SLC5A4
FRMD51	3.55e-22	0.710218	0.989	0.97	6.93e-18	C9	FRMD5
MTHFD2L	5.09e-22	0.778818	0.873	0.724	9.95e-18	C9	MTHFD2L
LINGO21	5.28e-22	0.55216	1	0.986	1.03e-17	C9	LINGO2
SPAG6	1.3e-21	0.533439	0.646	0.353	2.55e-17	C9	SPAG6
STOX2	1.89e-21	0.606334	0.979	0.988	3.7e-17	C9	STOX2
PCDH11X	5.67e-21	0.586955	0.984	0.891	1.11e-16	C9	PCDH11X
VWC2	1.18e-20	0.517906	0.693	0.387	2.31e-16	C9	VWC2
HS3ST41	1.41e-20	0.559136	1	0.825	2.75e-16	C9	HS3ST4
EPHA4	8.36e-20	0.555414	1	0.986	1.63e-15	C9	EPHA4
CACNB4	1.06e-19	0.510176	0.995	0.993	2.08e-15	C9	CACNB4
ASPH	1.23e-19	0.691281	0.937	0.885	2.4e-15	C9	ASPH
CKMT1B	2.51e-19	0.625127	0.937	0.874	4.91e-15	C9	CKMT1B
SCG3	3.84e-18	0.67081	0.905	0.817	7.51e-14	C9	SCG3
ENOX1	4.32e-18	0.654012	0.995	0.969	8.45e-14	C9	ENOX1
DPY19L1	1.61e-17	0.686274	0.831	0.659	3.15e-13	C9	DPY19L1
SLC22A9	3.38e-17	0.535835	0.677	0.418	6.6e-13	C9	SLC22A9
ARHGAP291	9.4e-17	0.57724	0.72	0.483	1.84e-12	C9	ARHGAP29
PAG1	2.59e-16	0.594021	0.783	0.608	5.05e-12	C9	PAG1
RAD54B	3.51e-16	0.691717	0.81	0.669	6.87e-12	C9	RAD54B
ST3GAL6	4.43e-16	0.588395	0.899	0.813	8.67e-12	C9	ST3GAL6
NAPEPLD	7.35e-16	0.500771	0.974	0.917	1.44e-11	C9	NAPEPLD
LAMA4	9.5e-16	0.558433	0.688	0.444	1.86e-11	C9	LAMA4
KLHL321	1.01e-15	0.552727	0.974	0.869	1.98e-11	C9	KLHL32
SLC35F12	3.42e-15	0.500115	1	0.841	6.68e-11	C9	SLC35F1
CENPC	5.17e-15	0.530881	0.974	0.96	1.01e-10	C9	CENPC
KCND3	1.87e-14	0.629242	0.963	0.89	3.66e-10	C9	KCND3
FARP1	3.04e-14	0.502762	0.915	0.846	5.95e-10	C9	FARP1
ARAP2	3.36e-14	0.522485	0.984	0.962	6.57e-10	C9	ARAP2
DOCK41	3.93e-14	0.528683	0.984	0.969	7.67e-10	C9	DOCK4
CTNNB1	3.95e-14	0.573327	0.81	0.652	7.72e-10	C9	CTNNB1
FAP	2.96e-13	0.644729	0.481	0.277	5.79e-09	C9	FAP
RSPO2	3.62e-13	0.552984	0.862	0.752	7.07e-09	C9	RSPO2
KCNA2	4.79e-13	0.549471	0.862	0.704	9.36e-09	C9	KCNA2
KCNH8	6.05e-13	0.569346	0.635	0.462	1.18e-08	C9	KCNH8
MRAP2	1.25e-12	0.511297	0.783	0.578	2.45e-08	C9	MRAP2
NEUROD6	3.17e-12	0.504088	0.762	0.542	6.2e-08	C9	NEUROD6
RANBP17	1.48e-11	0.544532	0.921	0.839	2.9e-07	C9	RANBP17
LOC284930	3.46e-11	0.518268	0.979	0.834	6.76e-07	C9	LOC284930
TANC1	1.22e-10	0.516917	0.608	0.459	2.39e-06	C9	TANC1
CFAP221	1.47e-10	0.509213	0.921	0.885	2.87e-06	C9	CFAP221
EPHA31	2.64e-10	0.535509	0.889	0.793	5.16e-06	C9	EPHA3
ESR1	6.4e-10	0.514008	0.64	0.508	1.25e-05	C9	ESR1
LPGAT1	6.68e-10	0.592226	0.884	0.854	1.31e-05	C9	LPGAT1
NKAIN3	3.23e-09	0.577597	0.762	0.672	6.32e-05	C9	NKAIN3
CLU1	7.33e-09	0.512734	0.937	0.913	0.000143235	C9	CLU
REEP5	8.79e-09	0.592714	0.958	0.92	0.00017169	C9	REEP5
LRRN3	1.68e-08	0.506364	0.82	0.65	0.000327359	C9	LRRN3
ADAMTS19	2.5e-08	0.562153	0.91	0.831	0.000487527	C9	ADAMTS19
TRPC5	8.73e-08	0.579568	0.794	0.733	0.00170546	C9	TRPC5
