# Supplementary material for: Reconstruction of the cell pseudo-space from single-cell RNA sequencing data with scSpace
Source: Nat Commun. 2023 Apr 29;14:2484. doi: 10.1038/s41467-023-38121-4 (PMC10148590; doi:10.1038/s41467-023-38121-4)
Supplement: Supplementary file 8 — Supplementary Data 5 [file 41467_2023_38121_MOESM8_ESM.xlsx]

## Sheet: Sheet1
Supplementary Data 5. The complete lists of the ligand-receptor-interaction pairs inferred by SpaTalk which are conserved in three different pseudo-spaces.
P2 replicate 1										P2 replicate 2										P2 replicate 3
ligand	receptor	species	celltype_sender	celltype_receiver	lr_co_exp_num	lr_co_ratio	lr_co_ratio_pvalue	score		ligand	receptor	species	celltype_sender	celltype_receiver	lr_co_exp_num	lr_co_ratio	lr_co_ratio_pvalue	score		ligand	receptor	species	celltype_sender	celltype_receiver	lr_co_exp_num	lr_co_ratio	lr_co_ratio_pvalue	score
SEMA3F	PLXNA1	Human	TSK	Fibroblast	19	0.0354478	0	0.868684		SEMA3F	PLXNA1	Human	TSK	Fibroblast	10	0.0319489	0	0.860355		SEMA3F	NRP1	Human	TSK	Fibroblast	4	0.0296296	0.034	0.982369
SEMA3F	NRP1	Human	TSK	Fibroblast	49	0.0914179	0	0.99856		SEMA3F	NRP1	Human	TSK	Fibroblast	38	0.121406	0	0.999281		DLL3	NOTCH2	Human	TSK	Fibroblast	2	0.0148148	0.015	0.989169
GRN	TNFRSF1A	Human	TSK	Fibroblast	304	0.567164	0	0.994533		GRN	TNFRSF1A	Human	TSK	Fibroblast	176	0.5623	0	0.997258		DLL3	NOTCH3	Human	TSK	Fibroblast	2	0.0148148	0.009	0.991639
DLL3	NOTCH2	Human	TSK	Fibroblast	5	0.00932836	0	0.998552		DLL3	NOTCH2	Human	TSK	Fibroblast	9	0.028754	0	0.989087		VCL	ITGB5	Human	TSK	Fibroblast	22	0.162963	0	0.913376
DLL3	NOTCH3	Human	TSK	Fibroblast	21	0.0391791	0	0.997595		DLL3	NOTCH3	Human	TSK	Fibroblast	5	0.0159744	0	0.986924		MIF	CD44	Human	TSK	Fibroblast	119	0.881481	0	0.902865
VCL	ITGB5	Human	TSK	Fibroblast	95	0.177239	0	0.886363		VCL	ITGB5	Human	TSK	Fibroblast	69	0.220447	0	0.809382		LGALS1	ITGB1	Human	TSK	Fibroblast	116	0.859259	0	0.976209
FGF22	FGFR1	Human	TSK	Fibroblast	2	0.00373134	0.006	0.99537		FGF22	FGFR1	Human	TSK	Fibroblast	1	0.00319489	0.048	0.975044		MMP2	SDC2	Human	TSK	Fibroblast	41	0.303704	0	0.929395
MADCAM1	CD44	Human	TSK	Fibroblast	10	0.0186567	0	0.991489		MIF	CD44	Human	TSK	Fibroblast	241	0.769968	0	0.993389		MMP2	FGFR1	Human	TSK	Fibroblast	26	0.192593	0	0.999807
MIF	CD44	Human	TSK	Fibroblast	437	0.815299	0	0.991489		LGALS1	ITGB1	Human	TSK	Fibroblast	267	0.853035	0	0.974654		TGFB1	ITGAV	Human	TSK	Fibroblast	36	0.266667	0	0.999047
MIF	EGFR	Human	TSK	Fibroblast	100	0.186567	0.019	0.990454		MMP2	SDC2	Human	TSK	Fibroblast	18	0.057508	0	0.891359		TGFB1	ITGB1	Human	TSK	Fibroblast	64	0.474074	0	0.976209
LGALS1	ITGB1	Human	TSK	Fibroblast	467	0.871269	0	0.967065		MMP2	FGFR1	Human	TSK	Fibroblast	21	0.0670927	0	0.999323		TGFB1	SDC2	Human	TSK	Fibroblast	49	0.362963	0	0.929395
MMP2	SDC2	Human	TSK	Fibroblast	77	0.143657	0	0.879376		TGFB1	TGFBR2	Human	TSK	Fibroblast	46	0.146965	0	0.977892		TGFB1	ITGB5	Human	TSK	Fibroblast	25	0.185185	0	0.913376
MMP2	FGFR1	Human	TSK	Fibroblast	46	0.0858209	0	0.99837		TGFB1	TGFBR1	Human	TSK	Fibroblast	67	0.214058	0	0.999982		LAMB1	ITGAV	Human	TSK	Fibroblast	25	0.185185	0	0.999047
AMH	ACVR1	Human	TSK	Fibroblast	2	0.00373134	0.013	0.85674		TGFB1	ITGAV	Human	TSK	Fibroblast	106	0.338658	0	0.999838		LAMB1	ITGB1	Human	TSK	Fibroblast	45	0.333333	0	0.976209
TGFB1	EGFR	Human	TSK	Fibroblast	68	0.126866	0.001	0.9995		TGFB1	ITGB1	Human	TSK	Fibroblast	201	0.642173	0	0.974654		LAMB1	ITGA1	Human	TSK	Fibroblast	36	0.266667	0	0.905893
TGFB1	TGFBR1	Human	TSK	Fibroblast	87	0.162313	0	1		TGFB1	SDC2	Human	TSK	Fibroblast	131	0.41853	0	0.891359		PDAP1	PDGFRB	Human	TSK	Fibroblast	108	0.8	0	0.998837
TGFB1	ITGAV	Human	TSK	Fibroblast	204	0.380597	0	0.999716		TGFB1	ITGB5	Human	TSK	Fibroblast	75	0.239617	0	0.809382		SERPINE1	ITGAV	Human	TSK	Fibroblast	65	0.481481	0	0.999047
TGFB1	ITGB1	Human	TSK	Fibroblast	335	0.625	0	0.967065		LAMB1	ITGAV	Human	TSK	Fibroblast	63	0.201278	0	0.999838		SERPINE1	ITGB5	Human	TSK	Fibroblast	39	0.288889	0	0.913376
TGFB1	SDC2	Human	TSK	Fibroblast	265	0.494403	0	0.879376		LAMB1	ITGB1	Human	TSK	Fibroblast	116	0.370607	0	0.974654		WNT3	FZD1	Human	TSK	Fibroblast	11	0.0814815	0	0.984038
TGFB1	ITGB5	Human	TSK	Fibroblast	97	0.18097	0	0.886363		LAMB1	ITGA1	Human	TSK	Fibroblast	98	0.313099	0	0.965186		COL1A1	ITGA5	Human	TSK	Fibroblast	29	0.214815	0	0.936399
LAMB1	ITGA7	Human	TSK	Fibroblast	32	0.0597015	0	0.726816		PDAP1	PDGFRB	Human	TSK	Fibroblast	257	0.821086	0	0.997806		COL1A1	ITGA1	Human	TSK	Fibroblast	48	0.355556	0	0.905893
LAMB1	ITGAV	Human	TSK	Fibroblast	126	0.235075	0	0.999716		SERPINE1	ITGAV	Human	TSK	Fibroblast	103	0.329073	0	0.999838		COL1A1	CD44	Human	TSK	Fibroblast	52	0.385185	0	0.902865
LAMB1	ITGB1	Human	TSK	Fibroblast	213	0.397388	0	0.967065		SERPINE1	ITGB5	Human	TSK	Fibroblast	58	0.185304	0	0.809382		COL1A1	ITGAV	Human	TSK	Fibroblast	38	0.281481	0	0.999047
LAMB1	ITGA1	Human	TSK	Fibroblast	188	0.350746	0	0.964555		WNT3	FZD1	Human	TSK	Fibroblast	18	0.057508	0	0.976516		COL1A1	ITGB1	Human	TSK	Fibroblast	59	0.437037	0	0.976209
PDAP1	PDGFRB	Human	TSK	Fibroblast	418	0.779851	0	0.996873		COL1A1	ITGA5	Human	TSK	Fibroblast	47	0.15016	0	0.924727		INHBA	ACVR1	Human	TSK	Fibroblast	15	0.111111	0	0.910763
SERPINE1	ITGAV	Human	TSK	Fibroblast	200	0.373134	0	0.999716		COL1A1	ITGA1	Human	TSK	Fibroblast	77	0.246006	0	0.965186		BMP4	BMPR2	Human	TSK	Fibroblast	5	0.037037	0	0.907824
SERPINE1	ITGB5	Human	TSK	Fibroblast	103	0.192164	0	0.886363		COL1A1	CD44	Human	TSK	Fibroblast	82	0.261981	0	0.993389		APOE	SDC2	Human	TSK	Fibroblast	34	0.251852	0	0.929395
WNT3	FZD1	Human	TSK	Fibroblast	19	0.0354478	0	0.969939		COL1A1	ITGAV	Human	TSK	Fibroblast	53	0.169329	0	0.999838		LAMA5	ITGB1	Human	TSK	Fibroblast	50	0.37037	0	0.976209
COL1A1	ITGA5	Human	TSK	Fibroblast	106	0.197761	0	0.916868		COL1A1	ITGB1	Human	TSK	Fibroblast	102	0.325879	0	0.974654		JAG1	NOTCH2	Human	TSK	Fibroblast	36	0.266667	0	0.996673
COL1A1	ITGA1	Human	TSK	Fibroblast	164	0.30597	0	0.964555		HBEGF	CD44	Human	TSK	Fibroblast	89	0.284345	0	0.993389		JAG1	NOTCH3	Human	TSK	Fibroblast	39	0.288889	0	0.996131
COL1A1	CD44	Human	TSK	Fibroblast	168	0.313433	0	0.991489		INHBA	ACVR1	Human	TSK	Fibroblast	35	0.111821	0	0.999846		FST	BMPR2	Human	TSK	Fibroblast	20	0.148148	0	0.907824
COL1A1	ITGAV	Human	TSK	Fibroblast	119	0.222015	0	0.999716		INHA	ACVR1	Human	TSK	Fibroblast	2	0.00638978	0	0.999846		LAMC1	ITGA1	Human	TSK	Fibroblast	44	0.325926	0	0.905893
COL1A1	ITGB1	Human	TSK	Fibroblast	193	0.360075	0	0.967065		EREG	EGFR	Human	TSK	Fibroblast	17	0.0543131	0	1		LAMC1	ITGAV	Human	TSK	Fibroblast	26	0.192593	0	0.999047
HBEGF	CD44	Human	TSK	Fibroblast	128	0.238806	0.001	0.990993		BMP4	BMPR1A	Human	TSK	Fibroblast	3	0.00958466	0.008	0.881264		LAMC1	ITGB1	Human	TSK	Fibroblast	51	0.377778	0	0.976209
INHBA	ACVR1	Human	TSK	Fibroblast	76	0.141791	0	0.862363		APOE	SDC2	Human	TSK	Fibroblast	49	0.15655	0	0.891359		THBS1	ITGB1	Human	TSK	Fibroblast	18	0.133333	0	0.976209
INHA	ACVR1	Human	TSK	Fibroblast	2	0.00373134	0	0.862363		LAMA5	SDC1	Human	TSK	Fibroblast	45	0.14377	0	0.935747		ADAM10	GPNMB	Human	TSK	Fibroblast	53	0.392593	0	1
EREG	EGFR	Human	TSK	Fibroblast	47	0.0876866	0	1		LAMA5	ITGB1	Human	TSK	Fibroblast	177	0.565495	0	0.974654		ADAM10	TSPAN5	Human	TSK	Fibroblast	24	0.177778	0	0.710018
BMP4	BMPR2	Human	TSK	Fibroblast	6	0.011194	0.047	0.950448		JAG1	NOTCH2	Human	TSK	Fibroblast	82	0.261981	0	0.989087		ADAM10	CD44	Human	TSK	Fibroblast	75	0.555556	0	0.902865
APOE	SDC2	Human	TSK	Fibroblast	120	0.223881	0	0.879376		JAG1	NOTCH3	Human	TSK	Fibroblast	63	0.201278	0	0.986924		ADAM10	AXL	Human	TSK	Fibroblast	56	0.414815	0	0.998076
LAMA5	SDC1	Human	TSK	Fibroblast	45	0.0839552	0	0.920624		FST	BMPR2	Human	TSK	Fibroblast	39	0.124601	0	0.887565		COL8A1	ITGA1	Human	TSK	Fibroblast	2	0.0148148	0.006	0.903171
LAMA5	ITGB1	Human	TSK	Fibroblast	289	0.539179	0	0.967065		LAMC1	ITGA1	Human	TSK	Fibroblast	120	0.383387	0	0.965186		CDH1	IGF1R	Human	TSK	Fibroblast	14	0.103704	0	0.990041
JAG1	NOTCH2	Human	TSK	Fibroblast	83	0.154851	0	0.998552		LAMC1	ITGAV	Human	TSK	Fibroblast	84	0.268371	0	0.999838		SEMA7A	ITGB1	Human	TSK	Fibroblast	12	0.0888889	0.017	0.967875
JAG1	NOTCH3	Human	TSK	Fibroblast	168	0.313433	0	0.997595		LAMC1	ITGB1	Human	TSK	Fibroblast	150	0.479233	0	0.974654		SEMA7A	ITGA1	Human	TSK	Fibroblast	11	0.0814815	0	0.905893
FST	BMPR2	Human	TSK	Fibroblast	64	0.119403	0	0.973603		IL1RN	IL1R1	Human	TSK	Fibroblast	48	0.153355	0	0.99978		LGALS3BP	ITGB1	Human	TSK	Fibroblast	89	0.659259	0	0.976209
LAMC1	ITGA1	Human	TSK	Fibroblast	241	0.449627	0	0.964555		THBS1	ITGB1	Human	TSK	Fibroblast	41	0.13099	0	0.974654		LAMC2	ITGB1	Human	TSK	Fibroblast	117	0.866667	0	0.976209
LAMC1	ITGA7	Human	TSK	Fibroblast	40	0.0746269	0	0.726816		THBS1	SDC4	Human	TSK	Fibroblast	10	0.0319489	0.004	0.902043		NID1	ITGB1	Human	TSK	Fibroblast	26	0.192593	0	0.976209
LAMC1	ITGAV	Human	TSK	Fibroblast	171	0.31903	0	0.999716		ADAM10	GPNMB	Human	TSK	Fibroblast	147	0.469649	0	1		IL11	IL6ST	Human	TSK	Fibroblast	15	0.111111	0	1
LAMC1	ITGB1	Human	TSK	Fibroblast	279	0.520522	0	0.967065		ADAM10	TSPAN5	Human	TSK	Fibroblast	87	0.277955	0	0.712121		WNT5A	FZD1	Human	TSK	Fibroblast	7	0.0518519	0	0.984038
IL1RN	IL1R1	Human	TSK	Fibroblast	47	0.0876866	0.027	0.885716		ADAM10	CD44	Human	TSK	Fibroblast	167	0.533546	0	0.993389		TNC	ITGA5	Human	TSK	Fibroblast	64	0.474074	0	0.936399
THBS1	SDC1	Human	TSK	Fibroblast	14	0.0261194	0.036	0.903901		ADAM10	AXL	Human	TSK	Fibroblast	115	0.367412	0	0.997737		TNC	SDC1	Human	TSK	Fibroblast	22	0.162963	0	0.947788
THBS1	ITGB1	Human	TSK	Fibroblast	82	0.152985	0	0.967065		COL8A1	ITGA1	Human	TSK	Fibroblast	2	0.00638978	0.015	0.95792		TNC	EGFR	Human	TSK	Fibroblast	23	0.17037	0	1
ADAM10	GPNMB	Human	TSK	Fibroblast	200	0.373134	0	1		CDH1	EGFR	Human	TSK	Fibroblast	29	0.0926518	0.003	0.998499		TNC	ITGB1	Human	TSK	Fibroblast	117	0.866667	0	0.976209
ADAM10	CD44	Human	TSK	Fibroblast	286	0.533582	0	0.991489		CDH1	IGF1R	Human	TSK	Fibroblast	37	0.118211	0	0.993858		TNC	SDC4	Human	TSK	Fibroblast	20	0.148148	0	0.948737
ADAM10	AXL	Human	TSK	Fibroblast	193	0.360075	0	0.996326		CDH1	ITGAE	Human	TSK	Fibroblast	73	0.233227	0	0.851688		EGF	NRP1	Human	TSK	Fibroblast	1	0.00740741	0.012	0.993492
COL8A1	ITGA1	Human	TSK	Fibroblast	4	0.00746269	0.001	0.964073		SEMA7A	ITGA1	Human	TSK	Fibroblast	7	0.0223642	0	0.965186		EGF	AXL	Human	TSK	Fibroblast	1	0.00740741	0.017	0.989556
CDH1	EGFR	Human	TSK	Fibroblast	77	0.143657	0	1		LGALS3BP	ITGB1	Human	TSK	Fibroblast	162	0.517572	0	0.974654		SEMA3C	NRP1	Human	TSK	Fibroblast	52	0.385185	0	0.999508
CDH1	IGF1R	Human	TSK	Fibroblast	66	0.123134	0	0.990388		IL1A	IL1R1	Human	TSK	Fibroblast	22	0.0702875	0	0.99978		TIMP3	CD44	Human	TSK	Fibroblast	63	0.466667	0	0.902865
CDH1	ITGAE	Human	TSK	Fibroblast	89	0.166045	0	0.930915		IL1B	IL1R1	Human	TSK	Fibroblast	32	0.102236	0	0.99978		LUM	ITGB1	Human	TSK	Fibroblast	24	0.177778	0	0.976209
SEMA7A	ITGB1	Human	TSK	Fibroblast	39	0.0727612	0	0.967065		FARP2	PLXNA1	Human	TSK	Fibroblast	8	0.0255591	0.013	0.854745		CALM2	INSR	Human	TSK	Fibroblast	26	0.192593	0	0.788797
SEMA7A	ITGA1	Human	TSK	Fibroblast	32	0.0597015	0	0.964555		LAMC2	ITGB1	Human	TSK	Fibroblast	264	0.84345	0	0.974654		UCN2	IL10RB	Human	TSK	Fibroblast	5	0.037037	0	0.98669
LGALS3BP	ITGB1	Human	TSK	Fibroblast	305	0.56903	0	0.967065		NID1	ITGB1	Human	TSK	Fibroblast	24	0.0766773	0.002	0.973679		FGF18	FGFR1	Human	TSK	Fibroblast	1	0.00740741	0.02	0.989759
IL1A	IL1R1	Human	TSK	Fibroblast	22	0.0410448	0	0.897921		IL11	IL11RA	Human	TSK	Fibroblast	4	0.0127796	0	0.998839		PIGF	FLT1	Human	TSK	Fibroblast	10	0.0740741	0	0.978984
FARP2	PLXNA1	Human	TSK	Fibroblast	16	0.0298507	0.001	0.86825		IL11	IL6ST	Human	TSK	Fibroblast	23	0.0734824	0	1		APP	PLD1	Human	TSK	Fibroblast	12	0.0888889	0.009	0.982876
LAMC2	ITGB1	Human	TSK	Fibroblast	443	0.826493	0	0.967065		WNT5A	FZD1	Human	TSK	Fibroblast	8	0.0255591	0.002	0.975539		APP	TSPAN15	Human	TSK	Fibroblast	22	0.162963	0.002	0.709131
NID1	ITGB1	Human	TSK	Fibroblast	62	0.115672	0	0.967065		TNC	ITGA5	Human	TSK	Fibroblast	123	0.392971	0	0.924727		APP	RPSA	Human	TSK	Fibroblast	124	0.918519	0	0.983456
IL11	IL11RA	Human	TSK	Fibroblast	7	0.0130597	0	0.998086		TNC	SDC1	Human	TSK	Fibroblast	64	0.204473	0	0.935747		APP	NCSTN	Human	TSK	Fibroblast	26	0.192593	0.039	0.696293
IL11	IL6ST	Human	TSK	Fibroblast	49	0.0914179	0	1		TNC	EGFR	Human	TSK	Fibroblast	38	0.121406	0	1		CALM3	INSR	Human	TSK	Fibroblast	21	0.155556	0	0.788797
WNT5A	FZD1	Human	TSK	Fibroblast	11	0.0205224	0.001	0.969454		TNC	ITGB1	Human	TSK	Fibroblast	259	0.827476	0	0.974654		FGF11	FGFR1	Human	TSK	Fibroblast	12	0.0888889	0	0.999807
TNC	ITGA5	Human	TSK	Fibroblast	233	0.434701	0	0.916868		TNC	SDC4	Human	TSK	Fibroblast	58	0.185304	0	0.903853		CSF2	SDC2	Human	TSK	Fibroblast	2	0.0148148	0.019	0.920523
TNC	SDC1	Human	TSK	Fibroblast	75	0.139925	0	0.920624		SEMA3C	NRP1	Human	TSK	Fibroblast	107	0.341853	0	0.999281		COL1A2	CD44	Human	TSK	Fibroblast	18	0.133333	0.012	0.897432
TNC	EGFR	Human	TSK	Fibroblast	91	0.169776	0	1		TIMP3	CD44	Human	TSK	Fibroblast	136	0.434505	0	0.993389		COL1A2	ITGB1	Human	TSK	Fibroblast	17	0.125926	0.003	0.974743
TNC	ITGA7	Human	TSK	Fibroblast	67	0.125	0	0.726816		LUM	ITGB1	Human	TSK	Fibroblast	58	0.185304	0	0.974654		COL6A2	ITGB1	Human	TSK	Fibroblast	14	0.103704	0.009	0.971806
TNC	ITGB1	Human	TSK	Fibroblast	443	0.826493	0	0.967065		CALM2	AQP1	Human	TSK	Fibroblast	40	0.127796	0	0.970236		COL3A1	ITGB1	Human	TSK	Fibroblast	11	0.0814815	0.032	0.960462
TNC	SDC4	Human	TSK	Fibroblast	68	0.126866	0	0.896089		UCN2	IL10RB	Human	TSK	Fibroblast	6	0.0191693	0.001	0.985607		BMP1	BMPR2	Human	TSK	Fibroblast	19	0.140741	0	0.907824
SEMA3C	NRP1	Human	TSK	Fibroblast	155	0.289179	0	0.99856		APP	PLD1	Human	TSK	Fibroblast	31	0.0990415	0	0.971425		HAS2	CD44	Human	TSK	Fibroblast	12	0.0888889	0	0.902865
TIMP3	CD44	Human	TSK	Fibroblast	255	0.475746	0	0.991489		APP	RPSA	Human	TSK	Fibroblast	293	0.936102	0	0.985145		RGMB	BMPR2	Human	TSK	Fibroblast	6	0.0444444	0.005	0.905552
LUM	ITGB1	Human	TSK	Fibroblast	107	0.199627	0	0.967065		APP	NCSTN	Human	TSK	Fibroblast	80	0.255591	0	0.712179		CLCF1	IL6ST	Human	TSK	Fibroblast	3	0.0222222	0.045	0.977241
FGF7	FGFR1	Human	TSK	Fibroblast	2	0.00373134	0.034	0.981251		CALM3	AQP1	Human	TSK	Fibroblast	35	0.111821	0	0.970236		ADAM17	ITGB1	Human	TSK	Fibroblast	47	0.348148	0	0.976209
UCN2	IL10RB	Human	TSK	Fibroblast	6	0.011194	0.01	0.98145		FGF11	FGFR1	Human	TSK	Fibroblast	43	0.13738	0	0.999323		FGF5	FGFR1	Human	TSK	Fibroblast	1	0.00740741	0.013	0.993287
CTF1	IL6ST	Human	TSK	Fibroblast	4	0.00746269	0.003	0.998499		COL1A2	CD44	Human	TSK	Fibroblast	37	0.118211	0.006	0.990405		GNAI2	EDNRA	Human	TSK	Fibroblast	69	0.511111	0	0.939771
PIGF	FLT1	Human	TSK	Fibroblast	75	0.139925	0	0.961279		COL1A2	ITGB1	Human	TSK	Fibroblast	45	0.14377	0	0.974654		GNAI2	F2R	Human	TSK	Fibroblast	60	0.444444	0	0.963201
WNT3A	FZD1	Human	TSK	Fibroblast	2	0.00373134	0.029	0.955771		COL6A2	ITGB1	Human	TSK	Fibroblast	45	0.14377	0	0.974654		GNAI2	S1PR3	Human	TSK	Fibroblast	35	0.259259	0	0.974528
APP	PLD1	Human	TSK	Fibroblast	59	0.110075	0	0.954135		COL3A1	ITGB1	Human	TSK	Fibroblast	63	0.201278	0	0.974654		PKM	CD44	Human	TSK	Fibroblast	119	0.881481	0	0.902865
APP	RPSA	Human	TSK	Fibroblast	502	0.936567	0	0.96781		BMP1	BMPR2	Human	TSK	Fibroblast	42	0.134185	0	0.887565		MMP1	CD44	Human	TSK	Fibroblast	96	0.711111	0	0.902865
FGF11	FGFR1	Human	TSK	Fibroblast	42	0.0783582	0	0.99837		BMP1	BMPR1A	Human	TSK	Fibroblast	18	0.057508	0	0.88481		LAMA3	ITGB1	Human	TSK	Fibroblast	112	0.82963	0	0.976209
CSF2	SDC2	Human	TSK	Fibroblast	6	0.011194	0.001	0.878936		SEMA4C	PLXNB2	Human	TSK	Fibroblast	18	0.057508	0	0.875585		FBN1	ITGB1	Human	TSK	Fibroblast	14	0.103704	0.001	0.975721
COL1A2	CD44	Human	TSK	Fibroblast	60	0.11194	0.002	0.990497		RGMB	BMPR2	Human	TSK	Fibroblast	11	0.0351438	0	0.887565		PSEN1	CD44	Human	TSK	Fibroblast	54	0.4	0	0.902865
COL1A2	ITGB1	Human	TSK	Fibroblast	70	0.130597	0	0.967065		CLCF1	IL6ST	Human	TSK	Fibroblast	15	0.0479233	0	1		FBLN1	ITGB1	Human	TSK	Fibroblast	49	0.362963	0	0.976209
ARF6	PLD1	Human	TSK	Fibroblast	49	0.0914179	0.013	0.947913		ADAM17	ITGB1	Human	TSK	Fibroblast	156	0.498403	0	0.974654		COL4A5	ITGB1	Human	TSK	Fibroblast	44	0.325926	0	0.976209
JAM3	ITGB1	Human	TSK	Fibroblast	19	0.0354478	0	0.967065		FGF5	FGFR1	Human	TSK	Fibroblast	7	0.0223642	0	0.999323		COL7A1	ITGB1	Human	TSK	Fibroblast	92	0.681481	0	0.976209
COL6A2	ITGB1	Human	TSK	Fibroblast	79	0.147388	0	0.967065		GNAI2	EDNRA	Human	TSK	Fibroblast	115	0.367412	0	0.953567		FN1	CD44	Human	TSK	Fibroblast	17	0.125926	0.011	0.897886
FADD	TRADD	Human	TSK	Fibroblast	83	0.154851	0	0.830684		GNAI2	F2R	Human	TSK	Fibroblast	115	0.367412	0	0.981437		FN1	ITGB1	Human	TSK	Fibroblast	23	0.17037	0	0.976209
COL3A1	ITGB1	Human	TSK	Fibroblast	79	0.147388	0	0.967065		GNAI2	S1PR3	Human	TSK	Fibroblast	53	0.169329	0	0.974352		COL18A1	ITGB1	Human	TSK	Fibroblast	59	0.437037	0	0.976209
BMP1	BMPR2	Human	TSK	Fibroblast	79	0.147388	0	0.973603		GNAI2	UNC5B	Human	TSK	Fibroblast	103	0.329073	0	0.981195		ADAM15	ITGB1	Human	TSK	Fibroblast	61	0.451852	0	0.976209
SEMA4C	PLXNB2	Human	TSK	Fibroblast	25	0.0466418	0	0.862713		MMP1	CD44	Human	TSK	Fibroblast	208	0.664537	0	0.993389		COL6A1	ITGB1	Human	TSK	Fibroblast	36	0.266667	0	0.976209
HAS2	CD44	Human	TSK	Fibroblast	31	0.0578358	0	0.991489		LAMA3	ITGB1	Human	TSK	Fibroblast	256	0.817891	0	0.974654		THBS2	ITGB1	Human	TSK	Fibroblast	74	0.548148	0	0.976209
RGMB	BMPR2	Human	TSK	Fibroblast	25	0.0466418	0	0.973603		SEMA6D	PLXNA1	Human	TSK	Fibroblast	5	0.0159744	0.001	0.859925		TGFB2	TGFBR1	Human	TSK	Fibroblast	5	0.037037	0.001	0.999467
CLCF1	IL6ST	Human	TSK	Fibroblast	33	0.0615672	0	1		FBN1	ITGB1	Human	TSK	Fibroblast	16	0.0511182	0.048	0.950974		COL5A1	ITGB1	Human	TSK	Fibroblast	44	0.325926	0	0.976209
ADAM17	ITGB1	Human	TSK	Fibroblast	267	0.498134	0	0.967065		PSEN1	CD44	Human	TSK	Fibroblast	99	0.316294	0	0.993389		MMP9	CD44	Human	TSK	Fibroblast	65	0.481481	0	0.902865
FGF5	FGFR1	Human	TSK	Fibroblast	11	0.0205224	0	0.99837		FBLN1	ITGB1	Human	TSK	Fibroblast	119	0.380192	0	0.974654		PLAU	ITGB1	Human	TSK	Fibroblast	106	0.785185	0	0.976209
GNAI2	EDNRA	Human	TSK	Fibroblast	297	0.554104	0	0.934821		COL4A5	ITGB1	Human	TSK	Fibroblast	135	0.43131	0	0.974654		COL16A1	ITGB1	Human	TSK	Fibroblast	56	0.414815	0	0.976209
GNAI2	F2R	Human	TSK	Fibroblast	253	0.472015	0	0.971596		COL7A1	ITGB1	Human	TSK	Fibroblast	230	0.734824	0	0.974654		HSPG2	SDC1	Human	TSK	Fibroblast	12	0.0888889	0.001	0.947314
GNAI2	S1PR3	Human	TSK	Fibroblast	138	0.257463	0	0.969387		COL9A3	ITGB1	Human	TSK	Fibroblast	20	0.0638978	0.001	0.974166		HSPG2	ITGB1	Human	TSK	Fibroblast	56	0.414815	0	0.976209
GNAI2	UNC5B	Human	TSK	Fibroblast	170	0.317164	0	0.968931		COL18A1	ITGB1	Human	TSK	Fibroblast	182	0.58147	0	0.974654		HSPG2	FGFR1	Human	TSK	Fibroblast	32	0.237037	0	0.999807
PKM	CD44	Human	TSK	Fibroblast	450	0.839552	0	0.991489		ADAM15	ITGB1	Human	TSK	Fibroblast	167	0.533546	0	0.974654		COL5A2	ITGB1	Human	TSK	Fibroblast	75	0.555556	0	0.976209
MMP1	CD44	Human	TSK	Fibroblast	342	0.63806	0	0.991489		CALM1	PTPRA	Human	TSK	Fibroblast	110	0.351438	0.031	0.983196		COL4A1	ITGB1	Human	TSK	Fibroblast	50	0.37037	0	0.976209
LAMA3	ITGB1	Human	TSK	Fibroblast	438	0.817164	0	0.967065		COL6A1	ITGB1	Human	TSK	Fibroblast	35	0.111821	0	0.974654		AGRN	ITGB1	Human	TSK	Fibroblast	73	0.540741	0	0.976209
SEMA6D	PLXNA1	Human	TSK	Fibroblast	8	0.0149254	0	0.868684		CNTF	IL6ST	Human	TSK	Fibroblast	2	0.00638978	0	1		COL2A1	ITGB1	Human	TSK	Fibroblast	2	0.0148148	0.001	0.975721
FBN1	ITGB1	Human	TSK	Fibroblast	42	0.0783582	0	0.967065		THBS2	ITGB1	Human	TSK	Fibroblast	234	0.747604	0	0.974654		FGF9	FGFR1	Human	TSK	Fibroblast	1	0.00740741	0.016	0.991777
PSEN1	CD44	Human	TSK	Fibroblast	192	0.358209	0	0.991489		TGFB2	TGFBR1	Human	TSK	Fibroblast	7	0.0223642	0	0.999982		LAMA1	ITGB1	Human	TSK	Fibroblast	3	0.0222222	0.001	0.975721
FBLN1	ITGB1	Human	TSK	Fibroblast	218	0.406716	0	0.967065		COL5A1	ITGB1	Human	TSK	Fibroblast	94	0.300319	0	0.974654		LAMB3	ITGB1	Human	TSK	Fibroblast	124	0.918519	0	0.976209
COL4A5	ITGB1	Human	TSK	Fibroblast	218	0.406716	0	0.967065		SPTAN1	PTPRA	Human	TSK	Fibroblast	54	0.172524	0	0.998799		COL4A6	ITGB1	Human	TSK	Fibroblast	25	0.185185	0	0.976209
COL7A1	ITGB1	Human	TSK	Fibroblast	383	0.714552	0	0.967065		PLAU	ITGB1	Human	TSK	Fibroblast	258	0.824281	0	0.974654		SPP1	ITGB1	Human	TSK	Fibroblast	22	0.162963	0.001	0.975721
COL9A3	ITGB1	Human	TSK	Fibroblast	44	0.0820896	0	0.967065		COL16A1	ITGB1	Human	TSK	Fibroblast	164	0.523962	0	0.974654		CXCL12	ITGB1	Human	TSK	Fibroblast	24	0.177778	0	0.976209
FN1	ITGB1	Human	TSK	Fibroblast	42	0.0783582	0.014	0.960271		HSPG2	SDC1	Human	TSK	Fibroblast	31	0.0990415	0	0.935747		DLL1	NOTCH2	Human	TSK	Fibroblast	9	0.0666667	0	0.996673
COL18A1	ITGB1	Human	TSK	Fibroblast	309	0.576493	0	0.967065		HSPG2	ITGB1	Human	TSK	Fibroblast	131	0.41853	0	0.974654		PSEN1	NOTCH2	Human	TSK	Fibroblast	20	0.148148	0	0.996673
ADAM15	ITGB1	Human	TSK	Fibroblast	270	0.503731	0	0.967065		HSPG2	FGFR1	Human	TSK	Fibroblast	91	0.290735	0	0.999323		ADAM10	NOTCH2	Human	TSK	Fibroblast	30	0.222222	0	0.996673
COL6A1	ITGB1	Human	TSK	Fibroblast	82	0.152985	0	0.967065		COL5A2	ITGB1	Human	TSK	Fibroblast	152	0.485623	0	0.974654		APP	NOTCH2	Human	TSK	Fibroblast	45	0.333333	0	0.996673
TGM2	ITGB1	Human	TSK	Fibroblast	21	0.0391791	0.035	0.94999		COL4A1	ITGB1	Human	TSK	Fibroblast	77	0.246006	0	0.974654		JAG2	NOTCH2	Human	TSK	Fibroblast	12	0.0888889	0	0.996673
THBS2	ITGA4	Human	TSK	Fibroblast	43	0.0802239	0	0.72761		AGRN	ITGB1	Human	TSK	Fibroblast	179	0.571885	0	0.974654		PDGFC	PDGFRA	Human	TSK	Fibroblast	20	0.148148	0	0.999215
THBS2	ITGB1	Human	TSK	Fibroblast	367	0.684701	0	0.967065		FGF9	FGFR1	Human	TSK	Fibroblast	15	0.0479233	0	0.999323		PDGFB	PDGFRA	Human	TSK	Fibroblast	5	0.037037	0	0.999215
TGFB2	TGFBR1	Human	TSK	Fibroblast	9	0.016791	0.002	0.998999		LAMB3	ITGB1	Human	TSK	Fibroblast	286	0.913738	0	0.974654		PDGFA	PDGFRA	Human	TSK	Fibroblast	8	0.0592593	0	0.999215
NGF	MAGED1	Human	TSK	Fibroblast	38	0.0708955	0	0.995689		COL4A6	ITGB1	Human	TSK	Fibroblast	92	0.29393	0	0.974654		L1CAM	ITGAV	Human	TSK	Fibroblast	4	0.0296296	0.002	0.998048
COL5A1	ITGB1	Human	TSK	Fibroblast	166	0.309701	0	0.967065		CXCL12	ITGB1	Human	TSK	Fibroblast	16	0.0511182	0	0.974654		TNC	ITGAV	Human	TSK	Fibroblast	71	0.525926	0	0.999047
SPTAN1	PTPRA	Human	TSK	Fibroblast	99	0.184701	0	0.997246		HLA-B	CANX	Human	TSK	Fibroblast	258	0.824281	0.014	0.731671		PLAU	ITGAV	Human	TSK	Fibroblast	62	0.459259	0	0.999047
PLAU	ITGB1	Human	TSK	Fibroblast	451	0.841418	0	0.967065		FADD	TRAF2	Human	TSK	Fibroblast	27	0.086262	0	0.902427		EDIL3	ITGAV	Human	TSK	Fibroblast	6	0.0444444	0	0.999047
COL16A1	ITGB1	Human	TSK	Fibroblast	283	0.527985	0	0.967065		DLL1	NOTCH2	Human	TSK	Fibroblast	46	0.146965	0	0.989087		COL4A6	ITGAV	Human	TSK	Fibroblast	14	0.103704	0	0.999047
HSPG2	SDC1	Human	TSK	Fibroblast	34	0.0634328	0	0.920624		PSEN1	NOTCH2	Human	TSK	Fibroblast	43	0.13738	0	0.989087		COL4A5	ITGAV	Human	TSK	Fibroblast	24	0.177778	0	0.999047
HSPG2	ITGB1	Human	TSK	Fibroblast	201	0.375	0	0.967065		ADAM10	NOTCH2	Human	TSK	Fibroblast	81	0.258786	0	0.989087		SPP1	ITGAV	Human	TSK	Fibroblast	14	0.103704	0	0.999047
HSPG2	FGFR1	Human	TSK	Fibroblast	90	0.16791	0	0.99837		APP	NOTCH2	Human	TSK	Fibroblast	113	0.361022	0	0.989087		NID1	ITGAV	Human	TSK	Fibroblast	15	0.111111	0	0.999047
COL5A2	ITGB1	Human	TSK	Fibroblast	263	0.490672	0	0.967065		JAG2	NOTCH2	Human	TSK	Fibroblast	63	0.201278	0	0.989087		PDGFB	ITGAV	Human	TSK	Fibroblast	6	0.0444444	0	0.999047
COL4A1	ITGB1	Human	TSK	Fibroblast	139	0.259328	0	0.967065		NGF	KIDINS220	Human	TSK	Fibroblast	7	0.0223642	0.002	0.941554		CALR	ITGAV	Human	TSK	Fibroblast	77	0.57037	0	0.999047
AGRN	ITGB1	Human	TSK	Fibroblast	314	0.585821	0	0.967065		PDGFC	PDGFRA	Human	TSK	Fibroblast	93	0.297125	0	0.998735		MFGE8	ITGAV	Human	TSK	Fibroblast	36	0.266667	0	0.999047
COL2A1	ITGB1	Human	TSK	Fibroblast	2	0.00373134	0.023	0.955879		PDGFB	PDGFRA	Human	TSK	Fibroblast	6	0.0191693	0	0.998735		FBN1	ITGAV	Human	TSK	Fibroblast	8	0.0592593	0.002	0.998048
FGF9	FGFR1	Human	TSK	Fibroblast	9	0.016791	0	0.99837		PDGFA	PDGFRA	Human	TSK	Fibroblast	46	0.146965	0	0.998735		ADAM9	ITGAV	Human	TSK	Fibroblast	50	0.37037	0	0.999047
LAMB3	ITGB1	Human	TSK	Fibroblast	485	0.904851	0	0.967065		L1CAM	ITGAV	Human	TSK	Fibroblast	8	0.0255591	0	0.999838		VEGFA	ITGAV	Human	TSK	Fibroblast	33	0.244444	0	0.999047
COL4A6	ITGB1	Human	TSK	Fibroblast	161	0.300373	0	0.967065		TNC	ITGAV	Human	TSK	Fibroblast	143	0.456869	0	0.999838		ADAM15	ITGAV	Human	TSK	Fibroblast	39	0.288889	0	0.999047
CXCL12	ITGB1	Human	TSK	Fibroblast	27	0.0503731	0	0.967065		PLAU	ITGAV	Human	TSK	Fibroblast	147	0.469649	0	0.999838		COL1A2	ITGAV	Human	TSK	Fibroblast	10	0.0740741	0	0.999047
LAMA2	ITGA7	Human	TSK	Fibroblast	4	0.00746269	0	0.726816		COL4A6	ITGAV	Human	TSK	Fibroblast	46	0.146965	0	0.999838		COL4A1	ITGAV	Human	TSK	Fibroblast	31	0.22963	0	0.999047
HLA-B	CANX	Human	TSK	Fibroblast	444	0.828358	0.001	0.736378		COL4A5	ITGAV	Human	TSK	Fibroblast	72	0.230032	0	0.999838		FN1	ITGAV	Human	TSK	Fibroblast	15	0.111111	0	0.999047
FADD	TRAF2	Human	TSK	Fibroblast	36	0.0671642	0	0.891486		SPP1	ITGAV	Human	TSK	Fibroblast	17	0.0543131	0.034	0.982694		PDGFC	PDGFRB	Human	TSK	Fibroblast	52	0.385185	0	0.998837
DLL1	NOTCH2	Human	TSK	Fibroblast	41	0.0764925	0	0.998552		NID1	ITGAV	Human	TSK	Fibroblast	16	0.0511182	0	0.999838		PDGFB	PDGFRB	Human	TSK	Fibroblast	9	0.0666667	0	0.998837
PSEN1	NOTCH2	Human	TSK	Fibroblast	56	0.104478	0	0.998552		PDGFB	ITGAV	Human	TSK	Fibroblast	10	0.0319489	0	0.999838		MFGE8	PDGFRB	Human	TSK	Fibroblast	60	0.444444	0	0.998837
ADAM10	NOTCH2	Human	TSK	Fibroblast	75	0.139925	0	0.998552		CALR	ITGAV	Human	TSK	Fibroblast	163	0.520767	0	0.999838		PDGFA	PDGFRB	Human	TSK	Fibroblast	21	0.155556	0	0.998837
APP	NOTCH2	Human	TSK	Fibroblast	123	0.229478	0	0.998552		MFGE8	ITGAV	Human	TSK	Fibroblast	100	0.319489	0	0.999838		DLK1	NOTCH3	Human	TSK	Fibroblast	1	0.00740741	0.002	0.995135
JAG2	NOTCH2	Human	TSK	Fibroblast	61	0.113806	0	0.998552		FBN1	ITGAV	Human	TSK	Fibroblast	9	0.028754	0.012	0.993821		DLL1	NOTCH3	Human	TSK	Fibroblast	15	0.111111	0	0.996131
NGF	KIDINS220	Human	TSK	Fibroblast	18	0.0335821	0	0.908858		ADAM9	ITGAV	Human	TSK	Fibroblast	114	0.364217	0	0.999838		PSEN1	NOTCH3	Human	TSK	Fibroblast	23	0.17037	0	0.996131
PDGFC	PDGFRA	Human	TSK	Fibroblast	79	0.147388	0	0.99881		VEGFA	ITGAV	Human	TSK	Fibroblast	69	0.220447	0	0.999838		THBS2	NOTCH3	Human	TSK	Fibroblast	37	0.274074	0	0.996131
PDGFB	PDGFRA	Human	TSK	Fibroblast	6	0.011194	0	0.99881		ADAM15	ITGAV	Human	TSK	Fibroblast	93	0.297125	0	0.999838		JAG2	NOTCH3	Human	TSK	Fibroblast	22	0.162963	0	0.996131
PDGFA	PDGFRA	Human	TSK	Fibroblast	30	0.0559701	0	0.99881		COL1A2	ITGAV	Human	TSK	Fibroblast	22	0.0702875	0	0.999838		BMP2	ACVR1	Human	TSK	Fibroblast	3	0.0222222	0.003	0.909396
L1CAM	ITGAV	Human	TSK	Fibroblast	22	0.0410448	0	0.999716		COL4A1	ITGAV	Human	TSK	Fibroblast	45	0.14377	0	0.999838		TGFB2	ACVR1	Human	TSK	Fibroblast	5	0.037037	0	0.910763
TNC	ITGAV	Human	TSK	Fibroblast	271	0.505597	0	0.999716		PDGFC	PDGFRB	Human	TSK	Fibroblast	152	0.485623	0	0.997806		BMP2	GPC1	Human	TSK	Fibroblast	9	0.0666667	0	0.939594
PLAU	ITGAV	Human	TSK	Fibroblast	264	0.492537	0	0.999716		PDGFB	PDGFRB	Human	TSK	Fibroblast	18	0.057508	0	0.997806		NRG1	GPC1	Human	TSK	Fibroblast	24	0.177778	0	0.939594
EDIL3	ITGAV	Human	TSK	Fibroblast	5	0.00932836	0.015	0.99219		MFGE8	PDGFRB	Human	TSK	Fibroblast	168	0.536741	0	0.997806		APP	GPC1	Human	TSK	Fibroblast	45	0.333333	0	0.939594
COL4A6	ITGAV	Human	TSK	Fibroblast	93	0.173507	0	0.999716		PDGFA	PDGFRB	Human	TSK	Fibroblast	75	0.239617	0	0.997806		COL18A1	GPC1	Human	TSK	Fibroblast	20	0.148148	0	0.939594
COL4A5	ITGAV	Human	TSK	Fibroblast	129	0.240672	0	0.999716		DLL1	NOTCH3	Human	TSK	Fibroblast	23	0.0734824	0	0.986924		VEGFA	GPC1	Human	TSK	Fibroblast	19	0.140741	0	0.939594
NID1	ITGAV	Human	TSK	Fibroblast	39	0.0727612	0	0.999716		PSEN1	NOTCH3	Human	TSK	Fibroblast	43	0.13738	0	0.986924		SEMA3D	NRP1	Human	TSK	Fibroblast	2	0.0148148	0.001	0.999008
PDGFB	ITGAV	Human	TSK	Fibroblast	18	0.0335821	0	0.999716		THBS2	NOTCH3	Human	TSK	Fibroblast	73	0.233227	0	0.986924		PGF	NRP1	Human	TSK	Fibroblast	16	0.118519	0	0.999508
CALR	ITGAV	Human	TSK	Fibroblast	297	0.554104	0	0.999716		JAG2	NOTCH3	Human	TSK	Fibroblast	55	0.175719	0	0.986924		VEGFA	NRP1	Human	TSK	Fibroblast	25	0.185185	0	0.999508
COL4A3	ITGAV	Human	TSK	Fibroblast	4	0.00746269	0	0.999716		BMP7	ACVR1	Human	TSK	Fibroblast	15	0.0479233	0	0.999846		GNAI2	IGF1R	Human	TSK	Fibroblast	15	0.111111	0.027	0.976584
MFGE8	ITGAV	Human	TSK	Fibroblast	201	0.375	0	0.999716		INHBB	ACVR1	Human	TSK	Fibroblast	3	0.00958466	0.001	0.999346		MMP9	IFNAR1	Human	TSK	Fibroblast	23	0.17037	0.01	0.994987
FBN1	ITGAV	Human	TSK	Fibroblast	29	0.0541045	0	0.999716		BMP2	ACVR1	Human	TSK	Fibroblast	25	0.0798722	0	0.999846		NRG1	EGFR	Human	TSK	Fibroblast	8	0.0592593	0.019	0.990454
ADAM9	ITGAV	Human	TSK	Fibroblast	211	0.393657	0	0.999716		TGFB2	ACVR1	Human	TSK	Fibroblast	7	0.0223642	0	0.999846		AREG	EGFR	Human	TSK	Fibroblast	10	0.0740741	0	1
VEGFA	ITGAV	Human	TSK	Fibroblast	130	0.242537	0	0.999716		BMP2	GPC1	Human	TSK	Fibroblast	27	0.086262	0	0.897328		EFEMP1	EGFR	Human	TSK	Fibroblast	7	0.0518519	0.018	0.990959
ADAM15	ITGAV	Human	TSK	Fibroblast	165	0.307836	0	0.999716		NRG1	GPC1	Human	TSK	Fibroblast	52	0.166134	0	0.897328		TGFA	EGFR	Human	TSK	Fibroblast	6	0.0444444	0.003	0.998499
COL1A2	ITGAV	Human	TSK	Fibroblast	44	0.0820896	0	0.999716		APP	GPC1	Human	TSK	Fibroblast	104	0.332268	0	0.897328		PDGFC	FLT1	Human	TSK	Fibroblast	22	0.162963	0	0.978984
COL4A1	ITGAV	Human	TSK	Fibroblast	76	0.141791	0	0.999716		COL18A1	GPC1	Human	TSK	Fibroblast	62	0.198083	0	0.897328		VEGFC	FLT1	Human	TSK	Fibroblast	13	0.0962963	0	0.978984
FN1	ITGAV	Human	TSK	Fibroblast	24	0.0447761	0	0.999716		SLIT2	GPC1	Human	TSK	Fibroblast	3	0.00958466	0.005	0.895082		PGF	FLT1	Human	TSK	Fibroblast	22	0.162963	0	0.978984
PDGFC	PDGFRB	Human	TSK	Fibroblast	242	0.451493	0	0.996873		VEGFA	GPC1	Human	TSK	Fibroblast	55	0.175719	0	0.897328		VEGFB	FLT1	Human	TSK	Fibroblast	12	0.0888889	0	0.978984
PDGFB	PDGFRB	Human	TSK	Fibroblast	23	0.0429104	0	0.996873		VEGFB	NRP1	Human	TSK	Fibroblast	44	0.140575	0	0.999281		VEGFA	FLT1	Human	TSK	Fibroblast	25	0.185185	0	0.978984
MFGE8	PDGFRB	Human	TSK	Fibroblast	310	0.578358	0	0.996873		PGF	NRP1	Human	TSK	Fibroblast	108	0.345048	0	0.999281		COL4A6	ITGA1	Human	TSK	Fibroblast	21	0.155556	0	0.905893
PDGFA	PDGFRB	Human	TSK	Fibroblast	123	0.229478	0	0.996873		SEMA4A	NRP1	Human	TSK	Fibroblast	32	0.102236	0	0.999281		COL4A5	ITGA1	Human	TSK	Fibroblast	36	0.266667	0	0.905893
DLL1	NOTCH3	Human	TSK	Fibroblast	87	0.162313	0	0.997595		FGF1	NRP1	Human	TSK	Fibroblast	7	0.0223642	0	0.999281		LAMA2	ITGA1	Human	TSK	Fibroblast	7	0.0518519	0	0.905893
PSEN1	NOTCH3	Human	TSK	Fibroblast	115	0.214552	0	0.997595		VEGFA	NRP1	Human	TSK	Fibroblast	69	0.220447	0	0.999281		LAMA1	ITGA1	Human	TSK	Fibroblast	3	0.0222222	0	0.905893
THBS2	NOTCH3	Human	TSK	Fibroblast	174	0.324627	0	0.997595		CALM2	CACNA1C	Human	TSK	Fibroblast	40	0.127796	0	0.76212		COL6A1	ITGA1	Human	TSK	Fibroblast	30	0.222222	0	0.905893
JAG2	NOTCH3	Human	TSK	Fibroblast	127	0.23694	0	0.997595		NCAM1	CACNA1C	Human	TSK	Fibroblast	1	0.00319489	0.011	0.757916		COL5A1	ITGA1	Human	TSK	Fibroblast	39	0.288889	0	0.905893
BMP7	ACVR1	Human	TSK	Fibroblast	16	0.0298507	0	0.862363		CALM1	CACNA1C	Human	TSK	Fibroblast	41	0.13099	0	0.76212		COL6A2	ITGA1	Human	TSK	Fibroblast	12	0.0888889	0	0.905893
INHBB	ACVR1	Human	TSK	Fibroblast	6	0.011194	0	0.862363		CALM3	CACNA1C	Human	TSK	Fibroblast	33	0.105431	0	0.76212		COL4A3	ITGA1	Human	TSK	Fibroblast	1	0.00740741	0.007	0.902716
BMP2	ACVR1	Human	TSK	Fibroblast	27	0.0503731	0	0.862363		GNAI2	IGF1R	Human	TSK	Fibroblast	37	0.118211	0.001	0.993361		COL2A1	ITGA1	Human	TSK	Fibroblast	2	0.0148148	0	0.905893
TGFB2	ACVR1	Human	TSK	Fibroblast	11	0.0205224	0	0.862363		IFNE	IFNAR1	Human	TSK	Fibroblast	4	0.0127796	0.001	0.9995		COL6A3	ITGA1	Human	TSK	Fibroblast	4	0.0296296	0.001	0.90544
BMP2	GPC1	Human	TSK	Fibroblast	47	0.0876866	0	0.894104		NRG1	EGFR	Human	TSK	Fibroblast	15	0.0479233	0.009	0.99549		COL5A2	ITGA1	Human	TSK	Fibroblast	60	0.444444	0	0.905893
NRG1	GPC1	Human	TSK	Fibroblast	105	0.195896	0	0.894104		AREG	EGFR	Human	TSK	Fibroblast	9	0.028754	0.03	0.984886		COL1A2	ITGA1	Human	TSK	Fibroblast	16	0.118519	0	0.905893
APP	GPC1	Human	TSK	Fibroblast	169	0.315299	0	0.894104		TGFA	EGFR	Human	TSK	Fibroblast	15	0.0479233	0	1		MATN1	ITGA1	Human	TSK	Fibroblast	1	0.00740741	0.001	0.90544
COL18A1	GPC1	Human	TSK	Fibroblast	98	0.182836	0	0.894104		EPGN	EGFR	Human	TSK	Fibroblast	5	0.0159744	0.015	0.992472		COL4A1	ITGA1	Human	TSK	Fibroblast	40	0.296296	0	0.905893
SLIT2	GPC1	Human	TSK	Fibroblast	5	0.00932836	0	0.894104		COL4A6	ITGA1	Human	TSK	Fibroblast	72	0.230032	0	0.965186		WNT4	FZD1	Human	TSK	Fibroblast	14	0.103704	0	0.984038
VEGFA	GPC1	Human	TSK	Fibroblast	62	0.115672	0	0.894104		COL4A5	ITGA1	Human	TSK	Fibroblast	109	0.348243	0	0.965186		WNT7B	FZD1	Human	TSK	Fibroblast	10	0.0740741	0	0.984038
VEGFB	NRP1	Human	TSK	Fibroblast	55	0.102612	0	0.99856		LAMA2	ITGA1	Human	TSK	Fibroblast	7	0.0223642	0	0.965186		IL24	IL10RB	Human	TSK	Fibroblast	7	0.0518519	0	0.98669
SEMA3D	NRP1	Human	TSK	Fibroblast	3	0.00559701	0.009	0.994057		COL6A1	ITGA1	Human	TSK	Fibroblast	24	0.0766773	0	0.965186		GNAS	PTGIR	Human	TSK	Fibroblast	24	0.177778	0	0.98183
PGF	NRP1	Human	TSK	Fibroblast	146	0.272388	0	0.99856		COL5A1	ITGA1	Human	TSK	Fibroblast	66	0.210863	0	0.965186		L1CAM	ITGA5	Human	TSK	Fibroblast	3	0.0222222	0.003	0.934993
SEMA4A	NRP1	Human	TSK	Fibroblast	56	0.104478	0	0.99856		COL6A2	ITGA1	Human	TSK	Fibroblast	32	0.102236	0	0.965186		PLAU	ITGA5	Human	TSK	Fibroblast	57	0.422222	0	0.936399
FGF1	NRP1	Human	TSK	Fibroblast	5	0.00932836	0	0.99856		COL2A1	ITGA1	Human	TSK	Fibroblast	1	0.00319489	0.011	0.959863		SPP1	ITGA5	Human	TSK	Fibroblast	12	0.0888889	0	0.936399
VEGFA	NRP1	Human	TSK	Fibroblast	95	0.177239	0	0.99856		COL6A3	ITGA1	Human	TSK	Fibroblast	14	0.0447284	0	0.965186		FBN1	ITGA5	Human	TSK	Fibroblast	8	0.0592593	0	0.936399
GNAI2	IGF1R	Human	TSK	Fibroblast	72	0.134328	0	0.990388		COL5A2	ITGA1	Human	TSK	Fibroblast	119	0.380192	0	0.965186		COL18A1	ITGA5	Human	TSK	Fibroblast	28	0.207407	0	0.936399
CAMP	IGF1R	Human	TSK	Fibroblast	3	0.00559701	0.006	0.987412		COL1A2	ITGA1	Human	TSK	Fibroblast	33	0.105431	0	0.965186		ADAM15	ITGA5	Human	TSK	Fibroblast	27	0.2	0	0.936399
IFNE	IFNAR1	Human	TSK	Fibroblast	10	0.0186567	0	0.999999		COL4A1	ITGA1	Human	TSK	Fibroblast	58	0.185304	0	0.965186		ADAM17	ITGA5	Human	TSK	Fibroblast	19	0.140741	0	0.936399
ZP3	EGFR	Human	TSK	Fibroblast	33	0.0615672	0	1		FYN	THY1	Human	TSK	Fibroblast	13	0.0415335	0	0.718096		FN1	ITGA5	Human	TSK	Fibroblast	11	0.0814815	0	0.936399
NRG1	EGFR	Human	TSK	Fibroblast	62	0.115672	0	1		WNT4	FZD1	Human	TSK	Fibroblast	14	0.0447284	0	0.976516		PSEN1	NCSTN	Human	TSK	Fibroblast	15	0.111111	0.033	0.698464
AREG	EGFR	Human	TSK	Fibroblast	46	0.0858209	0	1		WNT7B	FZD1	Human	TSK	Fibroblast	23	0.0734824	0	0.976516		PLAU	ITGB5	Human	TSK	Fibroblast	42	0.311111	0	0.913376
FGF1	EGFR	Human	TSK	Fibroblast	5	0.00932836	0	1		IL24	IL10RB	Human	TSK	Fibroblast	30	0.0958466	0	0.9861		EDIL3	ITGB5	Human	TSK	Fibroblast	3	0.0222222	0	0.913376
NRG4	EGFR	Human	TSK	Fibroblast	15	0.0279851	0	1		GNAS	PTGIR	Human	TSK	Fibroblast	51	0.162939	0	0.992556		SPP1	ITGB5	Human	TSK	Fibroblast	7	0.0518519	0.008	0.909716
ANXA1	EGFR	Human	TSK	Fibroblast	103	0.192164	0.041	0.979285		L1CAM	ITGA5	Human	TSK	Fibroblast	5	0.0159744	0	0.924727		TLN1	ITGB5	Human	TSK	Fibroblast	40	0.296296	0	0.913376
L1CAM	EGFR	Human	TSK	Fibroblast	8	0.0149254	0.001	0.9995		PLAU	ITGA5	Human	TSK	Fibroblast	120	0.383387	0	0.924727		COL4A2	ITGB5	Human	TSK	Fibroblast	21	0.155556	0	0.913376
EFEMP1	EGFR	Human	TSK	Fibroblast	38	0.0708955	0	1		SPP1	ITGA5	Human	TSK	Fibroblast	15	0.0479233	0	0.924727		ADAM9	ITGB5	Human	TSK	Fibroblast	35	0.259259	0	0.913376
TGFA	EGFR	Human	TSK	Fibroblast	42	0.0783582	0	1		FBN1	ITGA5	Human	TSK	Fibroblast	8	0.0255591	0	0.924727		COL18A1	ITGB5	Human	TSK	Fibroblast	20	0.148148	0	0.913376
ARF4	EGFR	Human	TSK	Fibroblast	95	0.177239	0.02	0.989949		COL18A1	ITGA5	Human	TSK	Fibroblast	91	0.290735	0	0.924727		ITGB3BP	ITGB5	Human	TSK	Fibroblast	18	0.133333	0	0.913376
CAMP	EGFR	Human	TSK	Fibroblast	5	0.00932836	0.001	0.9995		ADAM15	ITGA5	Human	TSK	Fibroblast	80	0.255591	0	0.924727		LTBP3	ITGB5	Human	TSK	Fibroblast	22	0.162963	0	0.913376
CNTF	EGFR	Human	TSK	Fibroblast	1	0.00186567	0.016	0.991968		ADAM17	ITGA5	Human	TSK	Fibroblast	70	0.223642	0	0.924727		LTBP1	ITGB5	Human	TSK	Fibroblast	38	0.281481	0	0.913376
LRIG2	EGFR	Human	TSK	Fibroblast	14	0.0261194	0.015	0.992472		FN1	ITGA5	Human	TSK	Fibroblast	11	0.0351438	0	0.924727		GAS6	AXL	Human	TSK	Fibroblast	57	0.422222	0	0.998076
VEGFA	EGFR	Human	TSK	Fibroblast	43	0.0802239	0	1		PSEN1	NCSTN	Human	TSK	Fibroblast	39	0.124601	0	0.712179		PROS1	AXL	Human	TSK	Fibroblast	14	0.103704	0.001	0.997577
PDGFC	FLT1	Human	TSK	Fibroblast	93	0.173507	0	0.961279		PLAU	ITGB5	Human	TSK	Fibroblast	89	0.284345	0	0.809382		GNAS	PTGDR	Human	TSK	Fibroblast	17	0.125926	0	0.978476
VEGFC	FLT1	Human	TSK	Fibroblast	81	0.151119	0	0.961279		SPP1	ITGB5	Human	TSK	Fibroblast	14	0.0447284	0	0.809382		ARF1	INSR	Human	TSK	Fibroblast	21	0.155556	0	0.788797
PGF	FLT1	Human	TSK	Fibroblast	110	0.205224	0	0.961279		TLN1	ITGB5	Human	TSK	Fibroblast	74	0.236422	0	0.809382		HRAS	INSR	Human	TSK	Fibroblast	24	0.177778	0	0.788797
VEGFB	FLT1	Human	TSK	Fibroblast	46	0.0858209	0	0.961279		COL4A2	ITGB5	Human	TSK	Fibroblast	19	0.0607029	0	0.809382		CALM1	INSR	Human	TSK	Fibroblast	26	0.192593	0	0.788797
VEGFA	FLT1	Human	TSK	Fibroblast	90	0.16791	0	0.961279		ADAM9	ITGB5	Human	TSK	Fibroblast	75	0.239617	0	0.809382		LAMA3	SDC2	Human	TSK	Fibroblast	88	0.651852	0	0.929395
COL4A6	ITGA1	Human	TSK	Fibroblast	149	0.277985	0	0.964555		COL18A1	ITGB5	Human	TSK	Fibroblast	65	0.207668	0	0.809382		LAMA1	SDC2	Human	TSK	Fibroblast	2	0.0148148	0.001	0.92893
COL4A5	ITGA1	Human	TSK	Fibroblast	193	0.360075	0	0.964555		ITGB3BP	ITGB5	Human	TSK	Fibroblast	39	0.124601	0	0.809382		HRAS	SDC2	Human	TSK	Fibroblast	90	0.666667	0	0.929395
LAMA2	ITGA1	Human	TSK	Fibroblast	16	0.0298507	0	0.964555		LTBP3	ITGB5	Human	TSK	Fibroblast	63	0.201278	0	0.809382		FN1	SDC2	Human	TSK	Fibroblast	20	0.148148	0	0.929395
COL6A1	ITGA1	Human	TSK	Fibroblast	72	0.134328	0	0.964555		LTBP1	ITGB5	Human	TSK	Fibroblast	87	0.277955	0	0.809382		PLAU	MRC2	Human	TSK	Fibroblast	41	0.303704	0	0.998638
COL5A1	ITGA1	Human	TSK	Fibroblast	142	0.264925	0	0.964555		GAS6	AXL	Human	TSK	Fibroblast	96	0.306709	0	0.997737		EDN2	EDNRA	Human	TSK	Fibroblast	2	0.0148148	0.013	0.933643
COL6A2	ITGA1	Human	TSK	Fibroblast	68	0.126866	0	0.964555		PROS1	AXL	Human	TSK	Fibroblast	31	0.0990415	0	0.997737		EDN1	EDNRA	Human	TSK	Fibroblast	17	0.125926	0	0.939771
COL4A3	ITGA1	Human	TSK	Fibroblast	3	0.00559701	0	0.964555		GNAS	PTGDR	Human	TSK	Fibroblast	45	0.14377	0	0.993147		LAMA2	RPSA	Human	TSK	Fibroblast	9	0.0666667	0	0.983456
COL2A1	ITGA1	Human	TSK	Fibroblast	2	0.00373134	0.001	0.964073		TSLP	IL7R	Human	TSK	Fibroblast	13	0.0415335	0.001	0.998351		LAMA1	RPSA	Human	TSK	Fibroblast	3	0.0222222	0.005	0.980994
COL6A3	ITGA1	Human	TSK	Fibroblast	27	0.0503731	0	0.964555		LAMA3	SDC2	Human	TSK	Fibroblast	165	0.527157	0	0.891359		LAMB2	RPSA	Human	TSK	Fibroblast	21	0.155556	0.004	0.981487
COL5A2	ITGA1	Human	TSK	Fibroblast	230	0.429104	0	0.964555		HRAS	SDC2	Human	TSK	Fibroblast	177	0.565495	0	0.891359		TGFB2	TGFBR2	Human	TSK	Fibroblast	3	0.0222222	0.022	0.988202
COL1A2	ITGA1	Human	TSK	Fibroblast	59	0.110075	0	0.964555		FN1	SDC2	Human	TSK	Fibroblast	12	0.0383387	0.005	0.889128		MDK	SDC4	Human	TSK	Fibroblast	8	0.0592593	0.047	0.926174
MATN1	ITGA1	Human	TSK	Fibroblast	6	0.011194	0	0.964555		PLAU	MRC2	Human	TSK	Fibroblast	133	0.42492	0	0.992294		CXCL12	SDC4	Human	TSK	Fibroblast	7	0.0518519	0	0.948737
COL4A1	ITGA1	Human	TSK	Fibroblast	126	0.235075	0	0.964555		CALM1	AQP1	Human	TSK	Fibroblast	41	0.13099	0	0.970236		BMP2	BMPR2	Human	TSK	Fibroblast	3	0.0222222	0.02	0.8987
FYN	THY1	Human	TSK	Fibroblast	19	0.0354478	0	0.717162		EDN2	EDNRA	Human	TSK	Fibroblast	5	0.0159744	0	0.953567		MDK	SDC1	Human	TSK	Fibroblast	10	0.0740741	0.048	0.924761
WNT4	FZD1	Human	TSK	Fibroblast	15	0.0279851	0	0.969939		EDN1	EDNRA	Human	TSK	Fibroblast	21	0.0670927	0	0.953567		CCL5	SDC1	Human	TSK	Fibroblast	9	0.0666667	0.025	0.935866
WNT7B	FZD1	Human	TSK	Fibroblast	27	0.0503731	0	0.969939		LAMB2	RPSA	Human	TSK	Fibroblast	51	0.162939	0	0.985145		VEGFC	ITGB1	Human	TSK	Fibroblast	37	0.274074	0	0.976209
IL24	IL10RB	Human	TSK	Fibroblast	50	0.0932836	0	0.986394		TGFB2	TGFBR2	Human	TSK	Fibroblast	5	0.0159744	0.012	0.972007		LAMA2	ITGB1	Human	TSK	Fibroblast	9	0.0666667	0	0.976209
GNAS	PTGIR	Human	TSK	Fibroblast	113	0.210821	0	0.981838		BMP7	BMPR1A	Human	TSK	Fibroblast	5	0.0159744	0.005	0.882595		LAMB2	ITGB1	Human	TSK	Fibroblast	21	0.155556	0	0.976209
L1CAM	ITGA5	Human	TSK	Fibroblast	23	0.0429104	0	0.916868		BMP2	BMPR1A	Human	TSK	Fibroblast	6	0.0191693	0	0.88481		NPNT	ITGB1	Human	TSK	Fibroblast	29	0.214815	0	0.976209
PLAU	ITGA5	Human	TSK	Fibroblast	239	0.445896	0	0.916868		MDK	SDC4	Human	TSK	Fibroblast	21	0.0670927	0.003	0.902496		MDK	ITGB1	Human	TSK	Fibroblast	41	0.303704	0	0.976209
SPP1	ITGA5	Human	TSK	Fibroblast	23	0.0429104	0	0.916868		BMP7	BMPR2	Human	TSK	Fibroblast	10	0.0319489	0.01	0.883116		ADAM9	ITGB1	Human	TSK	Fibroblast	88	0.651852	0	0.976209
FBN1	ITGA5	Human	TSK	Fibroblast	23	0.0429104	0	0.916868		BMP2	BMPR2	Human	TSK	Fibroblast	25	0.0798722	0	0.887565		VEGFA	ITGB1	Human	TSK	Fibroblast	51	0.377778	0	0.976209
COL18A1	ITGA5	Human	TSK	Fibroblast	158	0.294776	0	0.916868		RGMA	BMPR2	Human	TSK	Fibroblast	12	0.0383387	0	0.887565		NCAM1	FGFR1	Human	TSK	Fibroblast	1	0.00740741	0.045	0.977053
ADAM15	ITGA5	Human	TSK	Fibroblast	135	0.251866	0	0.916868		SPTBN2	PTPRA	Human	TSK	Fibroblast	11	0.0351438	0.032	0.982689		FGF12	FGFR1	Human	TSK	Fibroblast	6	0.0444444	0	0.999807
ADAM17	ITGA5	Human	TSK	Fibroblast	134	0.25	0	0.916868		MDK	SDC1	Human	TSK	Fibroblast	23	0.0734824	0.002	0.934811		FGF1	CD44	Human	TSK	Fibroblast	2	0.0148148	0.039	0.885084
FN1	ITGA5	Human	TSK	Fibroblast	23	0.0429104	0	0.916868		VEGFC	ITGB1	Human	TSK	Fibroblast	106	0.338658	0	0.974654		NCAM1	ROBO1	Human	TSK	Fibroblast	2	0.0148148	0.003	0.888254
PLAU	ITGB5	Human	TSK	Fibroblast	143	0.266791	0	0.886363		LAMA2	ITGB1	Human	TSK	Fibroblast	7	0.0223642	0.023	0.96338		SLIT2	ROBO1	Human	TSK	Fibroblast	2	0.0148148	0.005	0.887363
EDIL3	ITGB5	Human	TSK	Fibroblast	4	0.00746269	0.003	0.885032		LAMB2	ITGB1	Human	TSK	Fibroblast	50	0.159744	0	0.974654		SEMA3F	NRP1	Human	TSK	Endothelial Cell	6	0.0434783	0.001	0.995064
SPP1	ITGB5	Human	TSK	Fibroblast	17	0.0317164	0.005	0.884144		NPNT	ITGB1	Human	TSK	Fibroblast	117	0.373802	0	0.974654		DCN	MET	Human	TSK	Endothelial Cell	5	0.0362319	0.002	0.96453
TLN1	ITGB5	Human	TSK	Fibroblast	109	0.203358	0	0.886363		MDK	ITGB1	Human	TSK	Fibroblast	80	0.255591	0	0.974654		GRN	TNFRSF1A	Human	TSK	Endothelial Cell	94	0.681159	0	0.998244
COL4A2	ITGB5	Human	TSK	Fibroblast	55	0.102612	0	0.886363		ADAM9	ITGB1	Human	TSK	Fibroblast	211	0.674121	0	0.974654		EFNB1	EPHB4	Human	TSK	Endothelial Cell	74	0.536232	0	0.838709
ADAM9	ITGB5	Human	TSK	Fibroblast	116	0.216418	0	0.886363		VEGFA	ITGB1	Human	TSK	Fibroblast	130	0.415335	0	0.974654		EFNB1	EPHB1	Human	TSK	Endothelial Cell	17	0.123188	0	0.837931
COL18A1	ITGB5	Human	TSK	Fibroblast	98	0.182836	0	0.886363		FGF1	FGFR1	Human	TSK	Fibroblast	6	0.0191693	0	0.999323		OSM	LIFR	Human	TSK	Endothelial Cell	3	0.0217391	0.002	0.990146
ITGB3BP	ITGB5	Human	TSK	Fibroblast	64	0.119403	0	0.886363		NCAM1	FGFR1	Human	TSK	Fibroblast	2	0.00638978	0.005	0.996821		LGALS1	ITGB1	Human	TSK	Endothelial Cell	125	0.905797	0	0.948902
LTBP3	ITGB5	Human	TSK	Fibroblast	79	0.147388	0	0.886363		FGF12	FGFR1	Human	TSK	Fibroblast	8	0.0255591	0	0.999323		MMP2	FGFR1	Human	TSK	Endothelial Cell	18	0.130435	0	0.986169
LTBP1	ITGB5	Human	TSK	Fibroblast	131	0.244403	0	0.886363		FGF1	CD44	Human	TSK	Fibroblast	6	0.0191693	0	0.993389		SFRP1	FZD6	Human	TSK	Endothelial Cell	25	0.181159	0	0.975003
GAS6	AXL	Human	TSK	Fibroblast	184	0.343284	0	0.996326		SLIT2	ROBO1	Human	TSK	Fibroblast	3	0.00958466	0.002	0.862345		LHB	RAMP2	Human	TSK	Endothelial Cell	8	0.057971	0	0.962297
PROS1	AXL	Human	TSK	Fibroblast	35	0.0652985	0	0.996326		DCN	MET	Human	TSK	Endothelial Cell	7	0.0514706	0	0.993361		LHB	RAMP3	Human	TSK	Endothelial Cell	6	0.0434783	0	0.967635
GNAS	PTGDR	Human	TSK	Fibroblast	100	0.186567	0	0.987912		GRN	TNFRSF1A	Human	TSK	Endothelial Cell	90	0.661765	0	0.997579		TGFB1	SMAD3	Human	TSK	Endothelial Cell	19	0.137681	0	0.943276
TSLP	IL7R	Human	TSK	Fibroblast	12	0.0223881	0.029	0.983204		EFNB1	EPHB4	Human	TSK	Endothelial Cell	68	0.5	0	0.802746		TGFB1	TGFBR2	Human	TSK	Endothelial Cell	86	0.623188	0	0.998823
LAMA3	SDC2	Human	TSK	Fibroblast	349	0.651119	0	0.879376		DLL3	NOTCH1	Human	TSK	Endothelial Cell	3	0.0220588	0	0.998747		TGFB1	ITGAV	Human	TSK	Endothelial Cell	43	0.311594	0	0.999895
HRAS	SDC2	Human	TSK	Fibroblast	374	0.697761	0	0.879376		DLL3	NOTCH4	Human	TSK	Endothelial Cell	3	0.0220588	0	0.933738		TGFB1	ITGB1	Human	TSK	Endothelial Cell	96	0.695652	0	0.948902
FN1	SDC2	Human	TSK	Fibroblast	36	0.0671642	0	0.879376		LGALS1	ITGB1	Human	TSK	Endothelial Cell	122	0.897059	0	0.961266		LAMB1	ITGAV	Human	TSK	Endothelial Cell	15	0.108696	0	0.999895
PLAU	MRC2	Human	TSK	Fibroblast	196	0.365672	0	0.999938		MMP2	FGFR1	Human	TSK	Endothelial Cell	6	0.0441176	0	0.9903		LAMB1	ITGB1	Human	TSK	Endothelial Cell	49	0.355072	0	0.948902
EDN2	EDNRA	Human	TSK	Fibroblast	10	0.0186567	0	0.934821		SFRP1	FZD6	Human	TSK	Endothelial Cell	17	0.125	0	0.975528		LAMB1	ITGA6	Human	TSK	Endothelial Cell	35	0.253623	0	0.907071
EDN1	EDNRA	Human	TSK	Fibroblast	58	0.108209	0	0.934821		LHB	RAMP2	Human	TSK	Endothelial Cell	2	0.0147059	0.001	0.976031		LAMB1	ITGA1	Human	TSK	Endothelial Cell	10	0.0724638	0	0.917456
LAMA2	RPSA	Human	TSK	Fibroblast	17	0.0317164	0.006	0.964903		LHB	RAMP3	Human	TSK	Endothelial Cell	1	0.00735294	0.005	0.972704		LAMB1	ITGA2	Human	TSK	Endothelial Cell	14	0.101449	0	0.795947
LAMB2	RPSA	Human	TSK	Fibroblast	83	0.154851	0	0.96781		TGFB1	SMAD3	Human	TSK	Endothelial Cell	18	0.132353	0	0.933861		SERPINE1	ITGAV	Human	TSK	Endothelial Cell	35	0.253623	0	0.999895
TGFB2	TGFBR2	Human	TSK	Fibroblast	8	0.0149254	0.004	0.932168		TGFB1	TGFBR2	Human	TSK	Endothelial Cell	91	0.669118	0	0.999061		COL1A1	ITGA5	Human	TSK	Endothelial Cell	39	0.282609	0	0.908045
MDK	SDC4	Human	TSK	Fibroblast	30	0.0559701	0.001	0.895641		TGFB1	ITGAV	Human	TSK	Endothelial Cell	45	0.330882	0	0.998649		COL1A1	FLT4	Human	TSK	Endothelial Cell	18	0.130435	0	0.96244
CXCL12	SDC4	Human	TSK	Fibroblast	9	0.016791	0.001	0.895641		TGFB1	ITGB1	Human	TSK	Endothelial Cell	98	0.720588	0	0.961266		COL1A1	ITGA1	Human	TSK	Endothelial Cell	16	0.115942	0	0.917456
BMP7	BMPR2	Human	TSK	Fibroblast	19	0.0354478	0	0.973603		LAMB1	ITGAV	Human	TSK	Endothelial Cell	20	0.147059	0	0.998649		COL1A1	ITGAV	Human	TSK	Endothelial Cell	20	0.144928	0	0.999895
BMP2	BMPR2	Human	TSK	Fibroblast	33	0.0615672	0	0.973603		LAMB1	ITGB1	Human	TSK	Endothelial Cell	52	0.382353	0	0.961266		COL1A1	ITGB1	Human	TSK	Endothelial Cell	54	0.391304	0	0.948902
RGMA	BMPR2	Human	TSK	Fibroblast	19	0.0354478	0	0.973603		LAMB1	ITGA6	Human	TSK	Endothelial Cell	37	0.272059	0	0.888509		COL1A1	ITGA2	Human	TSK	Endothelial Cell	10	0.0724638	0	0.795947
SPTBN2	PTPRA	Human	TSK	Fibroblast	17	0.0317164	0.022	0.986215		LAMB1	ITGA1	Human	TSK	Endothelial Cell	16	0.117647	0	0.892542		EFNB3	EPHB4	Human	TSK	Endothelial Cell	3	0.0217391	0.011	0.834084
MDK	SDC1	Human	TSK	Fibroblast	29	0.0541045	0.041	0.901554		LAMB1	ITGA2	Human	TSK	Endothelial Cell	13	0.0955882	0	0.90641		WNT6	FZD4	Human	TSK	Endothelial Cell	2	0.0144928	0	0.975061
VEGFC	ITGB1	Human	TSK	Fibroblast	214	0.399254	0	0.967065		SERPINE1	ITGAV	Human	TSK	Endothelial Cell	33	0.242647	0	0.998649		TGFB3	ITGB1	Human	TSK	Endothelial Cell	6	0.0434783	0.023	0.937926
LAMA2	ITGB1	Human	TSK	Fibroblast	19	0.0354478	0	0.967065		WNT3	RYK	Human	TSK	Endothelial Cell	15	0.110294	0	0.742042		TGFB3	TGFBR2	Human	TSK	Endothelial Cell	5	0.0362319	0.001	0.998324
LAMB2	ITGB1	Human	TSK	Fibroblast	82	0.152985	0	0.967065		WNT3	LRP6	Human	TSK	Endothelial Cell	5	0.0367647	0.001	0.932877		INHBA	ACVR1	Human	TSK	Endothelial Cell	8	0.057971	0	0.879406
NPNT	ITGB1	Human	TSK	Fibroblast	190	0.354478	0	0.967065		COL1A1	ITGA5	Human	TSK	Endothelial Cell	32	0.235294	0	0.901032		INHBA	SMAD3	Human	TSK	Endothelial Cell	13	0.0942029	0	0.943276
MDK	ITGB1	Human	TSK	Fibroblast	153	0.285448	0	0.967065		COL1A1	FLT4	Human	TSK	Endothelial Cell	14	0.102941	0	0.99553		EFNB2	EPHB4	Human	TSK	Endothelial Cell	50	0.362319	0	0.838709
COL4A3	ITGB1	Human	TSK	Fibroblast	4	0.00746269	0	0.967065		COL1A1	ITGA1	Human	TSK	Endothelial Cell	13	0.0955882	0	0.892542		EFNB2	EPHB1	Human	TSK	Endothelial Cell	11	0.0797101	0	0.837931
ADAM9	ITGB1	Human	TSK	Fibroblast	360	0.671642	0	0.967065		COL1A1	ITGAV	Human	TSK	Endothelial Cell	15	0.110294	0	0.998649		BMP4	BMPR2	Human	TSK	Endothelial Cell	5	0.0362319	0.001	0.998585
VEGFA	ITGB1	Human	TSK	Fibroblast	210	0.391791	0	0.967065		COL1A1	ITGB1	Human	TSK	Endothelial Cell	46	0.338235	0	0.961266		APOE	LRP5	Human	TSK	Endothelial Cell	6	0.0434783	0.022	0.858721
FGF1	FGFR1	Human	TSK	Fibroblast	4	0.00746269	0	0.99837		COL1A1	ITGA2	Human	TSK	Endothelial Cell	14	0.102941	0	0.90641		EPO	EPHB4	Human	TSK	Endothelial Cell	2	0.0144928	0	0.838709
FGF12	FGFR1	Human	TSK	Fibroblast	13	0.0242537	0	0.99837		EFNB3	EPHB4	Human	TSK	Endothelial Cell	3	0.0220588	0.006	0.800334		LAMA5	SDC1	Human	TSK	Endothelial Cell	12	0.0869565	0.001	0.908172
FGF1	CD44	Human	TSK	Fibroblast	10	0.0186567	0	0.991489		INHBA	ACVR1	Human	TSK	Endothelial Cell	8	0.0588235	0	0.953502		LAMA5	ITGA6	Human	TSK	Endothelial Cell	50	0.362319	0	0.907071
SLIT2	ROBO1	Human	TSK	Fibroblast	5	0.00932836	0	0.859367		INHBA	SMAD3	Human	TSK	Endothelial Cell	11	0.0808824	0	0.933861		LAMA5	ITGB1	Human	TSK	Endothelial Cell	70	0.507246	0	0.948902
SEMA3F	PLXNA1	Human	TSK	Endothelial Cell	7	0.0238095	0	0.862505		EFNB2	EPHB4	Human	TSK	Endothelial Cell	31	0.227941	0	0.802746		LAMA5	ITGA2	Human	TSK	Endothelial Cell	17	0.123188	0	0.795947
SEMA3F	NRP1	Human	TSK	Endothelial Cell	21	0.0714286	0	0.996676		BMP4	BMPR2	Human	TSK	Endothelial Cell	4	0.0294118	0.006	0.996301		JAG1	NOTCH4	Human	TSK	Endothelial Cell	25	0.181159	0	0.91269
DCN	MET	Human	TSK	Endothelial Cell	10	0.0340136	0	0.961887		LAMA5	SDC1	Human	TSK	Endothelial Cell	9	0.0661765	0.02	0.887498		JAG1	NOTCH1	Human	TSK	Endothelial Cell	27	0.195652	0	0.999341
GRN	TNFRSF1A	Human	TSK	Endothelial Cell	181	0.615646	0	0.99907		LAMA5	ITGA6	Human	TSK	Endothelial Cell	58	0.426471	0	0.888509		FST	BMPR2	Human	TSK	Endothelial Cell	55	0.398551	0	0.999084
NTN1	UNC5B	Human	TSK	Endothelial Cell	3	0.0102041	0.012	0.943318		LAMA5	ITGB1	Human	TSK	Endothelial Cell	78	0.573529	0	0.961266		SEMA6A	PLXNA2	Human	TSK	Endothelial Cell	3	0.0217391	0.002	0.95375
EFNB1	EPHB4	Human	TSK	Endothelial Cell	132	0.44898	0	0.806324		LAMA5	ITGA2	Human	TSK	Endothelial Cell	25	0.183824	0	0.90641		GDF11	BMPR2	Human	TSK	Endothelial Cell	3	0.0217391	0	0.999084
EFNB1	EPHB1	Human	TSK	Endothelial Cell	27	0.0918367	0	0.801308		JAG1	CD46	Human	TSK	Endothelial Cell	30	0.220588	0	0.71177		LAMC1	ITGA6	Human	TSK	Endothelial Cell	40	0.289855	0	0.907071
DLL3	NOTCH1	Human	TSK	Endothelial Cell	5	0.0170068	0	0.999762		JAG1	NOTCH4	Human	TSK	Endothelial Cell	24	0.176471	0	0.933738		LAMC1	ITGA1	Human	TSK	Endothelial Cell	16	0.115942	0	0.917456
DLL3	NOTCH4	Human	TSK	Endothelial Cell	11	0.037415	0	0.908195		JAG1	NOTCH1	Human	TSK	Endothelial Cell	35	0.257353	0	0.998747		LAMC1	ITGAV	Human	TSK	Endothelial Cell	24	0.173913	0	0.999895
LGALS1	ITGB1	Human	TSK	Endothelial Cell	253	0.860544	0	0.949819		FST	BMPR2	Human	TSK	Endothelial Cell	45	0.330882	0	0.999303		LAMC1	ITGB1	Human	TSK	Endothelial Cell	59	0.427536	0	0.948902
MMP2	FGFR1	Human	TSK	Endothelial Cell	15	0.0510204	0	0.993096		SEMA6A	PLXNA2	Human	TSK	Endothelial Cell	3	0.0220588	0.001	0.786024		LAMC1	ITGA2	Human	TSK	Endothelial Cell	15	0.108696	0	0.795947
SFRP1	FZD6	Human	TSK	Endothelial Cell	55	0.187075	0	0.962405		LAMC1	ITGA6	Human	TSK	Endothelial Cell	51	0.375	0	0.888509		IL1RN	IL1R1	Human	TSK	Endothelial Cell	23	0.166667	0	0.99915
LHB	RAMP2	Human	TSK	Endothelial Cell	7	0.0238095	0	0.95772		LAMC1	ITGA1	Human	TSK	Endothelial Cell	22	0.161765	0	0.892542		THBS1	ITGB1	Human	TSK	Endothelial Cell	25	0.181159	0	0.948902
LHB	RAMP3	Human	TSK	Endothelial Cell	2	0.00680272	0	0.963154		LAMC1	ITGAV	Human	TSK	Endothelial Cell	34	0.25	0	0.998649		THBS1	LRP5	Human	TSK	Endothelial Cell	3	0.0217391	0.003	0.867022
TGFB1	SMAD3	Human	TSK	Endothelial Cell	22	0.0748299	0.007	0.871816		LAMC1	ITGB1	Human	TSK	Endothelial Cell	74	0.544118	0	0.961266		THBS1	ITGA6	Human	TSK	Endothelial Cell	17	0.123188	0	0.907071
TGFB1	TGFBR2	Human	TSK	Endothelial Cell	170	0.578231	0	0.99793		LAMC1	ITGA2	Human	TSK	Endothelial Cell	25	0.183824	0	0.90641		ADAM10	TSPAN5	Human	TSK	Endothelial Cell	30	0.217391	0	0.717377
TGFB1	ITGAV	Human	TSK	Endothelial Cell	90	0.306122	0	0.999927		THBS1	ITGB1	Human	TSK	Endothelial Cell	17	0.125	0	0.961266		ADAM10	TSPAN15	Human	TSK	Endothelial Cell	22	0.15942	0	0.717748
TGFB1	ITGB1	Human	TSK	Endothelial Cell	203	0.690476	0	0.949819		THBS1	ITGA6	Human	TSK	Endothelial Cell	11	0.0808824	0	0.888509		ADAM10	TSPAN14	Human	TSK	Endothelial Cell	43	0.311594	0	0.717284
HGF	MET	Human	TSK	Endothelial Cell	2	0.00680272	0.019	0.952705		ADAM10	TSPAN5	Human	TSK	Endothelial Cell	29	0.213235	0	0.722313		ADAM10	NOTCH1	Human	TSK	Endothelial Cell	18	0.130435	0	0.999341
LAMB1	ITGAV	Human	TSK	Endothelial Cell	44	0.14966	0	0.999927		ADAM10	TSPAN15	Human	TSK	Endothelial Cell	39	0.286765	0	0.720295		ADAM10	MET	Human	TSK	Endothelial Cell	12	0.0869565	0	0.965496
LAMB1	ITGB1	Human	TSK	Endothelial Cell	120	0.408163	0	0.949819		ADAM10	TSPAN14	Human	TSK	Endothelial Cell	30	0.220588	0	0.721622		CDH1	LRP5	Human	TSK	Endothelial Cell	14	0.101449	0	0.868325
LAMB1	ITGA6	Human	TSK	Endothelial Cell	83	0.282313	0	0.884244		ADAM10	NOTCH1	Human	TSK	Endothelial Cell	40	0.294118	0	0.998747		CDH1	ITGAE	Human	TSK	Endothelial Cell	28	0.202899	0	0.92518
LAMB1	ITGA1	Human	TSK	Endothelial Cell	38	0.129252	0	0.876855		ADAM10	MET	Human	TSK	Endothelial Cell	17	0.125	0	0.993361		CDH1	PTPRM	Human	TSK	Endothelial Cell	43	0.311594	0	0.879832
LAMB1	ITGA2	Human	TSK	Endothelial Cell	27	0.0918367	0	0.798837		CDH1	IGF1R	Human	TSK	Endothelial Cell	11	0.0808824	0	0.786595		SEMA7A	ITGB1	Human	TSK	Endothelial Cell	25	0.181159	0	0.948902
SERPINE1	ITGAV	Human	TSK	Endothelial Cell	67	0.227891	0	0.999927		CDH1	ITGAE	Human	TSK	Endothelial Cell	41	0.301471	0	0.933019		SEMA7A	ITGA1	Human	TSK	Endothelial Cell	8	0.057971	0	0.917456
WNT3	RYK	Human	TSK	Endothelial Cell	19	0.0646259	0	0.754455		CDH1	PTPRM	Human	TSK	Endothelial Cell	30	0.220588	0	0.882633		LGALS3BP	ITGB1	Human	TSK	Endothelial Cell	77	0.557971	0	0.948902
WNT3	LRP6	Human	TSK	Endothelial Cell	13	0.0442177	0	0.960033		SEMA7A	ITGB1	Human	TSK	Endothelial Cell	12	0.0882353	0.025	0.949174		IL1A	IL1R1	Human	TSK	Endothelial Cell	10	0.0724638	0	0.99915
COL1A1	ITGA5	Human	TSK	Endothelial Cell	71	0.241497	0	0.881932		SEMA7A	ITGA1	Human	TSK	Endothelial Cell	3	0.0220588	0.008	0.888964		IL1B	SIGIRR	Human	TSK	Endothelial Cell	16	0.115942	0.008	0.995992
COL1A1	FLT4	Human	TSK	Endothelial Cell	37	0.12585	0	0.99349		LGALS3BP	ITGB1	Human	TSK	Endothelial Cell	74	0.544118	0	0.961266		IL1B	IL1R1	Human	TSK	Endothelial Cell	16	0.115942	0	0.99915
COL1A1	ITGA1	Human	TSK	Endothelial Cell	26	0.0884354	0	0.876855		IL1A	IL1R1	Human	TSK	Endothelial Cell	6	0.0441176	0	0.999982		FARP2	PLXNA2	Human	TSK	Endothelial Cell	5	0.0362319	0	0.954705
COL1A1	ITGAV	Human	TSK	Endothelial Cell	42	0.142857	0	0.999927		FARP2	PLXNA2	Human	TSK	Endothelial Cell	7	0.0514706	0	0.786417		LAMC2	ITGA6	Human	TSK	Endothelial Cell	89	0.644928	0	0.907071
COL1A1	ITGB1	Human	TSK	Endothelial Cell	98	0.333333	0	0.949819		LAMC2	ITGA6	Human	TSK	Endothelial Cell	78	0.573529	0	0.888509		LAMC2	ITGB1	Human	TSK	Endothelial Cell	127	0.92029	0	0.948902
COL1A1	ITGA2	Human	TSK	Endothelial Cell	24	0.0816327	0	0.798837		LAMC2	ITGB1	Human	TSK	Endothelial Cell	105	0.772059	0	0.961266		LAMC2	ITGA2	Human	TSK	Endothelial Cell	33	0.23913	0	0.795947
EFNB3	EPHB4	Human	TSK	Endothelial Cell	8	0.0272109	0	0.806324		LAMC2	ITGA2	Human	TSK	Endothelial Cell	33	0.242647	0	0.90641		NID1	ITGB1	Human	TSK	Endothelial Cell	28	0.202899	0	0.948902
EFNB3	EPHB1	Human	TSK	Endothelial Cell	5	0.0170068	0	0.801308		NID1	ITGB1	Human	TSK	Endothelial Cell	14	0.102941	0.002	0.960304		IL11	IL6ST	Human	TSK	Endothelial Cell	29	0.210145	0	1
WNT6	FZD4	Human	TSK	Endothelial Cell	1	0.00340136	0.012	0.956905		IL11	IL6ST	Human	TSK	Endothelial Cell	15	0.110294	0	1		WNT5A	LRP5	Human	TSK	Endothelial Cell	7	0.0507246	0	0.868325
INHBA	ACVR1	Human	TSK	Endothelial Cell	8	0.0272109	0.002	0.87668		WNT5A	PTPRK	Human	TSK	Endothelial Cell	4	0.0294118	0.031	0.984152		WNT5A	PTPRK	Human	TSK	Endothelial Cell	16	0.115942	0	0.910454
INHBA	SMAD3	Human	TSK	Endothelial Cell	21	0.0714286	0	0.874883		WNT5A	FZD4	Human	TSK	Endothelial Cell	2	0.0147059	0.001	0.951435		WNT5A	FZD4	Human	TSK	Endothelial Cell	11	0.0797101	0	0.975061
EFNB2	EPHB4	Human	TSK	Endothelial Cell	86	0.292517	0	0.806324		TNC	ITGA5	Human	TSK	Endothelial Cell	74	0.544118	0	0.901032		WNT5A	FZD6	Human	TSK	Endothelial Cell	12	0.0869565	0	0.975003
EFNB2	EPHB1	Human	TSK	Endothelial Cell	18	0.0612245	0	0.801308		TNC	SDC1	Human	TSK	Endothelial Cell	15	0.110294	0	0.896508		TNC	ITGA5	Human	TSK	Endothelial Cell	78	0.565217	0	0.908045
BMP4	LRP6	Human	TSK	Endothelial Cell	3	0.0102041	0.006	0.957149		TNC	PTPRB	Human	TSK	Endothelial Cell	58	0.426471	0	0.931715		TNC	SDC1	Human	TSK	Endothelial Cell	19	0.137681	0	0.908626
BMP4	BMPR2	Human	TSK	Endothelial Cell	18	0.0612245	0	0.999219		TNC	ITGB1	Human	TSK	Endothelial Cell	115	0.845588	0	0.961266		TNC	PTPRB	Human	TSK	Endothelial Cell	57	0.413043	0	0.942629
APOE	LRP6	Human	TSK	Endothelial Cell	19	0.0646259	0	0.960033		TNC	SDC4	Human	TSK	Endothelial Cell	13	0.0955882	0	0.897131		TNC	ITGB1	Human	TSK	Endothelial Cell	115	0.833333	0	0.948902
APOE	LRP5	Human	TSK	Endothelial Cell	23	0.0782313	0	0.94479		TNC	ITGA2	Human	TSK	Endothelial Cell	35	0.257353	0	0.90641		TNC	SDC4	Human	TSK	Endothelial Cell	17	0.123188	0	0.94274
EPO	EPHB4	Human	TSK	Endothelial Cell	1	0.00340136	0.019	0.798627		TIMP3	MET	Human	TSK	Endothelial Cell	10	0.0735294	0	0.993361		TNC	ITGA2	Human	TSK	Endothelial Cell	31	0.224638	0	0.795947
LAMA5	SDC1	Human	TSK	Endothelial Cell	29	0.0986395	0	0.911745		LUM	ITGB1	Human	TSK	Endothelial Cell	23	0.169118	0	0.961266		SEMA3C	NRP1	Human	TSK	Endothelial Cell	50	0.362319	0	0.995561
LAMA5	ITGA6	Human	TSK	Endothelial Cell	112	0.380952	0	0.884244		CALM2	MYLK	Human	TSK	Endothelial Cell	33	0.242647	0	0.710704		TIMP3	CD44	Human	TSK	Endothelial Cell	15	0.108696	0.009	0.855639
LAMA5	ITGB1	Human	TSK	Endothelial Cell	158	0.537415	0	0.949819		CALM2	INSR	Human	TSK	Endothelial Cell	32	0.235294	0	0.995818		TIMP3	MET	Human	TSK	Endothelial Cell	8	0.057971	0	0.965496
LAMA5	ITGA2	Human	TSK	Endothelial Cell	37	0.12585	0	0.798837		UCN2	IL10RB	Human	TSK	Endothelial Cell	5	0.0367647	0	0.987331		LUM	ITGB1	Human	TSK	Endothelial Cell	22	0.15942	0	0.948902
JAG1	CD46	Human	TSK	Endothelial Cell	97	0.329932	0	0.709472		PIGF	FLT1	Human	TSK	Endothelial Cell	16	0.117647	0	0.993147		CALM2	INSR	Human	TSK	Endothelial Cell	52	0.376812	0	0.989396
JAG1	NOTCH4	Human	TSK	Endothelial Cell	61	0.207483	0	0.908195		WNT3A	FZD6	Human	TSK	Endothelial Cell	2	0.0147059	0.01	0.970638		CALM2	AQP1	Human	TSK	Endothelial Cell	89	0.644928	0	0.710633
JAG1	NOTCH1	Human	TSK	Endothelial Cell	57	0.193878	0	0.999762		APP	TSPAN15	Human	TSK	Endothelial Cell	52	0.382353	0	0.720295		CTF1	IL6ST	Human	TSK	Endothelial Cell	2	0.0144928	0.007	0.996494
FST	BMPR2	Human	TSK	Endothelial Cell	108	0.367347	0	0.999219		APP	RPSA	Human	TSK	Endothelial Cell	128	0.941176	0	0.954855		PIGF	FLT1	Human	TSK	Endothelial Cell	15	0.108696	0	0.977891
SEMA6A	PLXNA2	Human	TSK	Endothelial Cell	9	0.0306122	0	0.956397		APP	NCSTN	Human	TSK	Endothelial Cell	40	0.294118	0	0.735695		WNT3A	LRP5	Human	TSK	Endothelial Cell	1	0.00724638	0.045	0.848563
GDF11	BMPR2	Human	TSK	Endothelial Cell	2	0.00680272	0.026	0.986143		WNT4	FZD6	Human	TSK	Endothelial Cell	13	0.0955882	0	0.975528		WNT3A	FZD6	Human	TSK	Endothelial Cell	8	0.057971	0	0.975003
LAMC1	ITGA6	Human	TSK	Endothelial Cell	110	0.37415	0	0.884244		CALM3	MYLK	Human	TSK	Endothelial Cell	28	0.205882	0	0.710704		APP	TSPAN15	Human	TSK	Endothelial Cell	44	0.318841	0	0.717748
LAMC1	ITGA1	Human	TSK	Endothelial Cell	51	0.173469	0	0.876855		CALM3	INSR	Human	TSK	Endothelial Cell	30	0.220588	0	0.995818		APP	RPSA	Human	TSK	Endothelial Cell	131	0.949275	0	0.94897
LAMC1	ITGAV	Human	TSK	Endothelial Cell	66	0.22449	0	0.999927		FGF11	FGFR1	Human	TSK	Endothelial Cell	7	0.0514706	0	0.9903		APP	NCSTN	Human	TSK	Endothelial Cell	31	0.224638	0.003	0.729898
LAMC1	ITGB1	Human	TSK	Endothelial Cell	155	0.527211	0	0.949819		COL1A2	ITGB1	Human	TSK	Endothelial Cell	32	0.235294	0	0.961266		WNT4	FZD6	Human	TSK	Endothelial Cell	6	0.0434783	0	0.975003
LAMC1	ITGA2	Human	TSK	Endothelial Cell	38	0.129252	0	0.798837		JAM3	ITGB1	Human	TSK	Endothelial Cell	7	0.0514706	0.001	0.960785		CALM3	INSR	Human	TSK	Endothelial Cell	44	0.318841	0	0.989396
IL1RN	IL1R1	Human	TSK	Endothelial Cell	41	0.139456	0	0.991622		HSP90B1	TLR4	Human	TSK	Endothelial Cell	16	0.117647	0	0.999992		CALM3	AQP1	Human	TSK	Endothelial Cell	74	0.536232	0	0.710633
THBS1	SDC1	Human	TSK	Endothelial Cell	10	0.0340136	0.012	0.906258		COL6A2	ITGB1	Human	TSK	Endothelial Cell	18	0.132353	0	0.961266		FGF11	FGFR1	Human	TSK	Endothelial Cell	13	0.0942029	0	0.986169
THBS1	ITGB1	Human	TSK	Endothelial Cell	63	0.214286	0	0.949819		HSPA4	TLR4	Human	TSK	Endothelial Cell	13	0.0955882	0	0.999992		CSF2	ITGB1	Human	TSK	Endothelial Cell	9	0.0652174	0	0.948902
THBS1	LRP5	Human	TSK	Endothelial Cell	13	0.0442177	0	0.94479		COL3A1	ITGB1	Human	TSK	Endothelial Cell	28	0.205882	0	0.961266		CSF2	CSF2RB	Human	TSK	Endothelial Cell	2	0.0144928	0.037	0.981298
THBS1	SDC4	Human	TSK	Endothelial Cell	12	0.0408163	0	0.912732		BMP1	BMPR2	Human	TSK	Endothelial Cell	54	0.397059	0	0.999303		CSF2	IL3RA	Human	TSK	Endothelial Cell	3	0.0217391	0	0.996485
THBS1	ITGA6	Human	TSK	Endothelial Cell	46	0.156463	0	0.884244		SEMA4C	PLXNB2	Human	TSK	Endothelial Cell	12	0.0882353	0	0.90486		COL1A2	ITGB1	Human	TSK	Endothelial Cell	22	0.15942	0	0.948902
ADAM10	TSPAN5	Human	TSK	Endothelial Cell	73	0.248299	0	0.719682		RGMB	BMPR2	Human	TSK	Endothelial Cell	19	0.139706	0	0.999303		HSP90B1	TLR4	Human	TSK	Endothelial Cell	16	0.115942	0	0.999878
ADAM10	TSPAN15	Human	TSK	Endothelial Cell	82	0.278912	0	0.720618		CLCF1	IL6ST	Human	TSK	Endothelial Cell	9	0.0661765	0	1		COL6A2	ITGB1	Human	TSK	Endothelial Cell	31	0.224638	0	0.948902
ADAM10	TSPAN14	Human	TSK	Endothelial Cell	75	0.255102	0	0.71849		ADAM17	ITGB1	Human	TSK	Endothelial Cell	67	0.492647	0	0.961266		FADD	TRADD	Human	TSK	Endothelial Cell	22	0.15942	0.014	0.880981
ADAM10	NOTCH1	Human	TSK	Endothelial Cell	56	0.190476	0	0.999762		ADAM17	MET	Human	TSK	Endothelial Cell	11	0.0808824	0	0.993361		HSPA4	TLR4	Human	TSK	Endothelial Cell	9	0.0652174	0.004	0.997876
ADAM10	MET	Human	TSK	Endothelial Cell	25	0.085034	0	0.961887		FGF5	FGFR1	Human	TSK	Endothelial Cell	2	0.0147059	0	0.9903		COL3A1	ITGB1	Human	TSK	Endothelial Cell	13	0.0942029	0.01	0.944146
CDH1	LRP5	Human	TSK	Endothelial Cell	43	0.146259	0	0.94479		GNAI2	F2R	Human	TSK	Endothelial Cell	40	0.294118	0	0.973589		BMP1	BMPR2	Human	TSK	Endothelial Cell	61	0.442029	0	0.999084
CDH1	IGF1R	Human	TSK	Endothelial Cell	38	0.129252	0	0.987394		GNAI2	UNC5B	Human	TSK	Endothelial Cell	39	0.286765	0	0.944306		SEMA4C	PLXNB2	Human	TSK	Endothelial Cell	14	0.101449	0	0.981791
CDH1	ITGAE	Human	TSK	Endothelial Cell	59	0.20068	0	0.931504		GNAI2	EDNRB	Human	TSK	Endothelial Cell	37	0.272059	0	0.975494		RGMB	BMPR2	Human	TSK	Endothelial Cell	14	0.101449	0	0.999084
CDH1	PTPRM	Human	TSK	Endothelial Cell	75	0.255102	0	0.886069		ANGPT2	TEK	Human	TSK	Endothelial Cell	1	0.00735294	0.021	0.9819		CLCF1	IL6ST	Human	TSK	Endothelial Cell	16	0.115942	0	1
SEMA7A	ITGA1	Human	TSK	Endothelial Cell	6	0.0204082	0	0.876855		LAMA3	ITGB1	Human	TSK	Endothelial Cell	112	0.823529	0	0.961266		EFEMP2	AQP1	Human	TSK	Endothelial Cell	2	0.0144928	0.004	0.709211
LGALS3BP	ITGB1	Human	TSK	Endothelial Cell	207	0.704082	0	0.949819		PSEN1	NOTCH4	Human	TSK	Endothelial Cell	20	0.147059	0	0.933738		ADAM17	ITGB1	Human	TSK	Endothelial Cell	63	0.456522	0	0.948902
IL1A	IL1R1	Human	TSK	Endothelial Cell	15	0.0510204	0	0.991622		BGN	TLR4	Human	TSK	Endothelial Cell	4	0.0294118	0.009	0.995482		ADAM17	MET	Human	TSK	Endothelial Cell	9	0.0652174	0	0.965496
IL1B	SIGIRR	Human	TSK	Endothelial Cell	37	0.12585	0	0.999992		JAG2	NOTCH4	Human	TSK	Endothelial Cell	18	0.132353	0	0.933738		FGF5	FGFR1	Human	TSK	Endothelial Cell	5	0.0362319	0	0.986169
IL1B	IL1R1	Human	TSK	Endothelial Cell	22	0.0748299	0.036	0.973609		EFNA5	EPHA2	Human	TSK	Endothelial Cell	8	0.0588235	0	0.974945		GNAI2	F2R	Human	TSK	Endothelial Cell	34	0.246377	0	0.955379
FARP2	PLXNA1	Human	TSK	Endothelial Cell	13	0.0442177	0	0.862505		FBLN1	ITGB1	Human	TSK	Endothelial Cell	50	0.367647	0	0.961266		GNAI2	EDNRB	Human	TSK	Endothelial Cell	30	0.217391	0	0.97182
FARP2	PLXNA2	Human	TSK	Endothelial Cell	20	0.0680272	0	0.956397		COL4A5	ITGB1	Human	TSK	Endothelial Cell	57	0.419118	0	0.961266		ANGPT2	TEK	Human	TSK	Endothelial Cell	2	0.0144928	0.001	0.962517
LAMC2	ITGA6	Human	TSK	Endothelial Cell	173	0.588435	0	0.884244		COL7A1	ITGB1	Human	TSK	Endothelial Cell	97	0.713235	0	0.961266		MMP1	CD44	Human	TSK	Endothelial Cell	24	0.173913	0	0.859515
LAMC2	ITGB1	Human	TSK	Endothelial Cell	237	0.806122	0	0.949819		C1QTNF1	AVPR2	Human	TSK	Endothelial Cell	1	0.00735294	0.004	0.978074		LAMA3	ITGB1	Human	TSK	Endothelial Cell	124	0.898551	0	0.948902
LAMC2	ITGA2	Human	TSK	Endothelial Cell	62	0.210884	0	0.798837		WNT7B	FZD4	Human	TSK	Endothelial Cell	10	0.0735294	0	0.951911		MTMR4	SMAD3	Human	TSK	Endothelial Cell	5	0.0362319	0.036	0.926141
NID1	ITGB1	Human	TSK	Endothelial Cell	51	0.173469	0	0.949819		COL9A3	ITGB1	Human	TSK	Endothelial Cell	10	0.0735294	0.012	0.955481		FBN1	ITGB1	Human	TSK	Endothelial Cell	18	0.130435	0	0.948902
IL11	IL6ST	Human	TSK	Endothelial Cell	40	0.136054	0	1		HMGB1	TLR4	Human	TSK	Endothelial Cell	16	0.117647	0.001	0.999492		PSEN1	NOTCH4	Human	TSK	Endothelial Cell	13	0.0942029	0	0.91269
WNT5A	LRP5	Human	TSK	Endothelial Cell	5	0.0170068	0.005	0.942425		COL18A1	ITGB1	Human	TSK	Endothelial Cell	76	0.558824	0	0.961266		BGN	TLR4	Human	TSK	Endothelial Cell	7	0.0507246	0	0.999878
WNT5A	PTPRK	Human	TSK	Endothelial Cell	10	0.0340136	0.001	0.999194		ADAM15	ITGB1	Human	TSK	Endothelial Cell	63	0.463235	0	0.961266		JAG2	NOTCH4	Human	TSK	Endothelial Cell	12	0.0869565	0	0.91269
WNT5A	FZD4	Human	TSK	Endothelial Cell	7	0.0238095	0	0.962698		CALM1	MYLK	Human	TSK	Endothelial Cell	33	0.242647	0	0.710704		EFNA5	EPHB1	Human	TSK	Endothelial Cell	3	0.0217391	0	0.837931
WNT5A	FZD6	Human	TSK	Endothelial Cell	14	0.047619	0	0.962405		CALM1	PTPRA	Human	TSK	Endothelial Cell	51	0.375	0.034	0.976782		CTHRC1	FZD6	Human	TSK	Endothelial Cell	4	0.0289855	0.041	0.954807
TNC	ITGA5	Human	TSK	Endothelial Cell	173	0.588435	0	0.881932		COL6A1	ITGB1	Human	TSK	Endothelial Cell	19	0.139706	0	0.961266		FBLN1	ITGB1	Human	TSK	Endothelial Cell	51	0.369565	0	0.948902
TNC	SDC1	Human	TSK	Endothelial Cell	50	0.170068	0	0.911745		COL6A1	ITGA6	Human	TSK	Endothelial Cell	16	0.117647	0	0.888509		COL4A5	ITGB1	Human	TSK	Endothelial Cell	60	0.434783	0	0.948902
TNC	PTPRB	Human	TSK	Endothelial Cell	132	0.44898	0	0.933511		DLL1	NOTCH4	Human	TSK	Endothelial Cell	15	0.110294	0	0.933738		COL7A1	ITGB1	Human	TSK	Endothelial Cell	101	0.731884	0	0.948902
TNC	ITGB1	Human	TSK	Endothelial Cell	250	0.85034	0	0.949819		THBS2	ITGB1	Human	TSK	Endothelial Cell	81	0.595588	0	0.961266		WNT7B	FZD4	Human	TSK	Endothelial Cell	19	0.137681	0	0.975061
TNC	SDC4	Human	TSK	Endothelial Cell	44	0.14966	0	0.912732		THBS2	NOTCH4	Human	TSK	Endothelial Cell	23	0.169118	0	0.933738		HMGB1	TLR4	Human	TSK	Endothelial Cell	16	0.115942	0.001	0.999378
TNC	ITGA2	Human	TSK	Endothelial Cell	64	0.217687	0	0.798837		THBS2	ITGA6	Human	TSK	Endothelial Cell	63	0.463235	0	0.888509		FN1	ITGA6	Human	TSK	Endothelial Cell	16	0.115942	0	0.907071
SEMA3C	NRP1	Human	TSK	Endothelial Cell	65	0.221088	0	0.996676		S100A8	TLR4	Human	TSK	Endothelial Cell	16	0.117647	0.001	0.999492		FN1	ITGB1	Human	TSK	Endothelial Cell	23	0.166667	0	0.948902
TIMP3	CD44	Human	TSK	Endothelial Cell	27	0.0918367	0.002	0.919295		S100A12	TLR4	Human	TSK	Endothelial Cell	3	0.0220588	0.016	0.99196		COL18A1	ITGB1	Human	TSK	Endothelial Cell	68	0.492754	0	0.948902
TIMP3	MET	Human	TSK	Endothelial Cell	27	0.0918367	0	0.961887		S100A9	TLR4	Human	TSK	Endothelial Cell	16	0.117647	0.001	0.999492		ADAM15	ITGB1	Human	TSK	Endothelial Cell	69	0.5	0	0.948902
LUM	ITGB1	Human	TSK	Endothelial Cell	37	0.12585	0	0.949819		WNT2B	FZD4	Human	TSK	Endothelial Cell	2	0.0147059	0	0.951911		CALM1	PTPRA	Human	TSK	Endothelial Cell	69	0.5	0	0.991081
CALM2	MYLK	Human	TSK	Endothelial Cell	48	0.163265	0	0.709354		COL5A1	ITGB1	Human	TSK	Endothelial Cell	42	0.308824	0	0.961266		COL6A1	ITGB1	Human	TSK	Endothelial Cell	25	0.181159	0	0.948902
CALM2	INSR	Human	TSK	Endothelial Cell	104	0.353741	0	0.980969		EDN2	EDNRB	Human	TSK	Endothelial Cell	3	0.0220588	0	0.975494		COL6A1	ITGA6	Human	TSK	Endothelial Cell	17	0.123188	0	0.907071
CALM2	AQP1	Human	TSK	Endothelial Cell	145	0.493197	0	0.711664		SPTAN1	PTPRA	Human	TSK	Endothelial Cell	33	0.242647	0	0.993823		TGM2	ITGB1	Human	TSK	Endothelial Cell	16	0.115942	0	0.948902
UCN2	IL10RB	Human	TSK	Endothelial Cell	5	0.0170068	0.004	0.991637		PLAU	ITGB1	Human	TSK	Endothelial Cell	115	0.845588	0	0.961266		DLL1	NOTCH4	Human	TSK	Endothelial Cell	7	0.0507246	0	0.91269
QDPR	DYSF	Human	TSK	Endothelial Cell	68	0.231293	0	0.793434		BMP8B	BMPR2	Human	TSK	Endothelial Cell	3	0.0220588	0.004	0.997303		THBS2	ITGB1	Human	TSK	Endothelial Cell	79	0.572464	0	0.948902
PIGF	FLT1	Human	TSK	Endothelial Cell	44	0.14966	0	0.988612		COL16A1	ITGB1	Human	TSK	Endothelial Cell	61	0.448529	0	0.961266		THBS2	NOTCH4	Human	TSK	Endothelial Cell	16	0.115942	0	0.91269
WNT3A	LRP5	Human	TSK	Endothelial Cell	5	0.0170068	0	0.94479		HSPG2	SDC1	Human	TSK	Endothelial Cell	8	0.0588235	0.044	0.876563		THBS2	ITGA6	Human	TSK	Endothelial Cell	60	0.434783	0	0.907071
WNT3A	RYK	Human	TSK	Endothelial Cell	5	0.0170068	0	0.754455		HSPG2	ITGB1	Human	TSK	Endothelial Cell	59	0.433824	0	0.961266		TGFB2	TGFBR1	Human	TSK	Endothelial Cell	3	0.0217391	0.036	0.948545
WNT3A	FZD6	Human	TSK	Endothelial Cell	11	0.037415	0	0.962405		HSPG2	FGFR1	Human	TSK	Endothelial Cell	26	0.191176	0	0.9903		EFNA1	EPHB1	Human	TSK	Endothelial Cell	10	0.0724638	0	0.837931
APP	PLD1	Human	TSK	Endothelial Cell	41	0.139456	0	0.887366		COL5A2	ITGB1	Human	TSK	Endothelial Cell	61	0.448529	0	0.961266		EFNA3	EPHB1	Human	TSK	Endothelial Cell	4	0.0289855	0	0.837931
APP	TSPAN15	Human	TSK	Endothelial Cell	127	0.431973	0	0.720618		COL4A1	ITGB1	Human	TSK	Endothelial Cell	39	0.286765	0	0.961266		S100A8	TLR4	Human	TSK	Endothelial Cell	16	0.115942	0	0.999878
APP	RPSA	Human	TSK	Endothelial Cell	287	0.97619	0	0.950048		AGRN	ITGB1	Human	TSK	Endothelial Cell	72	0.529412	0	0.961266		S100A9	TLR4	Human	TSK	Endothelial Cell	16	0.115942	0	0.999878
APP	NCSTN	Human	TSK	Endothelial Cell	69	0.234694	0	0.763093		COL2A1	ITGB1	Human	TSK	Endothelial Cell	2	0.0147059	0	0.961266		COL5A1	ITGB1	Human	TSK	Endothelial Cell	47	0.34058	0	0.948902
WNT4	FZD6	Human	TSK	Endothelial Cell	21	0.0714286	0	0.962405		FGF9	FGFR1	Human	TSK	Endothelial Cell	3	0.0220588	0	0.9903		EDN2	EDNRB	Human	TSK	Endothelial Cell	2	0.0144928	0.003	0.970362
CALM3	MYLK	Human	TSK	Endothelial Cell	41	0.139456	0	0.709354		LAMB3	ITGB1	Human	TSK	Endothelial Cell	125	0.919118	0	0.961266		SPTAN1	PTPRA	Human	TSK	Endothelial Cell	41	0.297101	0	0.991081
CALM3	INSR	Human	TSK	Endothelial Cell	86	0.292517	0	0.980969		LAMB3	ITGA6	Human	TSK	Endothelial Cell	93	0.683824	0	0.888509		PLAU	ITGB1	Human	TSK	Endothelial Cell	119	0.862319	0	0.948902
CALM3	AQP1	Human	TSK	Endothelial Cell	124	0.421769	0	0.711664		COL4A6	ITGB1	Human	TSK	Endothelial Cell	46	0.338235	0	0.961266		COL16A1	ITGB1	Human	TSK	Endothelial Cell	67	0.485507	0	0.948902
FGF11	FGFR1	Human	TSK	Endothelial Cell	14	0.047619	0	0.993096		MDK	ITGA6	Human	TSK	Endothelial Cell	29	0.213235	0	0.888509		HSPG2	SDC1	Human	TSK	Endothelial Cell	11	0.0797101	0.003	0.907262
CSF2	ITGB1	Human	TSK	Endothelial Cell	7	0.0238095	0.001	0.949344		PLAU	ITGA3	Human	TSK	Endothelial Cell	28	0.205882	0	0.783648		HSPG2	ITGB1	Human	TSK	Endothelial Cell	66	0.478261	0	0.948902
COL1A2	ITGB1	Human	TSK	Endothelial Cell	28	0.0952381	0.015	0.942669		LAMA3	ITGA3	Human	TSK	Endothelial Cell	25	0.183824	0	0.783648		HSPG2	FGFR1	Human	TSK	Endothelial Cell	24	0.173913	0	0.986169
ARF6	PLD1	Human	TSK	Endothelial Cell	34	0.115646	0.002	0.886478		LGALS8	ITGA3	Human	TSK	Endothelial Cell	12	0.0882353	0.039	0.768215		COL5A2	ITGB1	Human	TSK	Endothelial Cell	53	0.384058	0	0.948902
JAM3	ITGB1	Human	TSK	Endothelial Cell	16	0.0544218	0	0.949819		THBS1	ITGA3	Human	TSK	Endothelial Cell	5	0.0367647	0.012	0.778932		COL4A1	ITGB1	Human	TSK	Endothelial Cell	40	0.289855	0	0.948902
HSP90B1	TLR4	Human	TSK	Endothelial Cell	30	0.102041	0	0.999876		LAMA5	ITGA3	Human	TSK	Endothelial Cell	22	0.161765	0	0.783648		AGRN	ITGB1	Human	TSK	Endothelial Cell	76	0.550725	0	0.948902
COL6A2	ITGB1	Human	TSK	Endothelial Cell	42	0.142857	0	0.949819		ADAM9	ITGA3	Human	TSK	Endothelial Cell	24	0.176471	0	0.783648		FGF9	FGFR1	Human	TSK	Endothelial Cell	2	0.0144928	0.001	0.985676
FADD	TRADD	Human	TSK	Endothelial Cell	65	0.221088	0	0.893141		LAMC1	ITGA3	Human	TSK	Endothelial Cell	17	0.125	0	0.783648		LAMB3	ITGB1	Human	TSK	Endothelial Cell	129	0.934783	0	0.948902
HSPA4	TLR4	Human	TSK	Endothelial Cell	23	0.0782313	0	0.999876		LAMB3	ITGA3	Human	TSK	Endothelial Cell	30	0.220588	0	0.783648		LAMB3	ITGA6	Human	TSK	Endothelial Cell	89	0.644928	0	0.907071
COL3A1	ITGB1	Human	TSK	Endothelial Cell	33	0.112245	0	0.949819		COL18A1	ITGA3	Human	TSK	Endothelial Cell	20	0.147059	0	0.783648		COL4A6	ITGB1	Human	TSK	Endothelial Cell	36	0.26087	0	0.948902
BMP1	BMPR2	Human	TSK	Endothelial Cell	105	0.357143	0	0.999219		LAMB1	ITGA3	Human	TSK	Endothelial Cell	9	0.0661765	0.007	0.780901		CXCL12	ITGB1	Human	TSK	Endothelial Cell	7	0.0507246	0.001	0.948428
SEMA4C	PLXNB2	Human	TSK	Endothelial Cell	22	0.0748299	0	0.917259		LAMC2	ITGA3	Human	TSK	Endothelial Cell	25	0.183824	0	0.783648		MDK	ITGA6	Human	TSK	Endothelial Cell	21	0.152174	0	0.907071
RGMB	BMPR2	Human	TSK	Endothelial Cell	47	0.159864	0	0.999219		LAMA3	ITGB4	Human	TSK	Endothelial Cell	42	0.308824	0	0.865261		PLAU	ITGA3	Human	TSK	Endothelial Cell	34	0.246377	0	0.792693
CLCF1	IL6ST	Human	TSK	Endothelial Cell	32	0.108844	0	1		LAMB2	ITGB4	Human	TSK	Endothelial Cell	7	0.0514706	0.007	0.862227		LAMA3	ITGA3	Human	TSK	Endothelial Cell	33	0.23913	0	0.792693
EFEMP2	AQP1	Human	TSK	Endothelial Cell	14	0.047619	0	0.711664		LAMA5	ITGB4	Human	TSK	Endothelial Cell	28	0.205882	0	0.865261		LGALS8	ITGA3	Human	TSK	Endothelial Cell	12	0.0869565	0.038	0.777486
ADAM17	ITGB1	Human	TSK	Endothelial Cell	140	0.47619	0	0.949819		LAMC1	ITGB4	Human	TSK	Endothelial Cell	29	0.213235	0	0.865261		NID1	ITGA3	Human	TSK	Endothelial Cell	7	0.0507246	0	0.792693
ADAM17	MET	Human	TSK	Endothelial Cell	25	0.085034	0	0.961887		LAMB3	ITGB4	Human	TSK	Endothelial Cell	48	0.352941	0	0.865261		THBS1	ITGA3	Human	TSK	Endothelial Cell	7	0.0507246	0.001	0.792297
FGF5	FGFR1	Human	TSK	Endothelial Cell	7	0.0238095	0	0.993096		LAMB1	ITGB4	Human	TSK	Endothelial Cell	19	0.139706	0	0.865261		CALR	ITGA3	Human	TSK	Endothelial Cell	33	0.23913	0.02	0.784726
GNAI2	F2R	Human	TSK	Endothelial Cell	87	0.295918	0	0.960453		LAMC2	ITGB4	Human	TSK	Endothelial Cell	41	0.301471	0	0.865261		LAMA5	ITGA3	Human	TSK	Endothelial Cell	18	0.130435	0	0.792693
GNAI2	UNC5B	Human	TSK	Endothelial Cell	87	0.295918	0	0.949029		ADM	RAMP3	Human	TSK	Endothelial Cell	49	0.360294	0	0.975145		ADAM9	ITGA3	Human	TSK	Endothelial Cell	22	0.15942	0	0.792693
GNAI2	EDNRB	Human	TSK	Endothelial Cell	106	0.360544	0	0.964279		CGA	RAMP3	Human	TSK	Endothelial Cell	1	0.00735294	0.001	0.974657		LAMC1	ITGA3	Human	TSK	Endothelial Cell	13	0.0942029	0	0.792693
ANGPT2	TEK	Human	TSK	Endothelial Cell	2	0.00680272	0.002	0.988935		PTHLH	RAMP3	Human	TSK	Endothelial Cell	60	0.441176	0	0.975145		LAMB3	ITGA3	Human	TSK	Endothelial Cell	35	0.253623	0	0.792693
FGF13	FGFR1	Human	TSK	Endothelial Cell	1	0.00340136	0.017	0.984619		HLA-B	CANX	Human	TSK	Endothelial Cell	115	0.845588	0.022	0.729989		COL18A1	ITGA3	Human	TSK	Endothelial Cell	20	0.144928	0	0.792693
MMP1	CD44	Human	TSK	Endothelial Cell	35	0.119048	0.038	0.902563		ADM	RAMP2	Human	TSK	Endothelial Cell	94	0.691176	0	0.976519		LAMB1	ITGA3	Human	TSK	Endothelial Cell	10	0.0724638	0	0.792693
LAMA3	ITGB1	Human	TSK	Endothelial Cell	238	0.809524	0	0.949819		CGA	RAMP2	Human	TSK	Endothelial Cell	1	0.00735294	0.002	0.975542		LAMC2	ITGA3	Human	TSK	Endothelial Cell	34	0.246377	0	0.792693
SEMA6D	PLXNA1	Human	TSK	Endothelial Cell	4	0.0136054	0	0.862505		PTHLH	RAMP2	Human	TSK	Endothelial Cell	110	0.808824	0	0.976519		FN1	ITGA3	Human	TSK	Endothelial Cell	8	0.057971	0.002	0.7919
FBN1	ITGB1	Human	TSK	Endothelial Cell	21	0.0714286	0	0.949819		POMC	RAMP2	Human	TSK	Endothelial Cell	3	0.0220588	0.008	0.972605		LAMA3	ITGB4	Human	TSK	Endothelial Cell	65	0.471014	0	0.883527
PSEN1	NOTCH4	Human	TSK	Endothelial Cell	38	0.129252	0	0.908195		RLN2	RAMP2	Human	TSK	Endothelial Cell	1	0.00735294	0.015	0.969167		LAMA2	ITGB4	Human	TSK	Endothelial Cell	2	0.0144928	0.042	0.864774
BGN	TLR4	Human	TSK	Endothelial Cell	11	0.037415	0	0.999876		NGF	KIDINS220	Human	TSK	Endothelial Cell	6	0.0441176	0	0.908761		LAMB2	ITGB4	Human	TSK	Endothelial Cell	13	0.0942029	0	0.883527
JAG2	NOTCH4	Human	TSK	Endothelial Cell	46	0.156463	0	0.908195		CALR	HLA-F	Human	TSK	Endothelial Cell	84	0.617647	0.01	0.713948		LAMA5	ITGB4	Human	TSK	Endothelial Cell	37	0.268116	0	0.883527
EFNA5	EPHB1	Human	TSK	Endothelial Cell	8	0.0272109	0	0.801308		L1CAM	ITGAV	Human	TSK	Endothelial Cell	3	0.0220588	0.017	0.990124		LAMC1	ITGB4	Human	TSK	Endothelial Cell	27	0.195652	0	0.883527
EFNA5	EPHA2	Human	TSK	Endothelial Cell	8	0.0272109	0.002	0.974343		TNC	ITGAV	Human	TSK	Endothelial Cell	49	0.360294	0	0.998649		LAMB3	ITGB4	Human	TSK	Endothelial Cell	66	0.478261	0	0.883527
CTHRC1	FZD6	Human	TSK	Endothelial Cell	8	0.0272109	0.002	0.961442		PLAU	ITGAV	Human	TSK	Endothelial Cell	48	0.352941	0	0.998649		LAMB1	ITGB4	Human	TSK	Endothelial Cell	28	0.202899	0	0.883527
FBLN1	ITGB1	Human	TSK	Endothelial Cell	120	0.408163	0	0.949819		COL4A6	ITGAV	Human	TSK	Endothelial Cell	19	0.139706	0	0.998649		LAMC2	ITGB4	Human	TSK	Endothelial Cell	64	0.463768	0	0.883527
COL4A5	ITGB1	Human	TSK	Endothelial Cell	131	0.445578	0	0.949819		COL4A5	ITGAV	Human	TSK	Endothelial Cell	30	0.220588	0	0.998649		ADM	RAMP3	Human	TSK	Endothelial Cell	58	0.42029	0	0.967635
COL7A1	ITGB1	Human	TSK	Endothelial Cell	203	0.690476	0	0.949819		NID1	ITGAV	Human	TSK	Endothelial Cell	9	0.0661765	0.001	0.998149		ADM2	RAMP3	Human	TSK	Endothelial Cell	1	0.00724638	0.01	0.962784
WNT7B	FZD4	Human	TSK	Endothelial Cell	29	0.0986395	0	0.962698		CALR	ITGAV	Human	TSK	Endothelial Cell	51	0.375	0	0.998649		PTHLH	RAMP3	Human	TSK	Endothelial Cell	76	0.550725	0	0.967635
COL9A3	ITGB1	Human	TSK	Endothelial Cell	27	0.0918367	0	0.949819		MFGE8	ITGAV	Human	TSK	Endothelial Cell	37	0.272059	0	0.998649		POMC	RAMP3	Human	TSK	Endothelial Cell	3	0.0217391	0	0.967635
HMGB1	TLR4	Human	TSK	Endothelial Cell	32	0.108844	0	0.999876		ADAM9	ITGAV	Human	TSK	Endothelial Cell	43	0.316176	0	0.998649		ADM	RAMP2	Human	TSK	Endothelial Cell	91	0.65942	0	0.962297
COL18A1	ITGB1	Human	TSK	Endothelial Cell	163	0.554422	0	0.949819		VEGFA	ITGAV	Human	TSK	Endothelial Cell	28	0.205882	0	0.998649		ADM2	RAMP2	Human	TSK	Endothelial Cell	1	0.00724638	0.018	0.953597
ADAM15	ITGB1	Human	TSK	Endothelial Cell	189	0.642857	0	0.949819		ADAM15	ITGAV	Human	TSK	Endothelial Cell	34	0.25	0	0.998649		PTHLH	RAMP2	Human	TSK	Endothelial Cell	122	0.884058	0	0.962297
CALM1	MYLK	Human	TSK	Endothelial Cell	48	0.163265	0	0.709354		COL1A2	ITGAV	Human	TSK	Endothelial Cell	8	0.0588235	0.018	0.98962		POMC	RAMP2	Human	TSK	Endothelial Cell	6	0.0434783	0	0.962297
CALM1	PTPRA	Human	TSK	Endothelial Cell	111	0.377551	0.006	0.988036		COL4A1	ITGAV	Human	TSK	Endothelial Cell	10	0.0735294	0.001	0.998149		NGF	KIDINS220	Human	TSK	Endothelial Cell	6	0.0434783	0.001	0.903859
COL6A1	ITGB1	Human	TSK	Endothelial Cell	54	0.183673	0	0.949819		APP	LRP6	Human	TSK	Endothelial Cell	17	0.125	0	0.933344		CALR	HLA-F	Human	TSK	Endothelial Cell	84	0.608696	0.016	0.711298
COL6A1	ITGA6	Human	TSK	Endothelial Cell	40	0.136054	0	0.884244		CKLF	LRP6	Human	TSK	Endothelial Cell	11	0.0808824	0.001	0.932877		L1CAM	ITGAV	Human	TSK	Endothelial Cell	7	0.0507246	0	0.999895
CNTF	IL6ST	Human	TSK	Endothelial Cell	1	0.00340136	0.006	0.996995		DKK1	LRP6	Human	TSK	Endothelial Cell	1	0.00735294	0.018	0.924906		TNC	ITGAV	Human	TSK	Endothelial Cell	49	0.355072	0	0.999895
DLL1	NOTCH4	Human	TSK	Endothelial Cell	31	0.105442	0	0.908195		WNT7A	LRP6	Human	TSK	Endothelial Cell	9	0.0661765	0	0.933344		PLAU	ITGAV	Human	TSK	Endothelial Cell	48	0.347826	0	0.999895
THBS2	ITGB1	Human	TSK	Endothelial Cell	185	0.629252	0	0.949819		PDGFC	FLT4	Human	TSK	Endothelial Cell	19	0.139706	0	0.99553		EDIL3	ITGAV	Human	TSK	Endothelial Cell	3	0.0217391	0.006	0.99689
THBS2	NOTCH4	Human	TSK	Endothelial Cell	54	0.183673	0	0.908195		VEGFC	FLT4	Human	TSK	Endothelial Cell	13	0.0955882	0	0.99553		COL4A6	ITGAV	Human	TSK	Endothelial Cell	10	0.0724638	0	0.999895
THBS2	ITGA6	Human	TSK	Endothelial Cell	127	0.431973	0	0.884244		TNF	FLT4	Human	TSK	Endothelial Cell	3	0.0220588	0	0.99553		COL4A5	ITGAV	Human	TSK	Endothelial Cell	24	0.173913	0	0.999895
EFNA1	EPHB1	Human	TSK	Endothelial Cell	20	0.0680272	0	0.801308		COL1A2	FLT4	Human	TSK	Endothelial Cell	5	0.0367647	0	0.99553		NID1	ITGAV	Human	TSK	Endothelial Cell	9	0.0652174	0	0.999895
S100A8	TLR4	Human	TSK	Endothelial Cell	32	0.108844	0	0.999876		FN1	FLT4	Human	TSK	Endothelial Cell	3	0.0220588	0	0.99553		PDGFB	ITGAV	Human	TSK	Endothelial Cell	4	0.0289855	0.009	0.995385
S100A12	TLR4	Human	TSK	Endothelial Cell	5	0.0170068	0.006	0.996872		CLCF1	LIFR	Human	TSK	Endothelial Cell	2	0.0147059	0.001	0.990938		CALR	ITGAV	Human	TSK	Endothelial Cell	53	0.384058	0	0.999895
S100A9	TLR4	Human	TSK	Endothelial Cell	32	0.108844	0	0.999876		BMP7	ACVR1	Human	TSK	Endothelial Cell	5	0.0367647	0.001	0.953025		COL4A3	ITGAV	Human	TSK	Endothelial Cell	1	0.00724638	0.022	0.988835
WNT2B	FZD4	Human	TSK	Endothelial Cell	5	0.0170068	0	0.962698		BMP2	ACVR1	Human	TSK	Endothelial Cell	5	0.0367647	0	0.953502		MFGE8	ITGAV	Human	TSK	Endothelial Cell	30	0.217391	0	0.999895
COL5A1	ITGB1	Human	TSK	Endothelial Cell	96	0.326531	0	0.949819		PDGFC	KDR	Human	TSK	Endothelial Cell	37	0.272059	0	0.997832		FBN1	ITGAV	Human	TSK	Endothelial Cell	6	0.0434783	0.008	0.995887
EDN2	EDNRB	Human	TSK	Endothelial Cell	9	0.0306122	0	0.964279		VEGFC	KDR	Human	TSK	Endothelial Cell	28	0.205882	0	0.997832		ADAM9	ITGAV	Human	TSK	Endothelial Cell	37	0.268116	0	0.999895
SPTAN1	PTPRA	Human	TSK	Endothelial Cell	71	0.241497	0	0.991013		GREM1	KDR	Human	TSK	Endothelial Cell	1	0.00735294	0.022	0.986794		VEGFA	ITGAV	Human	TSK	Endothelial Cell	29	0.210145	0	0.999895
PLAU	ITGB1	Human	TSK	Endothelial Cell	252	0.857143	0	0.949819		TIMP3	KDR	Human	TSK	Endothelial Cell	31	0.227941	0	0.997832		ADAM15	ITGAV	Human	TSK	Endothelial Cell	27	0.195652	0	0.999895
COL16A1	ITGB1	Human	TSK	Endothelial Cell	153	0.520408	0	0.949819		SEMA6D	KDR	Human	TSK	Endothelial Cell	8	0.0588235	0	0.997832		COL1A2	ITGAV	Human	TSK	Endothelial Cell	9	0.0652174	0.003	0.998394
HSPG2	SDC1	Human	TSK	Endothelial Cell	22	0.0748299	0	0.911745		COL18A1	KDR	Human	TSK	Endothelial Cell	43	0.316176	0	0.997832		COL4A1	ITGAV	Human	TSK	Endothelial Cell	13	0.0942029	0	0.999895
HSPG2	ITGB1	Human	TSK	Endothelial Cell	99	0.336735	0	0.949819		VEGFA	KDR	Human	TSK	Endothelial Cell	45	0.330882	0	0.997832		FN1	ITGAV	Human	TSK	Endothelial Cell	11	0.0797101	0	0.999895
HSPG2	FGFR1	Human	TSK	Endothelial Cell	36	0.122449	0	0.993096		TNC	ITGA9	Human	TSK	Endothelial Cell	43	0.316176	0	0.892396		PDGFC	FLT4	Human	TSK	Endothelial Cell	23	0.166667	0	0.96244
COL5A2	ITGB1	Human	TSK	Endothelial Cell	131	0.445578	0	0.949819		VEGFC	ITGA9	Human	TSK	Endothelial Cell	17	0.125	0	0.892396		VEGFC	FLT4	Human	TSK	Endothelial Cell	22	0.15942	0	0.96244
COL4A1	ITGB1	Human	TSK	Endothelial Cell	84	0.285714	0	0.949819		SPP1	ITGA9	Human	TSK	Endothelial Cell	2	0.0147059	0.022	0.882525		TNF	FLT4	Human	TSK	Endothelial Cell	4	0.0289855	0	0.96244
ANXA1	DYSF	Human	TSK	Endothelial Cell	127	0.431973	0	0.793434		TGM2	ITGA9	Human	TSK	Endothelial Cell	3	0.0220588	0	0.892396		COL1A2	FLT4	Human	TSK	Endothelial Cell	5	0.0362319	0	0.96244
AGRN	ITGB1	Human	TSK	Endothelial Cell	160	0.544218	0	0.949819		VEGFA	ITGA9	Human	TSK	Endothelial Cell	29	0.213235	0	0.892396		FN1	FLT4	Human	TSK	Endothelial Cell	8	0.057971	0	0.96244
COL2A1	ITGB1	Human	TSK	Endothelial Cell	2	0.00680272	0.007	0.946489		ADAM15	ITGA9	Human	TSK	Endothelial Cell	27	0.198529	0	0.892396		CLCF1	LIFR	Human	TSK	Endothelial Cell	7	0.0507246	0	0.991137
FGF9	FGFR1	Human	TSK	Endothelial Cell	4	0.0136054	0	0.993096		FN1	ITGA9	Human	TSK	Endothelial Cell	3	0.0220588	0	0.892396		BMP2	ACVR1	Human	TSK	Endothelial Cell	2	0.0144928	0.036	0.863431
LAMB3	ITGB1	Human	TSK	Endothelial Cell	262	0.891156	0	0.949819		DLL1	NOTCH1	Human	TSK	Endothelial Cell	23	0.169118	0	0.998747		PDGFC	KDR	Human	TSK	Endothelial Cell	41	0.297101	0	0.994067
LAMB3	ITGA6	Human	TSK	Endothelial Cell	185	0.629252	0	0.884244		PSEN1	NOTCH1	Human	TSK	Endothelial Cell	27	0.198529	0	0.998747		VEGFC	KDR	Human	TSK	Endothelial Cell	33	0.23913	0	0.994067
COL4A6	ITGB1	Human	TSK	Endothelial Cell	108	0.367347	0	0.949819		WNT4	NOTCH1	Human	TSK	Endothelial Cell	18	0.132353	0	0.998747		GREM1	KDR	Human	TSK	Endothelial Cell	1	0.00724638	0.026	0.981059
CXCL12	ITGB1	Human	TSK	Endothelial Cell	12	0.0408163	0	0.949819		DLK2	NOTCH1	Human	TSK	Endothelial Cell	15	0.110294	0	0.998747		TIMP3	KDR	Human	TSK	Endothelial Cell	33	0.23913	0	0.994067
MDK	ITGA6	Human	TSK	Endothelial Cell	73	0.248299	0	0.884244		ADAM17	NOTCH1	Human	TSK	Endothelial Cell	30	0.220588	0	0.998747		SEMA6D	KDR	Human	TSK	Endothelial Cell	6	0.0434783	0	0.994067
PLAU	ITGA3	Human	TSK	Endothelial Cell	74	0.251701	0	0.785719		MFAP5	NOTCH1	Human	TSK	Endothelial Cell	11	0.0808824	0	0.998747		COL18A1	KDR	Human	TSK	Endothelial Cell	32	0.231884	0	0.994067
LAMA3	ITGA3	Human	TSK	Endothelial Cell	64	0.217687	0	0.785719		MFAP2	NOTCH1	Human	TSK	Endothelial Cell	24	0.176471	0	0.998747		VEGFA	KDR	Human	TSK	Endothelial Cell	46	0.333333	0	0.994067
LAMA2	ITGA3	Human	TSK	Endothelial Cell	6	0.0204082	0	0.785719		JAG2	NOTCH1	Human	TSK	Endothelial Cell	27	0.198529	0	0.998747		TNC	ITGA9	Human	TSK	Endothelial Cell	49	0.355072	0	0.906819
LGALS8	ITGA3	Human	TSK	Endothelial Cell	26	0.0884354	0.007	0.782964		PDGFC	FLT1	Human	TSK	Endothelial Cell	26	0.191176	0	0.993147		VEGFC	ITGA9	Human	TSK	Endothelial Cell	30	0.217391	0	0.906819
NID1	ITGA3	Human	TSK	Endothelial Cell	10	0.0340136	0.003	0.784539		VEGFC	FLT1	Human	TSK	Endothelial Cell	15	0.110294	0	0.993147		SPP1	ITGA9	Human	TSK	Endothelial Cell	4	0.0289855	0.001	0.906365
THBS1	ITGA3	Human	TSK	Endothelial Cell	14	0.047619	0	0.785719		PGF	FLT1	Human	TSK	Endothelial Cell	26	0.191176	0	0.993147		TGM2	ITGA9	Human	TSK	Endothelial Cell	4	0.0289855	0	0.906819
CALR	ITGA3	Human	TSK	Endothelial Cell	75	0.255102	0	0.785719		VEGFB	FLT1	Human	TSK	Endothelial Cell	11	0.0808824	0	0.993147		VEGFA	ITGA9	Human	TSK	Endothelial Cell	31	0.224638	0	0.906819
LAMB2	ITGA3	Human	TSK	Endothelial Cell	12	0.0408163	0	0.785719		VEGFA	FLT1	Human	TSK	Endothelial Cell	20	0.147059	0	0.993147		CSF2	ITGA9	Human	TSK	Endothelial Cell	3	0.0217391	0	0.906819
COL4A3	ITGA3	Human	TSK	Endothelial Cell	1	0.00340136	0.048	0.76663		COL4A6	ITGA1	Human	TSK	Endothelial Cell	13	0.0955882	0	0.892542		ADAM15	ITGA9	Human	TSK	Endothelial Cell	29	0.210145	0	0.906819
LAMA5	ITGA3	Human	TSK	Endothelial Cell	36	0.122449	0	0.785719		COL4A5	ITGA1	Human	TSK	Endothelial Cell	16	0.117647	0	0.892542		FN1	ITGA9	Human	TSK	Endothelial Cell	14	0.101449	0	0.906819
ADAM9	ITGA3	Human	TSK	Endothelial Cell	52	0.176871	0	0.785719		COL6A1	ITGA1	Human	TSK	Endothelial Cell	5	0.0367647	0	0.892542		VEGFB	NRP1	Human	TSK	Endothelial Cell	18	0.130435	0	0.995561
LAMC1	ITGA3	Human	TSK	Endothelial Cell	35	0.119048	0	0.785719		COL5A1	ITGA1	Human	TSK	Endothelial Cell	12	0.0882353	0	0.892542		SEMA3D	NRP1	Human	TSK	Endothelial Cell	2	0.0144928	0.002	0.994565
LAMB3	ITGA3	Human	TSK	Endothelial Cell	69	0.234694	0	0.785719		COL6A2	ITGA1	Human	TSK	Endothelial Cell	7	0.0514706	0	0.892542		PGF	NRP1	Human	TSK	Endothelial Cell	49	0.355072	0	0.995561
COL18A1	ITGA3	Human	TSK	Endothelial Cell	39	0.132653	0	0.785719		COL2A1	ITGA1	Human	TSK	Endothelial Cell	1	0.00735294	0.005	0.890307		SEMA4A	NRP1	Human	TSK	Endothelial Cell	21	0.152174	0	0.995561
LAMB1	ITGA3	Human	TSK	Endothelial Cell	30	0.102041	0	0.785719		COL5A2	ITGA1	Human	TSK	Endothelial Cell	18	0.132353	0	0.892542		VEGFA	NRP1	Human	TSK	Endothelial Cell	43	0.311594	0	0.995561
LAMC2	ITGA3	Human	TSK	Endothelial Cell	63	0.214286	0	0.785719		COL1A2	ITGA1	Human	TSK	Endothelial Cell	6	0.0441176	0	0.892542		MMP9	IFNAR1	Human	TSK	Endothelial Cell	26	0.188406	0.001	0.999309
LAMA3	ITGB4	Human	TSK	Endothelial Cell	105	0.357143	0	0.864389		COL4A1	ITGA1	Human	TSK	Endothelial Cell	8	0.0588235	0	0.892542		DLL1	NOTCH1	Human	TSK	Endothelial Cell	10	0.0724638	0	0.999341
LAMA2	ITGB4	Human	TSK	Endothelial Cell	4	0.0136054	0.008	0.860925		IL24	IL10RB	Human	TSK	Endothelial Cell	16	0.117647	0	0.987331		PSEN1	NOTCH1	Human	TSK	Endothelial Cell	15	0.108696	0	0.999341
LAMB2	ITGB4	Human	TSK	Endothelial Cell	30	0.102041	0	0.864389		L1CAM	ITGA5	Human	TSK	Endothelial Cell	3	0.0220588	0.004	0.899228		WNT4	NOTCH1	Human	TSK	Endothelial Cell	8	0.057971	0	0.999341
LAMA5	ITGB4	Human	TSK	Endothelial Cell	66	0.22449	0	0.864389		PLAU	ITGA5	Human	TSK	Endothelial Cell	75	0.551471	0	0.901032		DLK2	NOTCH1	Human	TSK	Endothelial Cell	8	0.057971	0	0.999341
LAMC1	ITGB4	Human	TSK	Endothelial Cell	65	0.221088	0	0.864389		FBN1	ITGA5	Human	TSK	Endothelial Cell	5	0.0367647	0.001	0.900581		ADAM17	NOTCH1	Human	TSK	Endothelial Cell	14	0.101449	0.001	0.998841
LAMB3	ITGB4	Human	TSK	Endothelial Cell	113	0.384354	0	0.864389		COL18A1	ITGA5	Human	TSK	Endothelial Cell	49	0.360294	0	0.901032		MFAP5	NOTCH1	Human	TSK	Endothelial Cell	11	0.0797101	0	0.999341
LAMB1	ITGB4	Human	TSK	Endothelial Cell	45	0.153061	0	0.864389		ADAM15	ITGA5	Human	TSK	Endothelial Cell	40	0.294118	0	0.901032		MFAP2	NOTCH1	Human	TSK	Endothelial Cell	20	0.144928	0	0.999341
LAMC2	ITGB4	Human	TSK	Endothelial Cell	104	0.353741	0	0.864389		ADAM17	ITGA5	Human	TSK	Endothelial Cell	44	0.323529	0	0.901032		JAG2	NOTCH1	Human	TSK	Endothelial Cell	13	0.0942029	0	0.999341
ADM	RAMP3	Human	TSK	Endothelial Cell	102	0.346939	0	0.963154		FN1	ITGA5	Human	TSK	Endothelial Cell	5	0.0367647	0.003	0.899679		PDGFC	FLT1	Human	TSK	Endothelial Cell	27	0.195652	0	0.977891
GCG	RAMP3	Human	TSK	Endothelial Cell	2	0.00680272	0	0.963154		PSEN1	NCSTN	Human	TSK	Endothelial Cell	21	0.154412	0	0.735695		VEGFC	FLT1	Human	TSK	Endothelial Cell	21	0.152174	0	0.977891
ADM2	RAMP3	Human	TSK	Endothelial Cell	1	0.00340136	0.022	0.9525		COL4A6	ITGA2	Human	TSK	Endothelial Cell	11	0.0808824	0	0.90641		PGF	FLT1	Human	TSK	Endothelial Cell	32	0.231884	0	0.977891
PTHLH	RAMP3	Human	TSK	Endothelial Cell	116	0.394558	0	0.963154		COL4A5	ITGA2	Human	TSK	Endothelial Cell	17	0.125	0	0.90641		VEGFB	FLT1	Human	TSK	Endothelial Cell	8	0.057971	0	0.977891
POMC	RAMP3	Human	TSK	Endothelial Cell	8	0.0272109	0	0.963154		COL6A1	ITGA2	Human	TSK	Endothelial Cell	7	0.0514706	0.002	0.905503		VEGFA	FLT1	Human	TSK	Endothelial Cell	24	0.173913	0	0.977891
RLN2	RAMP3	Human	TSK	Endothelial Cell	1	0.00340136	0.023	0.952013		COL2A1	ITGA2	Human	TSK	Endothelial Cell	1	0.00735294	0.014	0.900043		COL4A6	ITGA1	Human	TSK	Endothelial Cell	5	0.0362319	0	0.917456
HLA-B	CANX	Human	TSK	Endothelial Cell	250	0.85034	0	0.746826		MMP1	ITGA2	Human	TSK	Endothelial Cell	32	0.235294	0	0.90641		COL4A5	ITGA1	Human	TSK	Endothelial Cell	9	0.0652174	0	0.917456
ADCYAP1	RAMP2	Human	TSK	Endothelial Cell	1	0.00340136	0.011	0.952438		HSPG2	ITGA2	Human	TSK	Endothelial Cell	19	0.139706	0	0.90641		COL6A1	ITGA1	Human	TSK	Endothelial Cell	3	0.0217391	0.018	0.909161
ADM	RAMP2	Human	TSK	Endothelial Cell	192	0.653061	0	0.95772		LAMB3	ITGA2	Human	TSK	Endothelial Cell	38	0.279412	0	0.90641		COL5A1	ITGA1	Human	TSK	Endothelial Cell	7	0.0507246	0	0.917456
CGA	RAMP2	Human	TSK	Endothelial Cell	1	0.00340136	0.004	0.955803		COL1A2	ITGA2	Human	TSK	Endothelial Cell	9	0.0661765	0	0.90641		COL6A2	ITGA1	Human	TSK	Endothelial Cell	6	0.0434783	0	0.917456
GCG	RAMP2	Human	TSK	Endothelial Cell	2	0.00680272	0	0.95772		COL4A1	ITGA2	Human	TSK	Endothelial Cell	9	0.0661765	0	0.90641		COL4A3	ITGA1	Human	TSK	Endothelial Cell	2	0.0144928	0	0.917456
ADM2	RAMP2	Human	TSK	Endothelial Cell	1	0.00340136	0.033	0.941785		COL7A1	ITGA2	Human	TSK	Endothelial Cell	28	0.205882	0	0.90641		COL5A2	ITGA1	Human	TSK	Endothelial Cell	11	0.0797101	0	0.917456
PTHLH	RAMP2	Human	TSK	Endothelial Cell	234	0.795918	0	0.95772		COL3A1	ITGA2	Human	TSK	Endothelial Cell	9	0.0661765	0	0.90641		COL1A2	ITGA1	Human	TSK	Endothelial Cell	8	0.057971	0	0.917456
POMC	RAMP2	Human	TSK	Endothelial Cell	12	0.0408163	0	0.95772		ARF1	INSR	Human	TSK	Endothelial Cell	32	0.235294	0	0.995818		COL4A1	ITGA1	Human	TSK	Endothelial Cell	9	0.0652174	0	0.917456
RLN2	RAMP2	Human	TSK	Endothelial Cell	1	0.00340136	0.048	0.934452		HRAS	INSR	Human	TSK	Endothelial Cell	30	0.220588	0	0.995818		IL24	IL10RB	Human	TSK	Endothelial Cell	15	0.108696	0	0.992344
NGF	KIDINS220	Human	TSK	Endothelial Cell	22	0.0748299	0	0.889596		CALM1	INSR	Human	TSK	Endothelial Cell	32	0.235294	0	0.995818		L1CAM	ITGA5	Human	TSK	Endothelial Cell	15	0.108696	0	0.908045
CALR	HLA-F	Human	TSK	Endothelial Cell	194	0.659864	0	0.718165		GNAI2	S1PR1	Human	TSK	Endothelial Cell	59	0.433824	0	0.959715		PLAU	ITGA5	Human	TSK	Endothelial Cell	86	0.623188	0	0.908045
B2M	HLA-F	Human	TSK	Endothelial Cell	196	0.666667	0.001	0.717806		PDGFB	S1PR1	Human	TSK	Endothelial Cell	3	0.0220588	0	0.959715		SPP1	ITGA5	Human	TSK	Endothelial Cell	8	0.057971	0.001	0.907591
L1CAM	ITGAV	Human	TSK	Endothelial Cell	12	0.0408163	0	0.999927		PTN	PTPRB	Human	TSK	Endothelial Cell	4	0.0294118	0	0.931715		FBN1	ITGA5	Human	TSK	Endothelial Cell	12	0.0869565	0	0.908045
TNC	ITGAV	Human	TSK	Endothelial Cell	108	0.367347	0	0.999927		EFNA3	EPHA2	Human	TSK	Endothelial Cell	5	0.0367647	0.01	0.970058		COL18A1	ITGA5	Human	TSK	Endothelial Cell	44	0.318841	0	0.908045
PLAU	ITGAV	Human	TSK	Endothelial Cell	108	0.367347	0	0.999927		EFNA1	EPHA2	Human	TSK	Endothelial Cell	14	0.102941	0	0.974945		ADAM15	ITGA5	Human	TSK	Endothelial Cell	43	0.311594	0	0.908045
COL4A6	ITGAV	Human	TSK	Endothelial Cell	41	0.139456	0	0.999927		GNAS	AVPR2	Human	TSK	Endothelial Cell	16	0.117647	0	0.980036		ADAM17	ITGA5	Human	TSK	Endothelial Cell	41	0.297101	0	0.908045
COL4A5	ITGAV	Human	TSK	Endothelial Cell	53	0.180272	0	0.999927		TGFB2	TGFBR2	Human	TSK	Endothelial Cell	5	0.0367647	0.001	0.998562		FN1	ITGA5	Human	TSK	Endothelial Cell	20	0.144928	0	0.908045
NID1	ITGAV	Human	TSK	Endothelial Cell	22	0.0748299	0	0.999927		COL2A1	ITGA10	Human	TSK	Endothelial Cell	1	0.00735294	0.001	0.79695		WNT7B	LRP5	Human	TSK	Endothelial Cell	7	0.0507246	0	0.868325
PDGFB	ITGAV	Human	TSK	Endothelial Cell	8	0.0272109	0.001	0.999427		HSPA1A	TLR4	Human	TSK	Endothelial Cell	15	0.110294	0.001	0.999492		DKK1	LRP5	Human	TSK	Endothelial Cell	3	0.0217391	0	0.868325
CALR	ITGAV	Human	TSK	Endothelial Cell	119	0.404762	0	0.999927		BMP7	BMPR2	Human	TSK	Endothelial Cell	18	0.132353	0	0.999303		COL4A6	ITGA2	Human	TSK	Endothelial Cell	8	0.057971	0	0.795947
MFGE8	ITGAV	Human	TSK	Endothelial Cell	69	0.234694	0	0.999927		BMP2	BMPR2	Human	TSK	Endothelial Cell	26	0.191176	0	0.999303		COL4A5	ITGA2	Human	TSK	Endothelial Cell	12	0.0869565	0	0.795947
ADAM9	ITGAV	Human	TSK	Endothelial Cell	85	0.289116	0	0.999927		RGMA	BMPR2	Human	TSK	Endothelial Cell	16	0.117647	0	0.999303		COL6A1	ITGA2	Human	TSK	Endothelial Cell	5	0.0362319	0.023	0.786741
VEGFA	ITGAV	Human	TSK	Endothelial Cell	62	0.210884	0	0.999927		HLA-C	NOTCH4	Human	TSK	Endothelial Cell	38	0.279412	0	0.933738		COL6A2	ITGA2	Human	TSK	Endothelial Cell	9	0.0652174	0	0.795947
ADAM15	ITGAV	Human	TSK	Endothelial Cell	76	0.258503	0	0.999927		GDNF	EDNRB	Human	TSK	Endothelial Cell	3	0.0220588	0	0.975494		COL4A3	ITGA2	Human	TSK	Endothelial Cell	1	0.00724638	0.008	0.792757
COL1A2	ITGAV	Human	TSK	Endothelial Cell	14	0.047619	0.014	0.992903		EDN1	EDNRB	Human	TSK	Endothelial Cell	10	0.0735294	0	0.975494		MMP1	ITGA2	Human	TSK	Endothelial Cell	30	0.217391	0	0.795947
COL4A1	ITGAV	Human	TSK	Endothelial Cell	29	0.0986395	0	0.999927		SPTBN2	PTPRA	Human	TSK	Endothelial Cell	7	0.0514706	0.014	0.986841		HSPG2	ITGA2	Human	TSK	Endothelial Cell	15	0.108696	0	0.795947
IGFBP4	LRP6	Human	TSK	Endothelial Cell	10	0.0340136	0	0.960033		VEGFC	ITGB1	Human	TSK	Endothelial Cell	45	0.330882	0	0.961266		LAMB3	ITGA2	Human	TSK	Endothelial Cell	33	0.23913	0	0.795947
APP	LRP6	Human	TSK	Endothelial Cell	53	0.180272	0	0.960033		LAMB2	ITGB1	Human	TSK	Endothelial Cell	17	0.125	0.002	0.960304		COL1A2	ITGA2	Human	TSK	Endothelial Cell	7	0.0507246	0.008	0.792757
CKLF	LRP6	Human	TSK	Endothelial Cell	31	0.105442	0	0.960033		NPNT	ITGB1	Human	TSK	Endothelial Cell	56	0.411765	0	0.961266		COL4A1	ITGA2	Human	TSK	Endothelial Cell	9	0.0652174	0	0.795947
WNT5A	LRP6	Human	TSK	Endothelial Cell	6	0.0204082	0.001	0.959553		MDK	ITGB1	Human	TSK	Endothelial Cell	41	0.301471	0	0.961266		FN1	ITGA2	Human	TSK	Endothelial Cell	7	0.0507246	0.001	0.795549
DKK1	LRP6	Human	TSK	Endothelial Cell	11	0.037415	0	0.960033		ADAM9	ITGB1	Human	TSK	Endothelial Cell	92	0.676471	0	0.961266		COL7A1	ITGA2	Human	TSK	Endothelial Cell	25	0.181159	0	0.795947
WNT7A	LRP6	Human	TSK	Endothelial Cell	18	0.0612245	0	0.960033		VEGFA	ITGB1	Human	TSK	Endothelial Cell	67	0.492647	0	0.961266		ARF1	INSR	Human	TSK	Endothelial Cell	47	0.34058	0	0.989396
WNT3A	LRP6	Human	TSK	Endothelial Cell	3	0.0102041	0	0.960033		ADAM9	ITGA6	Human	TSK	Endothelial Cell	67	0.492647	0	0.888509		IGF2	INSR	Human	TSK	Endothelial Cell	4	0.0289855	0	0.989396
PDGFC	FLT4	Human	TSK	Endothelial Cell	79	0.268707	0	0.99349		ADM	CALCRL	Human	TSK	Endothelial Cell	74	0.544118	0	0.973347		HRAS	INSR	Human	TSK	Endothelial Cell	50	0.362319	0	0.989396
VEGFC	FLT4	Human	TSK	Endothelial Cell	65	0.221088	0	0.99349		FGF12	FGFR1	Human	TSK	Endothelial Cell	5	0.0367647	0	0.9903		CALM1	INSR	Human	TSK	Endothelial Cell	52	0.376812	0	0.989396
TNF	FLT4	Human	TSK	Endothelial Cell	9	0.0306122	0	0.99349		DCN	EGFR	Human	Fibroblast	TSK	215	0.695793	0	0.999954		GNAI2	S1PR1	Human	TSK	Endothelial Cell	56	0.405797	0	0.945972
COL1A2	FLT4	Human	TSK	Endothelial Cell	15	0.0510204	0	0.99349		DCN	MET	Human	Fibroblast	TSK	206	0.666667	0	0.994093		PDGFB	S1PR1	Human	TSK	Endothelial Cell	6	0.0434783	0	0.945972
FN1	FLT4	Human	TSK	Endothelial Cell	13	0.0442177	0	0.99349		GRN	TNFRSF1A	Human	Fibroblast	TSK	178	0.576052	0	0.999988		CALM1	AQP1	Human	TSK	Endothelial Cell	89	0.644928	0	0.710633
CLCF1	LIFR	Human	TSK	Endothelial Cell	11	0.037415	0	0.999448		GRN	EGFR	Human	Fibroblast	TSK	170	0.550162	0	0.999954		SEMA5A	MET	Human	TSK	Endothelial Cell	3	0.0217391	0	0.965496
CNTF	LIFR	Human	TSK	Endothelial Cell	1	0.00340136	0	0.999448		NTN1	ADORA2B	Human	Fibroblast	TSK	24	0.0776699	0	0.931053		PTN	PTPRB	Human	TSK	Endothelial Cell	5	0.0362319	0	0.942629
BMP7	ACVR1	Human	TSK	Endothelial Cell	7	0.0238095	0.002	0.87668		NTN1	NEO1	Human	Fibroblast	TSK	11	0.0355987	0	0.953766		LAMB2	RPSA	Human	TSK	Endothelial Cell	28	0.202899	0	0.94897
BMP2	ACVR1	Human	TSK	Endothelial Cell	6	0.0204082	0	0.877558		EFNB1	EPHB4	Human	Fibroblast	TSK	19	0.0614887	0	0.912087		EFNA1	EPHA2	Human	TSK	Endothelial Cell	14	0.101449	0	0.949178
PDGFC	KDR	Human	TSK	Endothelial Cell	96	0.326531	0	0.996462		EFNB1	ERBB2	Human	Fibroblast	TSK	15	0.0485437	0.011	0.99448		EFNA4	EPHA2	Human	TSK	Endothelial Cell	12	0.0869565	0	0.949178
VEGFC	KDR	Human	TSK	Endothelial Cell	81	0.27551	0	0.996462		VCL	ITGB5	Human	Fibroblast	TSK	80	0.2589	0	0.927983		TGFB2	TGFBR2	Human	TSK	Endothelial Cell	20	0.144928	0	0.998823
GREM1	KDR	Human	TSK	Endothelial Cell	1	0.00340136	0.043	0.974802		MIF	CD44	Human	Fibroblast	TSK	277	0.89644	0	0.977413		NPPC	NPR1	Human	TSK	Endothelial Cell	1	0.00724638	0.015	0.75787
TIMP3	KDR	Human	TSK	Endothelial Cell	105	0.357143	0	0.996462		MIF	EGFR	Human	Fibroblast	TSK	204	0.660194	0	0.999954		HSPA1A	TLR4	Human	TSK	Endothelial Cell	16	0.115942	0.001	0.999378
SEMA6D	KDR	Human	TSK	Endothelial Cell	15	0.0510204	0	0.996462		LGALS1	ITGB1	Human	Fibroblast	TSK	308	0.996764	0	0.979803		IRAK4	TLR4	Human	TSK	Endothelial Cell	5	0.0362319	0.02	0.989829
COL18A1	KDR	Human	TSK	Endothelial Cell	109	0.370748	0	0.996462		TIMP1	FGFR2	Human	Fibroblast	TSK	74	0.239482	0	0.992803		BMP7	BMPR2	Human	TSK	Endothelial Cell	20	0.144928	0	0.999084
VEGFA	KDR	Human	TSK	Endothelial Cell	81	0.27551	0	0.996462		TGFB1	EGFR	Human	Fibroblast	TSK	78	0.252427	0	0.999954		BMP2	BMPR2	Human	TSK	Endothelial Cell	20	0.144928	0	0.999084
TNC	ITGA9	Human	TSK	Endothelial Cell	116	0.394558	0	0.887573		TGFB1	SMAD3	Human	Fibroblast	TSK	39	0.126214	0	0.999352		RGMA	BMPR2	Human	TSK	Endothelial Cell	9	0.0652174	0	0.999084
VEGFC	ITGA9	Human	TSK	Endothelial Cell	55	0.187075	0	0.887573		TGFB1	TGFBR1	Human	Fibroblast	TSK	54	0.174757	0	1		HLA-C	NOTCH4	Human	TSK	Endothelial Cell	28	0.202899	0	0.91269
SPP1	ITGA9	Human	TSK	Endothelial Cell	8	0.0272109	0	0.887573		TGFB1	ITGB6	Human	Fibroblast	TSK	47	0.152104	0	0.930259		GDNF	EDNRB	Human	TSK	Endothelial Cell	2	0.0144928	0	0.97182
TGM2	ITGA9	Human	TSK	Endothelial Cell	6	0.0204082	0	0.887573		TGFB1	ITGAV	Human	Fibroblast	TSK	80	0.2589	0	0.999894		EDN1	EDNRB	Human	TSK	Endothelial Cell	6	0.0434783	0	0.97182
VEGFA	ITGA9	Human	TSK	Endothelial Cell	60	0.204082	0	0.887573		TGFB1	ITGB1	Human	Fibroblast	TSK	106	0.343042	0.005	0.977351		VEGFC	ITGB1	Human	TSK	Endothelial Cell	56	0.405797	0	0.948902
CSF2	ITGA9	Human	TSK	Endothelial Cell	3	0.0102041	0	0.887573		TGFB1	ITGB8	Human	Fibroblast	TSK	31	0.100324	0	0.905323		LAMB2	ITGB1	Human	TSK	Endothelial Cell	25	0.181159	0	0.948902
ADAM15	ITGA9	Human	TSK	Endothelial Cell	91	0.309524	0	0.887573		TGFB1	ITGB5	Human	Fibroblast	TSK	48	0.15534	0	0.927983		NPNT	ITGB1	Human	TSK	Endothelial Cell	44	0.318841	0	0.948902
FN1	ITGA9	Human	TSK	Endothelial Cell	13	0.0442177	0	0.887573		HGF	CD44	Human	Fibroblast	TSK	45	0.145631	0	0.977413		MDK	ITGB1	Human	TSK	Endothelial Cell	33	0.23913	0	0.948902
VEGFB	NRP1	Human	TSK	Endothelial Cell	27	0.0918367	0	0.996676		HGF	SDC1	Human	Fibroblast	TSK	45	0.145631	0	0.978819		COL4A3	ITGB1	Human	TSK	Endothelial Cell	2	0.0144928	0.001	0.948428
PGF	NRP1	Human	TSK	Endothelial Cell	73	0.248299	0	0.996676		HGF	ITGB1	Human	Fibroblast	TSK	45	0.145631	0	0.979803		ADAM9	ITGB1	Human	TSK	Endothelial Cell	88	0.637681	0	0.948902
SEMA4A	NRP1	Human	TSK	Endothelial Cell	30	0.102041	0	0.996676		HGF	MET	Human	Fibroblast	TSK	30	0.0970874	0	0.994093		VEGFA	ITGB1	Human	TSK	Endothelial Cell	78	0.565217	0	0.948902
FGF1	NRP1	Human	TSK	Endothelial Cell	5	0.0170068	0	0.996676		LAMB1	ITGAV	Human	Fibroblast	TSK	116	0.375405	0	0.999894		ADAM9	ITGA6	Human	TSK	Endothelial Cell	58	0.42029	0	0.907071
VEGFA	NRP1	Human	TSK	Endothelial Cell	53	0.180272	0	0.996676		LAMB1	ITGB1	Human	Fibroblast	TSK	147	0.475728	0	0.979803		ADM	CALCRL	Human	TSK	Endothelial Cell	85	0.615942	0	0.962652
FGF7	NRP1	Human	TSK	Endothelial Cell	5	0.0170068	0	0.996676		LAMB1	ITGA6	Human	Fibroblast	TSK	144	0.466019	0	0.956332		FGF1	FGFR1	Human	TSK	Endothelial Cell	2	0.0144928	0	0.986169
GNAI2	IGF1R	Human	TSK	Endothelial Cell	41	0.139456	0	0.987394		LAMB1	ITGA2	Human	Fibroblast	TSK	102	0.330097	0	0.990291		NCAM1	FGFR1	Human	TSK	Endothelial Cell	2	0.0144928	0	0.986169
IFNE	IFNAR1	Human	TSK	Endothelial Cell	4	0.0136054	0	0.98179		SERPINE1	ITGAV	Human	Fibroblast	TSK	108	0.349515	0	0.999894		FGF12	FGFR1	Human	TSK	Endothelial Cell	3	0.0217391	0	0.986169
DLK1	NOTCH1	Human	TSK	Endothelial Cell	1	0.00340136	0.006	0.996759		SERPINE1	ITGB5	Human	Fibroblast	TSK	63	0.203883	0	0.927983		SEMA3F	PLXNA1	Human	Fibroblast	TSK	4	0.0289855	0.003	0.982165
DLL1	NOTCH1	Human	TSK	Endothelial Cell	31	0.105442	0	0.999762		COL1A1	ITGA5	Human	Fibroblast	TSK	142	0.459547	0	0.936749		DCN	EGFR	Human	Fibroblast	TSK	50	0.362319	0	0.999936
PSEN1	NOTCH1	Human	TSK	Endothelial Cell	32	0.108844	0	0.999762		COL1A1	CD44	Human	Fibroblast	TSK	302	0.977346	0	0.977413		DCN	MET	Human	Fibroblast	TSK	60	0.434783	0	0.994402
WNT4	NOTCH1	Human	TSK	Endothelial Cell	25	0.085034	0	0.999762		COL1A1	ITGAV	Human	Fibroblast	TSK	242	0.783172	0	0.999894		GRN	TNFRSF1A	Human	Fibroblast	TSK	86	0.623188	0	0.999971
DLK2	NOTCH1	Human	TSK	Endothelial Cell	32	0.108844	0	0.999762		COL1A1	ITGB1	Human	Fibroblast	TSK	306	0.990291	0	0.979803		GRN	EGFR	Human	Fibroblast	TSK	46	0.333333	0	0.999936
ADAM17	NOTCH1	Human	TSK	Endothelial Cell	38	0.129252	0	0.999762		COL1A1	ITGA2	Human	Fibroblast	TSK	216	0.699029	0	0.990291		NTN1	ADORA2B	Human	Fibroblast	TSK	3	0.0217391	0.003	0.894876
MFAP5	NOTCH1	Human	TSK	Endothelial Cell	34	0.115646	0	0.999762		EFNB3	EPHB6	Human	Fibroblast	TSK	4	0.012945	0.041	0.834579		EFNB1	ERBB2	Human	Fibroblast	TSK	8	0.057971	0.022	0.98893
MFAP2	NOTCH1	Human	TSK	Endothelial Cell	40	0.136054	0	0.999762		EFNB3	EPHB4	Human	Fibroblast	TSK	8	0.02589	0	0.912087		VCL	ITGB5	Human	Fibroblast	TSK	15	0.108696	0	0.874464
JAG2	NOTCH1	Human	TSK	Endothelial Cell	42	0.142857	0	0.999762		IBSP	ITGAV	Human	Fibroblast	TSK	2	0.00647249	0	0.999894		MIF	CD44	Human	Fibroblast	TSK	122	0.884058	0	0.984692
PDGFC	FLT1	Human	TSK	Endothelial Cell	44	0.14966	0	0.988612		CXCL6	CXCR1	Human	Fibroblast	TSK	13	0.0420712	0	0.945671		MIF	EGFR	Human	Fibroblast	TSK	55	0.398551	0	0.999936
VEGFC	FLT1	Human	TSK	Endothelial Cell	34	0.115646	0	0.988612		GNB3	TGFBR1	Human	Fibroblast	TSK	3	0.00970874	0.001	0.9995		LGALS1	ITGB1	Human	Fibroblast	TSK	137	0.992754	0	0.967958
PGF	FLT1	Human	TSK	Endothelial Cell	54	0.183673	0	0.988612		LAMA4	ITGA6	Human	Fibroblast	TSK	191	0.618123	0	0.956332		TIMP1	FGFR2	Human	Fibroblast	TSK	41	0.297101	0	0.996724
VEGFB	FLT1	Human	TSK	Endothelial Cell	12	0.0408163	0	0.988612		LAMA4	ITGAV	Human	Fibroblast	TSK	154	0.498382	0	0.999894		MMP2	SDC2	Human	Fibroblast	TSK	27	0.195652	0	0.876468
VEGFA	FLT1	Human	TSK	Endothelial Cell	38	0.129252	0	0.988612		LAMA4	ITGB1	Human	Fibroblast	TSK	195	0.631068	0	0.979803		TGFB1	EGFR	Human	Fibroblast	TSK	25	0.181159	0	0.999936
COL4A6	ITGA1	Human	TSK	Endothelial Cell	39	0.132653	0	0.876855		HBEGF	EGFR	Human	Fibroblast	TSK	25	0.0809061	0.007	0.996448		TGFB1	SMAD3	Human	Fibroblast	TSK	11	0.0797101	0.024	0.987139
COL4A5	ITGA1	Human	TSK	Endothelial Cell	43	0.146259	0	0.876855		TFPI	SDC4	Human	Fibroblast	TSK	133	0.430421	0	0.916315		TGFB1	TGFBR2	Human	Fibroblast	TSK	18	0.130435	0.021	0.988975
LAMA2	ITGA1	Human	TSK	Endothelial Cell	3	0.0102041	0.003	0.875539		TGFB3	ITGB1	Human	Fibroblast	TSK	101	0.326861	0	0.979803		TGFB1	TGFBR1	Human	Fibroblast	TSK	26	0.188406	0	1
COL6A1	ITGA1	Human	TSK	Endothelial Cell	21	0.0714286	0	0.876855		TGFB3	TGFBR2	Human	Fibroblast	TSK	36	0.116505	0	0.999979		TGFB1	ITGB6	Human	Fibroblast	TSK	40	0.289855	0	0.880041
COL5A1	ITGA1	Human	TSK	Endothelial Cell	34	0.115646	0	0.876855		TGFB3	TGFBR1	Human	Fibroblast	TSK	60	0.194175	0	1		TGFB1	ITGAV	Human	Fibroblast	TSK	48	0.347826	0	0.999849
COL6A2	ITGA1	Human	TSK	Endothelial Cell	11	0.037415	0	0.876855		TGFB3	ITGB6	Human	Fibroblast	TSK	38	0.122977	0	0.930259		TGFB1	ITGB1	Human	Fibroblast	TSK	59	0.427536	0	0.967958
COL2A1	ITGA1	Human	TSK	Endothelial Cell	1	0.00340136	0.01	0.87246		TGFB3	ITGB5	Human	Fibroblast	TSK	48	0.15534	0	0.927983		TGFB1	ITGB8	Human	Fibroblast	TSK	25	0.181159	0	0.872459
COL6A3	ITGA1	Human	TSK	Endothelial Cell	5	0.0170068	0.001	0.876416		INHBA	ACVR1	Human	Fibroblast	TSK	85	0.275081	0	0.999994		TGFB1	ITGB5	Human	Fibroblast	TSK	19	0.137681	0	0.874464
COL5A2	ITGA1	Human	TSK	Endothelial Cell	45	0.153061	0	0.876855		INHBA	SMAD3	Human	Fibroblast	TSK	97	0.313916	0	0.999352		HGF	CD44	Human	Fibroblast	TSK	14	0.101449	0	0.984692
COL1A2	ITGA1	Human	TSK	Endothelial Cell	7	0.0238095	0	0.876855		INHBA	ACVR1B	Human	Fibroblast	TSK	38	0.122977	0	1		HGF	SDC1	Human	Fibroblast	TSK	14	0.101449	0	0.975373
MATN1	ITGA1	Human	TSK	Endothelial Cell	3	0.0102041	0	0.876855		EREG	EGFR	Human	Fibroblast	TSK	16	0.0517799	0	0.999954		HGF	ITGB1	Human	Fibroblast	TSK	15	0.108696	0	0.967958
COL4A1	ITGA1	Human	TSK	Endothelial Cell	25	0.085034	0	0.876855		EFNB2	EPHB4	Human	Fibroblast	TSK	20	0.0647249	0	0.912087		HGF	MET	Human	Fibroblast	TSK	8	0.057971	0	0.994402
IL24	IL10RB	Human	TSK	Endothelial Cell	29	0.0986395	0	0.993626		EFNB2	EPHB3	Human	Fibroblast	TSK	8	0.02589	0	0.847922		HGF	SDC2	Human	Fibroblast	TSK	3	0.0217391	0.008	0.872955
L1CAM	ITGA5	Human	TSK	Endothelial Cell	23	0.0782313	0	0.881932		BMP4	BMPR2	Human	Fibroblast	TSK	7	0.0226537	0.001	0.99903		LAMB1	ITGAV	Human	Fibroblast	TSK	52	0.376812	0	0.999849
PLAU	ITGA5	Human	TSK	Endothelial Cell	172	0.585034	0	0.881932		APOE	LRP5	Human	Fibroblast	TSK	25	0.0809061	0	0.985985		LAMB1	ITGB1	Human	Fibroblast	TSK	60	0.434783	0	0.967958
SPP1	ITGA5	Human	TSK	Endothelial Cell	18	0.0612245	0	0.881932		LAMA5	SDC1	Human	Fibroblast	TSK	20	0.0647249	0.001	0.97833		LAMB1	ITGA6	Human	Fibroblast	TSK	59	0.427536	0	0.955328
FBN1	ITGA5	Human	TSK	Endothelial Cell	17	0.0578231	0	0.881932		LAMA5	ITGA6	Human	Fibroblast	TSK	20	0.0647249	0	0.956332		LAMB1	ITGA2	Human	Fibroblast	TSK	44	0.318841	0	0.971991
COL18A1	ITGA5	Human	TSK	Endothelial Cell	114	0.387755	0	0.881932		LAMA5	ITGA2	Human	Fibroblast	TSK	12	0.038835	0.002	0.9893		SERPINE1	ITGAV	Human	Fibroblast	TSK	38	0.275362	0	0.999849
ADAM15	ITGA5	Human	TSK	Endothelial Cell	136	0.462585	0	0.881932		FST	BMPR1B	Human	Fibroblast	TSK	2	0.00647249	0.011	0.924758		SERPINE1	ITGB5	Human	Fibroblast	TSK	13	0.0942029	0	0.874464
ADAM17	ITGA5	Human	TSK	Endothelial Cell	98	0.333333	0	0.881932		GDF11	BMPR1B	Human	Fibroblast	TSK	1	0.00323625	0.024	0.918661		COL1A1	ITGA5	Human	Fibroblast	TSK	51	0.369565	0	0.894295
FN1	ITGA5	Human	TSK	Endothelial Cell	14	0.047619	0	0.881932		LAMC1	ITGA6	Human	Fibroblast	TSK	182	0.588997	0	0.956332		COL1A1	CD44	Human	Fibroblast	TSK	126	0.913043	0	0.984692
WNT7B	LRP5	Human	TSK	Endothelial Cell	31	0.105442	0	0.94479		LAMC1	ITGAV	Human	Fibroblast	TSK	145	0.469256	0	0.999894		COL1A1	ITGAV	Human	Fibroblast	TSK	114	0.826087	0	0.999849
DKK1	LRP5	Human	TSK	Endothelial Cell	5	0.0170068	0	0.94479		LAMC1	ITGB1	Human	Fibroblast	TSK	186	0.601942	0	0.979803		COL1A1	ITGB1	Human	Fibroblast	TSK	135	0.978261	0	0.967958
PSEN1	NCSTN	Human	TSK	Endothelial Cell	29	0.0986395	0.025	0.753494		LAMC1	ITGA2	Human	Fibroblast	TSK	128	0.414239	0	0.990291		COL1A1	ITGA2	Human	Fibroblast	TSK	98	0.710145	0	0.971991
COL4A6	ITGA2	Human	TSK	Endothelial Cell	27	0.0918367	0	0.798837		MMP7	SDC1	Human	Fibroblast	TSK	6	0.0194175	0.002	0.97784		CXCL6	CXCR1	Human	Fibroblast	TSK	5	0.0362319	0	0.963627
COL4A5	ITGA2	Human	TSK	Endothelial Cell	39	0.132653	0	0.798837		THBS1	SDC1	Human	Fibroblast	TSK	82	0.265372	0	0.978819		LAMA4	ITGA6	Human	Fibroblast	TSK	95	0.688406	0	0.955328
COL6A1	ITGA2	Human	TSK	Endothelial Cell	17	0.0578231	0	0.798837		THBS1	ITGB1	Human	Fibroblast	TSK	87	0.281553	0	0.979803		LAMA4	ITGAV	Human	Fibroblast	TSK	83	0.601449	0	0.999849
COL6A2	ITGA2	Human	TSK	Endothelial Cell	10	0.0340136	0.004	0.797237		THBS1	LRP5	Human	Fibroblast	TSK	13	0.0420712	0	0.985985		LAMA4	ITGB1	Human	Fibroblast	TSK	97	0.702899	0	0.967958
COL4A3	ITGA2	Human	TSK	Endothelial Cell	1	0.00340136	0.042	0.781881		THBS1	SDC4	Human	Fibroblast	TSK	66	0.213592	0	0.916315		TFPI	SDC4	Human	Fibroblast	TSK	79	0.572464	0	0.917683
COL2A1	ITGA2	Human	TSK	Endothelial Cell	2	0.00680272	0	0.798837		THBS1	ITGA6	Human	Fibroblast	TSK	85	0.275081	0	0.956332		TGFB3	ITGB1	Human	Fibroblast	TSK	48	0.347826	0	0.967958
MMP1	ITGA2	Human	TSK	Endothelial Cell	61	0.207483	0	0.798837		ADAM10	GPNMB	Human	Fibroblast	TSK	89	0.288026	0	1		TGFB3	TGFBR2	Human	Fibroblast	TSK	11	0.0797101	0	0.999525
HSPG2	ITGA2	Human	TSK	Endothelial Cell	25	0.085034	0	0.798837		ADAM10	TSPAN5	Human	Fibroblast	TSK	48	0.15534	0	0.850813		TGFB3	TGFBR1	Human	Fibroblast	TSK	19	0.137681	0	1
LAMB3	ITGA2	Human	TSK	Endothelial Cell	69	0.234694	0	0.798837		ADAM10	CD44	Human	Fibroblast	TSK	109	0.352751	0	0.977413		TGFB3	ITGB6	Human	Fibroblast	TSK	36	0.26087	0	0.880041
COL4A1	ITGA2	Human	TSK	Endothelial Cell	19	0.0646259	0	0.798837		ADAM10	TSPAN14	Human	Fibroblast	TSK	62	0.200647	0	0.873637		TGFB3	ITGB5	Human	Fibroblast	TSK	17	0.123188	0	0.874464
FN1	ITGA2	Human	TSK	Endothelial Cell	10	0.0340136	0.002	0.798037		ADAM10	IL6R	Human	Fibroblast	TSK	40	0.12945	0	1		INHBA	ACVR1	Human	Fibroblast	TSK	19	0.137681	0	0.999933
COL7A1	ITGA2	Human	TSK	Endothelial Cell	56	0.190476	0	0.798837		ADAM10	MET	Human	Fibroblast	TSK	81	0.262136	0	0.994093		INHBA	SMAD3	Human	Fibroblast	TSK	15	0.108696	0	0.999202
COL3A1	ITGA2	Human	TSK	Endothelial Cell	9	0.0306122	0.004	0.797237		COL8A1	ITGA2	Human	Fibroblast	TSK	66	0.213592	0	0.990291		INHBA	ACVR1B	Human	Fibroblast	TSK	13	0.0942029	0	1
ARF1	INSR	Human	TSK	Endothelial Cell	98	0.333333	0	0.980969		SEMA7A	ITGB1	Human	Fibroblast	TSK	29	0.0938511	0	0.979803		EFNB2	EPHB4	Human	Fibroblast	TSK	14	0.101449	0	0.918197
HRAS	INSR	Human	TSK	Endothelial Cell	95	0.323129	0	0.980969		TIMP2	CD44	Human	Fibroblast	TSK	257	0.831715	0	0.977413		EFNB2	EPHB3	Human	Fibroblast	TSK	3	0.0217391	0.045	0.819489
CALM1	INSR	Human	TSK	Endothelial Cell	105	0.357143	0	0.980969		TIMP2	ITGB1	Human	Fibroblast	TSK	261	0.84466	0	0.979803		BMP4	BMPR2	Human	Fibroblast	TSK	6	0.0434783	0	0.999188
GNAI2	S1PR1	Human	TSK	Endothelial Cell	142	0.482993	0	0.940741		LGALS3BP	ITGB1	Human	Fibroblast	TSK	209	0.676375	0	0.979803		DLL4	NOTCH1	Human	Fibroblast	TSK	1	0.00724638	0.043	0.978263
PDGFB	S1PR1	Human	TSK	Endothelial Cell	15	0.0510204	0	0.940741		FARP2	PLXNA1	Human	Fibroblast	TSK	7	0.0226537	0.036	0.976001		APOE	LRP5	Human	Fibroblast	TSK	11	0.0797101	0	0.990395
CALM1	AQP1	Human	TSK	Endothelial Cell	145	0.493197	0	0.711664		NID1	ITGB1	Human	Fibroblast	TSK	151	0.488673	0	0.979803		APOE	SDC2	Human	Fibroblast	TSK	23	0.166667	0	0.876468
SEMA5A	MET	Human	TSK	Endothelial Cell	2	0.00680272	0.036	0.944414		NID1	PTPRF	Human	Fibroblast	TSK	120	0.38835	0	0.978652		FST	BMPR2	Human	Fibroblast	TSK	13	0.0942029	0	0.999188
PTN	PTPRB	Human	TSK	Endothelial Cell	7	0.0238095	0	0.933511		FGF2	SDC1	Human	Fibroblast	TSK	21	0.0679612	0	0.978819		LAMC1	ITGA6	Human	Fibroblast	TSK	78	0.565217	0	0.955328
IFNE	IFNAR2	Human	TSK	Endothelial Cell	4	0.0136054	0	0.982968		FGF2	FGFR2	Human	Fibroblast	TSK	3	0.00970874	0	0.992803		LAMC1	ITGAV	Human	Fibroblast	TSK	70	0.507246	0	0.999849
LAMA2	RPSA	Human	TSK	Endothelial Cell	13	0.0442177	0	0.950048		FGF2	CD44	Human	Fibroblast	TSK	21	0.0679612	0	0.977413		LAMC1	ITGB1	Human	Fibroblast	TSK	80	0.57971	0	0.967958
LAMB2	RPSA	Human	TSK	Endothelial Cell	55	0.187075	0	0.950048		FGF2	SDC4	Human	Fibroblast	TSK	16	0.0517799	0	0.916315		LAMC1	ITGA2	Human	Fibroblast	TSK	57	0.413043	0	0.971991
EFNA3	EPHA2	Human	TSK	Endothelial Cell	12	0.0408163	0	0.975319		FGF2	FGFR3	Human	Fibroblast	TSK	19	0.0614887	0	0.994569		MMP7	CD44	Human	Fibroblast	TSK	5	0.0362319	0.008	0.980746
EFNA1	EPHA2	Human	TSK	Endothelial Cell	41	0.139456	0	0.975319		IL11	IL6ST	Human	Fibroblast	TSK	102	0.330097	0	1		MMP7	SDC1	Human	Fibroblast	TSK	5	0.0362319	0	0.975373
EFNA4	EPHA2	Human	TSK	Endothelial Cell	18	0.0612245	0	0.975319		WNT5A	LRP5	Human	Fibroblast	TSK	40	0.12945	0	0.985985		THBS1	SDC1	Human	Fibroblast	TSK	35	0.253623	0	0.975373
TGFB2	TGFBR2	Human	TSK	Endothelial Cell	28	0.0952381	0	0.99793		WNT5A	RYK	Human	Fibroblast	TSK	96	0.31068	0	0.914023		THBS1	ITGB1	Human	Fibroblast	TSK	36	0.26087	0	0.967958
MDK	SDC4	Human	TSK	Endothelial Cell	22	0.0748299	0	0.912732		WNT5A	PTPRK	Human	Fibroblast	TSK	115	0.372168	0	0.998237		THBS1	LRP5	Human	Fibroblast	TSK	9	0.0652174	0	0.990395
HSPA1A	TLR4	Human	TSK	Endothelial Cell	32	0.108844	0	0.999876		WNT5A	ADRB2	Human	Fibroblast	TSK	60	0.194175	0	0.953453		THBS1	SDC4	Human	Fibroblast	TSK	27	0.195652	0	0.917683
IRAK4	TLR4	Human	TSK	Endothelial Cell	12	0.0408163	0	0.999876		WNT5A	FZD6	Human	Fibroblast	TSK	151	0.488673	0	0.943864		THBS1	ITGA6	Human	Fibroblast	TSK	34	0.246377	0	0.955328
BMP7	BMPR2	Human	TSK	Endothelial Cell	39	0.132653	0	0.999219		ICAM1	EGFR	Human	Fibroblast	TSK	100	0.323625	0	0.999954		ADAM10	GPNMB	Human	Fibroblast	TSK	46	0.333333	0	1
BMP2	BMPR2	Human	TSK	Endothelial Cell	41	0.139456	0	0.999219		VCAN	CD44	Human	Fibroblast	TSK	193	0.624595	0	0.977413		ADAM10	TSPAN5	Human	Fibroblast	TSK	26	0.188406	0	0.833264
RGMA	BMPR2	Human	TSK	Endothelial Cell	24	0.0816327	0	0.999219		VCAN	EGFR	Human	Fibroblast	TSK	141	0.456311	0	0.999954		ADAM10	CD44	Human	Fibroblast	TSK	55	0.398551	0	0.984692
HLA-C	NOTCH4	Human	TSK	Endothelial Cell	92	0.312925	0	0.908195		VCAN	ITGB1	Human	Fibroblast	TSK	196	0.634304	0	0.979803		ADAM10	TSPAN14	Human	Fibroblast	TSK	27	0.195652	0	0.816513
GDNF	EDNRB	Human	TSK	Endothelial Cell	13	0.0442177	0	0.964279		TNC	ITGA5	Human	Fibroblast	TSK	116	0.375405	0	0.936749		ADAM10	NOTCH1	Human	Fibroblast	TSK	15	0.108696	0	1
EDN1	EDNRB	Human	TSK	Endothelial Cell	28	0.0952381	0	0.964279		TNC	SDC1	Human	Fibroblast	TSK	232	0.750809	0	0.978819		ADAM10	MET	Human	Fibroblast	TSK	31	0.224638	0	0.994402
NCAM1	PTPRA	Human	TSK	Endothelial Cell	3	0.0102041	0.043	0.969472		TNC	EGFR	Human	Fibroblast	TSK	178	0.576052	0	0.999954		COL8A1	ITGA2	Human	Fibroblast	TSK	10	0.0724638	0	0.971991
SLIT2	SDC1	Human	TSK	Endothelial Cell	4	0.0136054	0.001	0.911289		TNC	ITGB6	Human	Fibroblast	TSK	110	0.355987	0	0.930259		TIMP2	CD44	Human	Fibroblast	TSK	90	0.652174	0	0.984692
IL6	IL6ST	Human	TSK	Endothelial Cell	9	0.0306122	0.025	0.987421		TNC	ITGB1	Human	Fibroblast	TSK	239	0.773463	0	0.979803		TIMP2	ITGB1	Human	Fibroblast	TSK	95	0.688406	0	0.967958
VEGFC	ITGB1	Human	TSK	Endothelial Cell	124	0.421769	0	0.949819		TNC	SDC4	Human	Fibroblast	TSK	182	0.588997	0	0.916315		LGALS3BP	ITGB1	Human	Fibroblast	TSK	75	0.543478	0	0.967958
LAMA2	ITGB1	Human	TSK	Endothelial Cell	13	0.0442177	0	0.949819		TNC	CNTN1	Human	Fibroblast	TSK	87	0.281553	0	0.770256		NID1	ITGB1	Human	Fibroblast	TSK	73	0.528986	0	0.967958
LAMB2	ITGB1	Human	TSK	Endothelial Cell	54	0.183673	0	0.949819		TNC	ITGA2	Human	Fibroblast	TSK	175	0.566343	0	0.990291		NID1	PTPRF	Human	Fibroblast	TSK	47	0.34058	0	0.979845
NPNT	ITGB1	Human	TSK	Endothelial Cell	116	0.394558	0	0.949819		TIMP3	CD44	Human	Fibroblast	TSK	169	0.546926	0	0.977413		FGF2	SDC1	Human	Fibroblast	TSK	8	0.057971	0	0.975373
MDK	ITGB1	Human	TSK	Endothelial Cell	100	0.340136	0	0.949819		TIMP3	MET	Human	Fibroblast	TSK	121	0.391586	0	0.994093		FGF2	FGFR2	Human	Fibroblast	TSK	1	0.00724638	0.046	0.973529
ADAM9	ITGB1	Human	TSK	Endothelial Cell	198	0.673469	0	0.949819		LUM	ITGB1	Human	Fibroblast	TSK	291	0.941748	0	0.979803		FGF2	CD44	Human	Fibroblast	TSK	8	0.057971	0	0.984692
VEGFA	ITGB1	Human	TSK	Endothelial Cell	128	0.435374	0	0.949819		FGF7	FGFR2	Human	Fibroblast	TSK	6	0.0194175	0	0.992803		FGF2	SDC4	Human	Fibroblast	TSK	5	0.0362319	0	0.917683
LAMA2	ITGA6	Human	TSK	Endothelial Cell	10	0.0340136	0	0.884244		FGF7	FGFR3	Human	Fibroblast	TSK	25	0.0809061	0	0.994569		FGF2	SDC2	Human	Fibroblast	TSK	3	0.0217391	0	0.876468
ADAM9	ITGA6	Human	TSK	Endothelial Cell	138	0.469388	0	0.884244		CALM2	EGFR	Human	Fibroblast	TSK	220	0.711974	0	0.999954		FGF2	FGFR3	Human	Fibroblast	TSK	3	0.0217391	0	0.99649
ADM	CALCRL	Human	TSK	Endothelial Cell	171	0.581633	0	0.95709		LRIG1	EGFR	Human	Fibroblast	TSK	18	0.0582524	0	0.999954		IL11	IL6ST	Human	Fibroblast	TSK	29	0.210145	0	1
FGF1	FGFR1	Human	TSK	Endothelial Cell	3	0.0102041	0	0.993096		LRIG1	MET	Human	Fibroblast	TSK	15	0.0485437	0	0.994093		WNT5A	LRP5	Human	Fibroblast	TSK	16	0.115942	0	0.990395
FGF12	FGFR1	Human	TSK	Endothelial Cell	6	0.0204082	0	0.993096		UCN2	IL10RB	Human	Fibroblast	TSK	27	0.0873786	0	0.999066		WNT5A	RYK	Human	Fibroblast	TSK	33	0.23913	0	0.912087
DCN	EGFR	Human	Fibroblast	TSK	281	0.542471	0	0.999948		CTF1	IL6ST	Human	Fibroblast	TSK	3	0.00970874	0.008	0.995992		WNT5A	PTPRK	Human	Fibroblast	TSK	40	0.289855	0	0.996001
DCN	MET	Human	Fibroblast	TSK	263	0.507722	0	0.993284		APP	RPSA	Human	Fibroblast	TSK	252	0.815534	0	0.952809		WNT5A	ADRB2	Human	Fibroblast	TSK	20	0.144928	0	0.948722
GRN	TNFRSF1A	Human	Fibroblast	TSK	286	0.552124	0	0.999982		APP	NCSTN	Human	Fibroblast	TSK	124	0.401294	0	0.854828		WNT5A	FZD6	Human	Fibroblast	TSK	38	0.275362	0	0.953959
GRN	EGFR	Human	Fibroblast	TSK	249	0.480695	0	0.999948		GDF6	BMPR2	Human	Fibroblast	TSK	1	0.00323625	0.014	0.992508		ICAM1	EGFR	Human	Fibroblast	TSK	30	0.217391	0	0.999936
NTN1	ADORA2B	Human	Fibroblast	TSK	19	0.0366795	0	0.899799		GDF6	BMPR1A	Human	Fibroblast	TSK	1	0.00323625	0.003	0.997176		VCAN	CD44	Human	Fibroblast	TSK	67	0.485507	0	0.984692
NTN1	NEO1	Human	Fibroblast	TSK	10	0.019305	0	0.959535		FGF11	FGFR3	Human	Fibroblast	TSK	7	0.0226537	0.001	0.994072		VCAN	EGFR	Human	Fibroblast	TSK	25	0.181159	0	0.999936
EFNB1	EPHB4	Human	Fibroblast	TSK	37	0.0714286	0	0.918334		VCAM1	ITGB1	Human	Fibroblast	TSK	48	0.15534	0	0.979803		VCAN	ITGB1	Human	Fibroblast	TSK	74	0.536232	0	0.967958
VCL	ITGB5	Human	Fibroblast	TSK	124	0.239382	0	0.918719		VCAM1	EZR	Human	Fibroblast	TSK	44	0.142395	0	0.820716		TNC	ITGA5	Human	Fibroblast	TSK	37	0.268116	0	0.894295
MIF	CD44	Human	Fibroblast	TSK	482	0.930502	0	0.987628		VCAM1	MSN	Human	Fibroblast	TSK	45	0.145631	0	0.811214		TNC	SDC1	Human	Fibroblast	TSK	99	0.717391	0	0.975373
MIF	EGFR	Human	Fibroblast	TSK	323	0.623552	0	0.999948		ARPC5	ADRB2	Human	Fibroblast	TSK	58	0.187702	0	0.953453		TNC	EGFR	Human	Fibroblast	TSK	42	0.304348	0	0.999936
LGALS1	ITGB1	Human	Fibroblast	TSK	514	0.992278	0	0.98025		INHBB	ACVR1B	Human	Fibroblast	TSK	2	0.00647249	0.018	0.990959		TNC	ITGB6	Human	Fibroblast	TSK	72	0.521739	0	0.880041
TIMP1	FGFR2	Human	Fibroblast	TSK	114	0.220077	0	0.993961		COL6A3	ITGB1	Human	Fibroblast	TSK	295	0.954693	0	0.979803		TNC	ITGB1	Human	Fibroblast	TSK	105	0.76087	0	0.967958
MMP2	SDC2	Human	Fibroblast	TSK	39	0.0752896	0	0.879477		COL6A3	ITGA2	Human	Fibroblast	TSK	210	0.679612	0	0.990291		TNC	SDC4	Human	Fibroblast	TSK	72	0.521739	0	0.917683
AMH	ACVR1	Human	Fibroblast	TSK	2	0.003861	0.013	0.993473		PF4	FGFR2	Human	Fibroblast	TSK	1	0.00323625	0.012	0.986829		TNC	CNTN1	Human	Fibroblast	TSK	15	0.108696	0	0.738092
AMH	EGFR	Human	Fibroblast	TSK	4	0.00772201	0	0.999948		CSF2	ITGB1	Human	Fibroblast	TSK	8	0.02589	0.001	0.979313		TNC	ITGA2	Human	Fibroblast	TSK	75	0.543478	0	0.971991
TGFB1	EGFR	Human	Fibroblast	TSK	151	0.291506	0	0.999948		COL1A2	CD44	Human	Fibroblast	TSK	301	0.97411	0	0.977413		TIMP3	CD44	Human	Fibroblast	TSK	45	0.326087	0	0.984692
TGFB1	SMAD3	Human	Fibroblast	TSK	92	0.177606	0	0.999165		COL1A2	ITGB1	Human	Fibroblast	TSK	306	0.990291	0	0.979803		TIMP3	MET	Human	Fibroblast	TSK	24	0.173913	0	0.994402
TGFB1	TGFBR2	Human	Fibroblast	TSK	70	0.135135	0	0.999978		COL14A1	CD44	Human	Fibroblast	TSK	21	0.0679612	0	0.977413		LUM	ITGB1	Human	Fibroblast	TSK	128	0.927536	0	0.967958
TGFB1	TGFBR1	Human	Fibroblast	TSK	99	0.19112	0	1		JAM3	ITGB1	Human	Fibroblast	TSK	32	0.10356	0	0.979803		FGF7	FGFR2	Human	Fibroblast	TSK	2	0.0144928	0.011	0.991226
TGFB1	ITGB6	Human	Fibroblast	TSK	91	0.175676	0	0.930879		COL6A2	ITGB1	Human	Fibroblast	TSK	308	0.996764	0	0.979803		FGF7	FGFR3	Human	Fibroblast	TSK	4	0.0289855	0	0.99649
TGFB1	ITGAV	Human	Fibroblast	TSK	185	0.357143	0	0.999893		FADD	FAS	Human	Fibroblast	TSK	20	0.0647249	0.006	0.781176		CALM2	EGFR	Human	Fibroblast	TSK	55	0.398551	0	0.999936
TGFB1	ITGB1	Human	Fibroblast	TSK	222	0.428571	0	0.98025		COL3A1	ITGB1	Human	Fibroblast	TSK	304	0.983819	0	0.979803		LRIG1	EGFR	Human	Fibroblast	TSK	9	0.0652174	0	0.999936
TGFB1	ITGB8	Human	Fibroblast	TSK	54	0.104247	0	0.905579		BMP1	BMPR2	Human	Fibroblast	TSK	69	0.223301	0	0.999529		LRIG1	MET	Human	Fibroblast	TSK	9	0.0652174	0	0.994402
TGFB1	ITGB5	Human	Fibroblast	TSK	109	0.210425	0	0.918719		BMP1	BMPR1A	Human	Fibroblast	TSK	33	0.106796	0	0.998675		CTF1	IL6ST	Human	Fibroblast	TSK	2	0.0144928	0.007	0.996494
HGF	CD44	Human	Fibroblast	TSK	71	0.137066	0	0.987628		BMP1	BMPR1B	Human	Fibroblast	TSK	15	0.0485437	0	0.929887		APP	RPSA	Human	Fibroblast	TSK	107	0.775362	0	0.947207
HGF	SDC1	Human	Fibroblast	TSK	70	0.135135	0	0.980127		SEMA4C	PLXNB2	Human	Fibroblast	TSK	36	0.116505	0	0.977681		APP	NCSTN	Human	Fibroblast	TSK	42	0.304348	0	0.856185
HGF	ITGB1	Human	Fibroblast	TSK	72	0.138996	0	0.98025		HAS2	CD44	Human	Fibroblast	TSK	126	0.407767	0	0.977413		FGF11	FGFR3	Human	Fibroblast	TSK	3	0.0217391	0.047	0.972791
HGF	MET	Human	Fibroblast	TSK	40	0.0772201	0	0.993284		RGMB	BMPR2	Human	Fibroblast	TSK	17	0.0550162	0	0.999529		VCAM1	ITGB1	Human	Fibroblast	TSK	16	0.115942	0	0.967958
HGF	SDC2	Human	Fibroblast	TSK	9	0.0173745	0	0.879477		RGMB	NEO1	Human	Fibroblast	TSK	7	0.0226537	0	0.953766		VCAM1	EZR	Human	Fibroblast	TSK	13	0.0942029	0	0.831358
LAMB1	ITGAV	Human	Fibroblast	TSK	223	0.430502	0	0.999893		RGMB	BMPR1B	Human	Fibroblast	TSK	3	0.00970874	0.007	0.926627		VCAM1	MSN	Human	Fibroblast	TSK	14	0.101449	0	0.819463
LAMB1	ITGB1	Human	Fibroblast	TSK	275	0.530888	0	0.98025		CLCF1	IL6ST	Human	Fibroblast	TSK	20	0.0647249	0	1		COL6A3	ITGB1	Human	Fibroblast	TSK	133	0.963768	0	0.967958
LAMB1	ITGA6	Human	Fibroblast	TSK	273	0.527027	0	0.94631		LPL	CD44	Human	Fibroblast	TSK	22	0.0711974	0	0.977413		COL6A3	ITGA2	Human	Fibroblast	TSK	97	0.702899	0	0.971991
LAMB1	ITGA2	Human	Fibroblast	TSK	203	0.391892	0	0.987154		LPL	SDC1	Human	Fibroblast	TSK	22	0.0711974	0	0.978819		PF4	FGFR2	Human	Fibroblast	TSK	1	0.00724638	0.007	0.993229
SERPINE1	ITGAV	Human	Fibroblast	TSK	162	0.312741	0	0.999893		ADAM17	MET	Human	Fibroblast	TSK	27	0.0873786	0	0.994093		COL1A2	CD44	Human	Fibroblast	TSK	125	0.905797	0	0.984692
SERPINE1	ITGB5	Human	Fibroblast	TSK	105	0.202703	0	0.918719		FGF5	FGFR2	Human	Fibroblast	TSK	2	0.00647249	0.003	0.991313		COL1A2	ITGB1	Human	Fibroblast	TSK	133	0.963768	0	0.967958
COL1A1	ITGA5	Human	Fibroblast	TSK	221	0.426641	0	0.934218		FGF5	FGFR3	Human	Fibroblast	TSK	16	0.0517799	0	0.994569		COL14A1	CD44	Human	Fibroblast	TSK	14	0.101449	0	0.984692
COL1A1	CD44	Human	Fibroblast	TSK	499	0.96332	0	0.987628		GNAI2	LPAR3	Human	Fibroblast	TSK	47	0.152104	0	0.892287		JAM3	ITGB1	Human	Fibroblast	TSK	18	0.130435	0	0.967958
COL1A1	ITGAV	Human	Fibroblast	TSK	412	0.795367	0	0.999893		GNAI2	S1PR5	Human	Fibroblast	TSK	31	0.100324	0.005	0.955483		COL6A2	ITGB1	Human	Fibroblast	TSK	137	0.992754	0	0.967958
COL1A1	ITGB1	Human	Fibroblast	TSK	507	0.978764	0	0.98025		GNAI2	EDNRA	Human	Fibroblast	TSK	71	0.229773	0	0.927678		COL3A1	ITGB1	Human	Fibroblast	TSK	131	0.949275	0	0.967958
COL1A1	ITGA2	Human	Fibroblast	TSK	377	0.727799	0	0.987154		PKM	CD44	Human	Fibroblast	TSK	296	0.957929	0	0.977413		BMP1	BMPR2	Human	Fibroblast	TSK	52	0.376812	0	0.999188
EFNB3	EPHB4	Human	Fibroblast	TSK	7	0.0135135	0.001	0.917874		MMP1	CD44	Human	Fibroblast	TSK	178	0.576052	0	0.977413		BMP1	BMPR1A	Human	Fibroblast	TSK	13	0.0942029	0	0.99776
IBSP	ITGAV	Human	Fibroblast	TSK	9	0.0173745	0	0.999893		SEMA6D	PLXNA1	Human	Fibroblast	TSK	5	0.0161812	0	0.994058		SEMA4C	PLXNB2	Human	Fibroblast	TSK	12	0.0869565	0	0.970094
CXCL6	CXCR1	Human	Fibroblast	TSK	8	0.015444	0	0.971436		MTMR4	SMAD3	Human	Fibroblast	TSK	9	0.0291262	0.02	0.989308		HAS2	CD44	Human	Fibroblast	TSK	42	0.304348	0	0.984692
GNB3	TGFBR1	Human	Fibroblast	TSK	10	0.019305	0	1		FBN1	ITGB1	Human	Fibroblast	TSK	196	0.634304	0	0.979803		RGMB	BMPR2	Human	Fibroblast	TSK	5	0.0362319	0.031	0.983579
LAMA4	ITGA6	Human	Fibroblast	TSK	388	0.749035	0	0.94631		BMP8A	BMPR2	Human	Fibroblast	TSK	3	0.00970874	0	0.999529		CLCF1	IL6ST	Human	Fibroblast	TSK	4	0.0289855	0.002	0.998999
LAMA4	ITGAV	Human	Fibroblast	TSK	324	0.625483	0	0.999893		BMP8A	BMPR1B	Human	Fibroblast	TSK	2	0.00647249	0	0.929887		LPL	CD44	Human	Fibroblast	TSK	14	0.101449	0	0.984692
LAMA4	ITGB1	Human	Fibroblast	TSK	389	0.750965	0	0.98025		CSF1	SIRPA	Human	Fibroblast	TSK	11	0.0355987	0.01	0.880739		LPL	SDC1	Human	Fibroblast	TSK	15	0.108696	0	0.975373
TFPI	SDC4	Human	Fibroblast	TSK	289	0.557915	0	0.920097		CTHRC1	FZD6	Human	Fibroblast	TSK	157	0.508091	0	0.943864		ADAM17	MET	Human	Fibroblast	TSK	10	0.0724638	0	0.994402
TGFB3	ITGB1	Human	Fibroblast	TSK	170	0.328185	0	0.98025		FBLN1	ITGB1	Human	Fibroblast	TSK	108	0.349515	0	0.979803		FGF5	FGFR3	Human	Fibroblast	TSK	1	0.00724638	0.044	0.974321
TGFB3	TGFBR2	Human	Fibroblast	TSK	44	0.0849421	0	0.999978		COL7A1	ITGB1	Human	Fibroblast	TSK	200	0.647249	0	0.979803		GNAI2	LPAR3	Human	Fibroblast	TSK	17	0.123188	0.001	0.881388
TGFB3	TGFBR1	Human	Fibroblast	TSK	84	0.162162	0	1		HSP90AA1	FGFR3	Human	Fibroblast	TSK	227	0.734628	0	0.994569		GNAI2	S1PR5	Human	Fibroblast	TSK	22	0.15942	0	0.96415
TGFB3	ITGB6	Human	Fibroblast	TSK	82	0.158301	0	0.930879		PTN	SDC1	Human	Fibroblast	TSK	35	0.113269	0	0.978819		GNAI2	EDNRA	Human	Fibroblast	TSK	15	0.108696	0	0.94847
TGFB3	ITGB5	Human	Fibroblast	TSK	81	0.156371	0	0.918719		PTN	PTPRZ1	Human	Fibroblast	TSK	32	0.10356	0	0.74638		PKM	CD44	Human	Fibroblast	TSK	126	0.913043	0	0.984692
INHBA	ACVR1	Human	Fibroblast	TSK	106	0.204633	0	0.999995		HMGB1	SDC1	Human	Fibroblast	TSK	293	0.94822	0	0.978819		MMP1	CD44	Human	Fibroblast	TSK	58	0.42029	0	0.984692
INHBA	SMAD3	Human	Fibroblast	TSK	131	0.252896	0	0.999165		FN1	ITGA6	Human	Fibroblast	TSK	262	0.847896	0	0.956332		FBN1	ITGB1	Human	Fibroblast	TSK	65	0.471014	0	0.967958
INHBA	ACVR1B	Human	Fibroblast	TSK	70	0.135135	0	1		FN1	CD44	Human	Fibroblast	TSK	262	0.847896	0	0.977413		CTHRC1	FZD6	Human	Fibroblast	TSK	42	0.304348	0	0.953959
PI3	PLD2	Human	Fibroblast	TSK	16	0.030888	0	0.736718		FN1	ITGB1	Human	Fibroblast	TSK	267	0.864078	0	0.979803		FBLN1	ITGB1	Human	Fibroblast	TSK	44	0.318841	0	0.967958
EFNB2	EPHB6	Human	Fibroblast	TSK	15	0.0289575	0	0.856695		COL18A1	ITGB1	Human	Fibroblast	TSK	180	0.582524	0	0.979803		SLIT3	ROBO1	Human	Fibroblast	TSK	2	0.0144928	0.015	0.946431
EFNB2	EPHB4	Human	Fibroblast	TSK	39	0.0752896	0	0.918334		RSPO3	SDC4	Human	Fibroblast	TSK	3	0.00970874	0.002	0.915398		COL7A1	ITGB1	Human	Fibroblast	TSK	76	0.550725	0	0.967958
EFNB2	EPHB3	Human	Fibroblast	TSK	16	0.030888	0	0.850193		CALM1	PTPRA	Human	Fibroblast	TSK	127	0.411003	0.001	0.989577		HSP90AA1	FGFR3	Human	Fibroblast	TSK	60	0.434783	0	0.99649
BMP4	LRP6	Human	Fibroblast	TSK	4	0.00772201	0.001	0.992694		LAMC3	ITGA6	Human	Fibroblast	TSK	56	0.18123	0	0.956332		PTN	SDC1	Human	Fibroblast	TSK	8	0.057971	0	0.975373
BMP4	BMPR2	Human	Fibroblast	TSK	9	0.0173745	0.004	0.997497		LAMC3	ITGB1	Human	Fibroblast	TSK	57	0.184466	0	0.979803		PTN	PTPRZ1	Human	Fibroblast	TSK	5	0.0362319	0.003	0.736497
BMP4	BMPR1A	Human	Fibroblast	TSK	4	0.00772201	0.006	0.994825		COL6A1	ITGB1	Human	Fibroblast	TSK	301	0.97411	0	0.979803		HMGB1	SDC1	Human	Fibroblast	TSK	117	0.847826	0	0.975373
BMP4	BMPR1B	Human	Fibroblast	TSK	4	0.00772201	0	0.936696		COL6A1	ITGA6	Human	Fibroblast	TSK	295	0.954693	0	0.956332		FN1	ITGA6	Human	Fibroblast	TSK	116	0.84058	0	0.955328
APOE	LRP6	Human	Fibroblast	TSK	37	0.0714286	0	0.993191		TGM2	ITGB1	Human	Fibroblast	TSK	17	0.0550162	0.001	0.979313		FN1	CD44	Human	Fibroblast	TSK	111	0.804348	0	0.984692
APOE	LRP5	Human	Fibroblast	TSK	35	0.0675676	0	0.989057		TGM2	SDC4	Human	Fibroblast	TSK	14	0.0453074	0	0.916315		FN1	ITGB1	Human	Fibroblast	TSK	119	0.862319	0	0.967958
LAMA5	SDC1	Human	Fibroblast	TSK	39	0.0752896	0	0.980127		THBS2	ITGB1	Human	Fibroblast	TSK	223	0.721683	0	0.979803		COL18A1	ITGB1	Human	Fibroblast	TSK	98	0.710145	0	0.967958
LAMA5	ITGA6	Human	Fibroblast	TSK	39	0.0752896	0	0.94631		THBS2	ITGA6	Human	Fibroblast	TSK	220	0.711974	0	0.956332		RSPO3	SDC4	Human	Fibroblast	TSK	3	0.0217391	0	0.917683
LAMA5	ITGA2	Human	Fibroblast	TSK	27	0.0521236	0	0.987154		TGFB2	TGFBR1	Human	Fibroblast	TSK	35	0.113269	0	1		CALM1	PTPRA	Human	Fibroblast	TSK	51	0.369565	0.045	0.968296
FST	BMPR2	Human	Fibroblast	TSK	14	0.027027	0	0.999498		ADAM12	ITGB1	Human	Fibroblast	TSK	188	0.608414	0	0.979803		LAMC3	ITGA6	Human	Fibroblast	TSK	24	0.173913	0	0.955328
FST	BMPR1B	Human	Fibroblast	TSK	4	0.00772201	0.001	0.936228		ADAM12	SDC4	Human	Fibroblast	TSK	146	0.472492	0	0.916315		LAMC3	ITGB1	Human	Fibroblast	TSK	25	0.181159	0	0.967958
LAMC1	ITGA6	Human	Fibroblast	TSK	313	0.604247	0	0.94631		COL11A1	ITGB1	Human	Fibroblast	TSK	88	0.28479	0	0.979803		COL6A1	ITGB1	Human	Fibroblast	TSK	135	0.978261	0	0.967958
LAMC1	ITGAV	Human	Fibroblast	TSK	259	0.5	0	0.999893		BMP5	BMPR2	Human	Fibroblast	TSK	1	0.00323625	0.005	0.997027		COL6A1	ITGA6	Human	Fibroblast	TSK	131	0.949275	0	0.955328
LAMC1	ITGB1	Human	Fibroblast	TSK	315	0.608108	0	0.98025		COL5A1	ITGB1	Human	Fibroblast	TSK	241	0.779935	0	0.979803		THBS2	ITGB1	Human	Fibroblast	TSK	86	0.623188	0	0.967958
LAMC1	ITGA2	Human	Fibroblast	TSK	238	0.459459	0	0.987154		SPTAN1	PTPRA	Human	Fibroblast	TSK	40	0.12945	0	0.990072		THBS2	ITGA6	Human	Fibroblast	TSK	82	0.594203	0	0.955328
MMP7	CD44	Human	Fibroblast	TSK	21	0.0405405	0	0.987628		PLAU	ITGB1	Human	Fibroblast	TSK	185	0.598706	0	0.979803		TGFB2	TGFBR1	Human	Fibroblast	TSK	12	0.0869565	0	1
MMP7	SDC1	Human	Fibroblast	TSK	21	0.0405405	0	0.980127		BMP8B	BMPR2	Human	Fibroblast	TSK	6	0.0194175	0	0.999529		ADAM12	ITGB1	Human	Fibroblast	TSK	86	0.623188	0	0.967958
THBS1	SDC1	Human	Fibroblast	TSK	163	0.314672	0	0.980127		COL16A1	ITGB1	Human	Fibroblast	TSK	106	0.343042	0	0.979803		ADAM12	SDC4	Human	Fibroblast	TSK	67	0.485507	0	0.917683
THBS1	ITGB1	Human	Fibroblast	TSK	167	0.322394	0	0.98025		HSPG2	SDC1	Human	Fibroblast	TSK	71	0.229773	0	0.978819		L1CAM	FGFR2	Human	Fibroblast	TSK	2	0.0144928	0.016	0.988718
THBS1	LRP5	Human	Fibroblast	TSK	28	0.0540541	0	0.989057		HSPG2	ITGB1	Human	Fibroblast	TSK	74	0.239482	0	0.979803		L1CAM	CNTN1	Human	Fibroblast	TSK	2	0.0144928	0.001	0.737723
THBS1	SDC4	Human	Fibroblast	TSK	117	0.225869	0	0.920097		COL5A2	ITGB1	Human	Fibroblast	TSK	297	0.961165	0	0.979803		COL11A1	ITGB1	Human	Fibroblast	TSK	20	0.144928	0	0.967958
THBS1	ITGA6	Human	Fibroblast	TSK	164	0.316602	0	0.94631		COL4A1	ITGB1	Human	Fibroblast	TSK	279	0.902913	0	0.979803		COL5A1	ITGB1	Human	Fibroblast	TSK	101	0.731884	0	0.967958
ADAM10	GPNMB	Human	Fibroblast	TSK	163	0.314672	0	1		BMP2	BMPR1B	Human	Fibroblast	TSK	10	0.0323625	0	0.929887		PLAU	ITGB1	Human	Fibroblast	TSK	63	0.456522	0	0.967958
ADAM10	TSPAN5	Human	Fibroblast	TSK	91	0.175676	0	0.849138		AGRN	ITGB1	Human	Fibroblast	TSK	51	0.165049	0	0.979803		BMP8B	BMPR2	Human	Fibroblast	TSK	5	0.0362319	0	0.999188
ADAM10	CD44	Human	Fibroblast	TSK	196	0.378378	0	0.987628		LAMA1	ITGA6	Human	Fibroblast	TSK	13	0.0420712	0	0.956332		COL16A1	ITGB1	Human	Fibroblast	TSK	31	0.224638	0	0.967958
ADAM10	TSPAN14	Human	Fibroblast	TSK	110	0.212355	0	0.855899		LAMA1	ITGB1	Human	Fibroblast	TSK	13	0.0420712	0	0.979803		HSPG2	SDC1	Human	Fibroblast	TSK	32	0.231884	0	0.975373
ADAM10	NOTCH1	Human	Fibroblast	TSK	28	0.0540541	0.047	0.976217		LAMB3	ITGA6	Human	Fibroblast	TSK	29	0.0938511	0	0.956332		HSPG2	ITGB1	Human	Fibroblast	TSK	33	0.23913	0	0.967958
ADAM10	IL6R	Human	Fibroblast	TSK	76	0.146718	0	1		CXCL12	ITGB1	Human	Fibroblast	TSK	31	0.100324	0	0.979803		COL5A2	ITGB1	Human	Fibroblast	TSK	136	0.985507	0	0.967958
ADAM10	MET	Human	Fibroblast	TSK	126	0.243243	0	0.993284		MDK	ITGA6	Human	Fibroblast	TSK	87	0.281553	0	0.956332		COL4A1	ITGB1	Human	Fibroblast	TSK	128	0.927536	0	0.967958
COL8A1	ITGA2	Human	Fibroblast	TSK	49	0.0945946	0	0.987154		PLAU	ITGA3	Human	Fibroblast	TSK	177	0.572816	0	0.936783		AGRN	ITGB1	Human	Fibroblast	TSK	27	0.195652	0	0.967958
TIMP2	CD44	Human	Fibroblast	TSK	354	0.683398	0	0.987628		LAMA4	ITGA3	Human	Fibroblast	TSK	184	0.595469	0	0.936783		LAMA1	ITGA6	Human	Fibroblast	TSK	2	0.0144928	0.005	0.952937
TIMP2	ITGB1	Human	Fibroblast	TSK	358	0.69112	0	0.98025		LAMA2	ITGA3	Human	Fibroblast	TSK	49	0.158576	0	0.936783		LAMA1	ITGB1	Human	Fibroblast	TSK	2	0.0144928	0.022	0.957251
LGALS3BP	ITGB1	Human	Fibroblast	TSK	327	0.631274	0	0.98025		LAMA1	ITGA3	Human	Fibroblast	TSK	13	0.0420712	0	0.936783		LAMB3	ITGA6	Human	Fibroblast	TSK	13	0.0942029	0.002	0.954372
FARP2	PLXNA1	Human	Fibroblast	TSK	13	0.0250965	0.005	0.98755		LGALS8	ITGA3	Human	Fibroblast	TSK	66	0.213592	0	0.936783		CXCL12	ITGB1	Human	Fibroblast	TSK	10	0.0724638	0	0.967958
LAMC2	ITGA2	Human	Fibroblast	TSK	12	0.023166	0.01	0.982205		NID1	ITGA3	Human	Fibroblast	TSK	141	0.456311	0	0.936783		MDK	ITGA6	Human	Fibroblast	TSK	35	0.253623	0	0.955328
NID1	ITGB1	Human	Fibroblast	TSK	286	0.552124	0	0.98025		LAMC3	ITGA3	Human	Fibroblast	TSK	55	0.177994	0	0.936783		PLAU	ITGA3	Human	Fibroblast	TSK	40	0.289855	0	0.877263
NID1	PTPRF	Human	Fibroblast	TSK	204	0.393822	0	0.979848		THBS1	ITGA3	Human	Fibroblast	TSK	84	0.271845	0	0.936783		LAMA4	ITGA3	Human	Fibroblast	TSK	75	0.543478	0	0.877263
FGF2	SDC1	Human	Fibroblast	TSK	26	0.0501931	0	0.980127		CALR	ITGA3	Human	Fibroblast	TSK	257	0.831715	0	0.936783		LAMA2	ITGA3	Human	Fibroblast	TSK	7	0.0507246	0	0.877263
FGF2	FGFR2	Human	Fibroblast	TSK	2	0.003861	0.011	0.988479		TIMP2	ITGA3	Human	Fibroblast	TSK	247	0.799353	0	0.936783		LGALS8	ITGA3	Human	Fibroblast	TSK	36	0.26087	0	0.877263
FGF2	CD44	Human	Fibroblast	TSK	27	0.0521236	0	0.987628		LAMB2	ITGA3	Human	Fibroblast	TSK	121	0.391586	0	0.936783		NID1	ITGA3	Human	Fibroblast	TSK	54	0.391304	0	0.877263
FGF2	SDC4	Human	Fibroblast	TSK	22	0.042471	0	0.920097		LAMA5	ITGA3	Human	Fibroblast	TSK	19	0.0614887	0	0.936783		LAMC3	ITGA3	Human	Fibroblast	TSK	17	0.123188	0	0.877263
FGF2	SDC2	Human	Fibroblast	TSK	3	0.00579151	0.005	0.877276		ADAM9	ITGA3	Human	Fibroblast	TSK	98	0.317152	0	0.936783		THBS1	ITGA3	Human	Fibroblast	TSK	28	0.202899	0	0.877263
FGF2	FGFR3	Human	Fibroblast	TSK	14	0.027027	0	0.995357		LAMC1	ITGA3	Human	Fibroblast	TSK	177	0.572816	0	0.936783		CALR	ITGA3	Human	Fibroblast	TSK	78	0.565217	0	0.877263
IL11	IL6ST	Human	Fibroblast	TSK	87	0.167954	0	1		LAMB3	ITGA3	Human	Fibroblast	TSK	30	0.0970874	0	0.936783		TIMP2	ITGA3	Human	Fibroblast	TSK	65	0.471014	0	0.877263
WNT5A	LRP5	Human	Fibroblast	TSK	54	0.104247	0	0.989057		COL18A1	ITGA3	Human	Fibroblast	TSK	166	0.537217	0	0.936783		LAMB2	ITGA3	Human	Fibroblast	TSK	35	0.253623	0	0.877263
WNT5A	RYK	Human	Fibroblast	TSK	139	0.26834	0	0.917955		LAMB1	ITGA3	Human	Fibroblast	TSK	139	0.449838	0	0.936783		COL4A3	ITGA3	Human	Fibroblast	TSK	1	0.00724638	0.017	0.869774
WNT5A	PTPRK	Human	Fibroblast	TSK	143	0.276062	0	0.998187		FN1	ITGA3	Human	Fibroblast	TSK	248	0.802589	0	0.936783		ADAM9	ITGA3	Human	Fibroblast	TSK	37	0.268116	0	0.877263
WNT5A	ADRB2	Human	Fibroblast	TSK	93	0.179537	0	0.955141		LAMA2	ITGB4	Human	Fibroblast	TSK	50	0.161812	0	0.922273		LAMC1	ITGA3	Human	Fibroblast	TSK	57	0.413043	0	0.877263
WNT5A	FZD6	Human	Fibroblast	TSK	176	0.339768	0	0.941197		LAMC3	ITGB4	Human	Fibroblast	TSK	56	0.18123	0	0.922273		LAMB3	ITGA3	Human	Fibroblast	TSK	10	0.0724638	0.006	0.874627
ICAM1	EGFR	Human	Fibroblast	TSK	145	0.279923	0	0.999948		LAMB2	ITGB4	Human	Fibroblast	TSK	122	0.394822	0	0.922273		COL18A1	ITGA3	Human	Fibroblast	TSK	76	0.550725	0	0.877263
VCAN	CD44	Human	Fibroblast	TSK	302	0.583012	0	0.987628		LAMA5	ITGB4	Human	Fibroblast	TSK	20	0.0647249	0	0.922273		LAMB1	ITGA3	Human	Fibroblast	TSK	44	0.318841	0	0.877263
VCAN	EGFR	Human	Fibroblast	TSK	204	0.393822	0	0.999948		LAMC1	ITGB4	Human	Fibroblast	TSK	178	0.576052	0	0.922273		FN1	ITGA3	Human	Fibroblast	TSK	87	0.630435	0	0.877263
VCAN	ITGB1	Human	Fibroblast	TSK	308	0.594595	0	0.98025		LAMA1	ITGB4	Human	Fibroblast	TSK	13	0.0420712	0	0.922273		LAMA2	ITGB4	Human	Fibroblast	TSK	7	0.0507246	0	0.890579
TNC	ITGA5	Human	Fibroblast	TSK	163	0.314672	0	0.934218		LAMB3	ITGB4	Human	Fibroblast	TSK	29	0.0938511	0	0.922273		LAMC3	ITGB4	Human	Fibroblast	TSK	24	0.173913	0	0.890579
TNC	SDC1	Human	Fibroblast	TSK	370	0.714286	0	0.980127		LAMB1	ITGB4	Human	Fibroblast	TSK	137	0.443366	0	0.922273		LAMB2	ITGB4	Human	Fibroblast	TSK	44	0.318841	0	0.890579
TNC	EGFR	Human	Fibroblast	TSK	245	0.472973	0	0.999948		LAMA1	ITGB8	Human	Fibroblast	TSK	7	0.0226537	0	0.905323		LAMC1	ITGB4	Human	Fibroblast	TSK	73	0.528986	0	0.890579
TNC	ITGB6	Human	Fibroblast	TSK	172	0.332046	0	0.930879		COL4A1	ITGB8	Human	Fibroblast	TSK	85	0.275081	0	0.905323		LAMA1	ITGB4	Human	Fibroblast	TSK	2	0.0144928	0.002	0.889688
TNC	ITGB1	Human	Fibroblast	TSK	380	0.733591	0	0.98025		FN1	ITGB8	Human	Fibroblast	TSK	83	0.268608	0	0.905323		LAMB3	ITGB4	Human	Fibroblast	TSK	12	0.0869565	0	0.890579
TNC	SDC4	Human	Fibroblast	TSK	270	0.521236	0	0.920097		HLA-B	CANX	Human	Fibroblast	TSK	294	0.951456	0	0.76305		LAMB1	ITGB4	Human	Fibroblast	TSK	53	0.384058	0	0.890579
TNC	CNTN1	Human	Fibroblast	TSK	107	0.206564	0	0.840046		ADM	RAMP1	Human	Fibroblast	TSK	61	0.197411	0	0.948968		LAMA1	ITGB8	Human	Fibroblast	TSK	2	0.0144928	0	0.872459
TNC	ITGA2	Human	Fibroblast	TSK	284	0.548263	0	0.987154		CALR	HLA-F	Human	Fibroblast	TSK	182	0.588997	0.003	0.730311		COL4A1	ITGB8	Human	Fibroblast	TSK	54	0.391304	0	0.872459
TIMP3	CD44	Human	Fibroblast	TSK	255	0.492278	0	0.987628		B2M	HLA-F	Human	Fibroblast	TSK	204	0.660194	0	0.731409		FN1	ITGB8	Human	Fibroblast	TSK	54	0.391304	0	0.872459
TIMP3	MET	Human	Fibroblast	TSK	159	0.30695	0	0.993284		TNC	ITGAV	Human	Fibroblast	TSK	187	0.605178	0	0.999894		INHBA	ACVR2A	Human	Fibroblast	TSK	17	0.123188	0	0.874337
LUM	ITGB1	Human	Fibroblast	TSK	457	0.882239	0	0.98025		PLAU	ITGAV	Human	Fibroblast	TSK	149	0.482201	0	0.999894		BMP2	ACVR2A	Human	Fibroblast	TSK	9	0.0652174	0	0.874337
FGF7	FGFR2	Human	Fibroblast	TSK	4	0.00772201	0.002	0.992966		EDIL3	ITGAV	Human	Fibroblast	TSK	33	0.106796	0	0.999894		HLA-B	CANX	Human	Fibroblast	TSK	121	0.876812	0.001	0.764782
FGF7	FGFR3	Human	Fibroblast	TSK	11	0.0212355	0	0.995357		SPP1	ITGAV	Human	Fibroblast	TSK	20	0.0647249	0.001	0.999394		GSTP1	TRAF2	Human	Fibroblast	TSK	34	0.246377	0.001	0.999009
CALM2	EGFR	Human	Fibroblast	TSK	322	0.621622	0	0.999948		NID1	ITGAV	Human	Fibroblast	TSK	120	0.38835	0	0.999894		ADM	RAMP1	Human	Fibroblast	TSK	32	0.231884	0	0.944827
LRIG1	EGFR	Human	Fibroblast	TSK	14	0.027027	0	0.999948		COL4A4	ITGAV	Human	Fibroblast	TSK	13	0.0420712	0	0.999894		ADAM10	NOTCH2	Human	Fibroblast	TSK	13	0.0942029	0.033	0.982317
LRIG1	MET	Human	Fibroblast	TSK	14	0.027027	0	0.993284		CALR	ITGAV	Human	Fibroblast	TSK	218	0.705502	0	0.999894		APP	NOTCH2	Human	Fibroblast	TSK	20	0.144928	0.007	0.995435
UCN2	IL10RB	Human	Fibroblast	TSK	10	0.019305	0	0.999398		MFGE8	ITGAV	Human	Fibroblast	TSK	193	0.624595	0	0.999894		L1CAM	ITGAV	Human	Fibroblast	TSK	5	0.0362319	0	0.999849
FGF18	FGFR3	Human	Fibroblast	TSK	3	0.00579151	0.017	0.98686		FBN1	ITGAV	Human	Fibroblast	TSK	159	0.514563	0	0.999894		TNC	ITGAV	Human	Fibroblast	TSK	88	0.637681	0	0.999849
APP	RPSA	Human	Fibroblast	TSK	373	0.720077	0	0.95798		ADAM9	ITGAV	Human	Fibroblast	TSK	84	0.271845	0	0.999894		PLAU	ITGAV	Human	Fibroblast	TSK	56	0.405797	0	0.999849
APP	NCSTN	Human	Fibroblast	TSK	191	0.368726	0	0.877663		VEGFA	ITGAV	Human	Fibroblast	TSK	62	0.200647	0	0.999894		EDIL3	ITGAV	Human	Fibroblast	TSK	10	0.0724638	0	0.999849
WIF1	RYK	Human	Fibroblast	TSK	1	0.0019305	0.017	0.910119		COL1A2	ITGAV	Human	Fibroblast	TSK	241	0.779935	0	0.999894		SPP1	ITGAV	Human	Fibroblast	TSK	9	0.0652174	0.038	0.980668
GDF6	BMPR2	Human	Fibroblast	TSK	1	0.0019305	0.018	0.990462		COL4A1	ITGAV	Human	Fibroblast	TSK	219	0.708738	0	0.999894		NID1	ITGAV	Human	Fibroblast	TSK	63	0.456522	0	0.999849
TNFSF12	TNFRSF12A	Human	Fibroblast	TSK	48	0.0926641	0.02	0.959164		FN1	ITGAV	Human	Fibroblast	TSK	208	0.673139	0	0.999894		PDGFB	ITGAV	Human	Fibroblast	TSK	3	0.0217391	0.044	0.977605
FGF11	FGFR3	Human	Fibroblast	TSK	18	0.034749	0	0.995357		ARF1	PLD2	Human	Fibroblast	TSK	57	0.184466	0	0.737061		COL4A4	ITGAV	Human	Fibroblast	TSK	2	0.0144928	0.013	0.993329
VCAM1	ITGB1	Human	Fibroblast	TSK	68	0.131274	0	0.98025		BMP2	ACVR1	Human	Fibroblast	TSK	20	0.0647249	0	0.999994		CALR	ITGAV	Human	Fibroblast	TSK	91	0.65942	0	0.999849
VCAM1	EZR	Human	Fibroblast	TSK	64	0.123552	0	0.834804		TGFB2	ACVR1	Human	Fibroblast	TSK	26	0.0841424	0	0.999994		COL4A3	ITGAV	Human	Fibroblast	TSK	1	0.00724638	0.022	0.98879
VCAM1	MSN	Human	Fibroblast	TSK	63	0.121622	0	0.805509		LAMA1	GPC1	Human	Fibroblast	TSK	10	0.0323625	0	0.95604		MFGE8	ITGAV	Human	Fibroblast	TSK	95	0.688406	0	0.999849
ARPC5	ADRB2	Human	Fibroblast	TSK	114	0.220077	0	0.955141		BMP2	GPC1	Human	Fibroblast	TSK	49	0.158576	0	0.95604		FBN1	ITGAV	Human	Fibroblast	TSK	53	0.384058	0	0.999849
COL6A3	ITGB1	Human	Fibroblast	TSK	501	0.967181	0	0.98025		APP	GPC1	Human	Fibroblast	TSK	174	0.563107	0	0.95604		ADAM9	ITGAV	Human	Fibroblast	TSK	44	0.318841	0	0.999849
COL6A3	ITGA2	Human	Fibroblast	TSK	375	0.723938	0	0.987154		COL18A1	GPC1	Human	Fibroblast	TSK	110	0.355987	0	0.95604		VEGFA	ITGAV	Human	Fibroblast	TSK	52	0.376812	0	0.999849
PF4	FGFR2	Human	Fibroblast	TSK	1	0.0019305	0.022	0.982966		SLIT2	GPC1	Human	Fibroblast	TSK	9	0.0291262	0	0.95604		COL1A2	ITGAV	Human	Fibroblast	TSK	114	0.826087	0	0.999849
CSF2	ITGB1	Human	Fibroblast	TSK	15	0.0289575	0	0.98025		VEGFA	GPC1	Human	Fibroblast	TSK	55	0.177994	0	0.95604		COL4A1	ITGAV	Human	Fibroblast	TSK	107	0.775362	0	0.999849
CSF2	SDC2	Human	Fibroblast	TSK	4	0.00772201	0.016	0.872413		GPC3	IGF1R	Human	Fibroblast	TSK	4	0.012945	0	0.995015		FN1	ITGAV	Human	Fibroblast	TSK	101	0.731884	0	0.999849
FABP5	RXRA	Human	Fibroblast	TSK	173	0.333977	0.002	0.921669		IGF2	IGF1R	Human	Fibroblast	TSK	113	0.365696	0	0.995015		THBS2	NOTCH3	Human	Fibroblast	TSK	14	0.101449	0	0.995137
COL1A2	CD44	Human	Fibroblast	TSK	504	0.972973	0	0.987628		GNAI2	IGF1R	Human	Fibroblast	TSK	95	0.307443	0	0.995015		BMP2	ACVR1	Human	Fibroblast	TSK	6	0.0434783	0	0.999933
COL1A2	ITGB1	Human	Fibroblast	TSK	512	0.988417	0	0.98025		S100A4	ERBB2	Human	Fibroblast	TSK	104	0.33657	0	0.999995		TGFB2	ACVR1	Human	Fibroblast	TSK	8	0.057971	0	0.999933
COL14A1	CD44	Human	Fibroblast	TSK	101	0.194981	0	0.987628		HLA-A	ERBB2	Human	Fibroblast	TSK	104	0.33657	0	0.999995		BMP2	GPC1	Human	Fibroblast	TSK	14	0.101449	0	0.956929
JAM3	ITGB1	Human	Fibroblast	TSK	79	0.15251	0	0.98025		HSP90B1	ERBB2	Human	Fibroblast	TSK	104	0.33657	0	0.999995		APP	GPC1	Human	Fibroblast	TSK	65	0.471014	0	0.956929
COL6A2	ITGB1	Human	Fibroblast	TSK	514	0.992278	0	0.98025		HSP90AA1	ERBB2	Human	Fibroblast	TSK	104	0.33657	0	0.999995		COL18A1	GPC1	Human	Fibroblast	TSK	61	0.442029	0	0.956929
COL3A1	ITGB1	Human	Fibroblast	TSK	507	0.978764	0	0.98025		PTHLH	PTH2R	Human	Fibroblast	TSK	6	0.0194175	0	0.939454		VEGFA	GPC1	Human	Fibroblast	TSK	38	0.275362	0	0.956929
BMP1	BMPR2	Human	Fibroblast	TSK	116	0.223938	0	0.999498		CALM1	PTH2R	Human	Fibroblast	TSK	33	0.106796	0	0.939454		GPC3	IGF1R	Human	Fibroblast	TSK	1	0.00724638	0.044	0.974114
BMP1	BMPR1A	Human	Fibroblast	TSK	59	0.1139	0	0.997823		S100A4	EGFR	Human	Fibroblast	TSK	222	0.718447	0	0.999954		IGF2	IGF1R	Human	Fibroblast	TSK	25	0.181159	0	0.996279
BMP1	BMPR1B	Human	Fibroblast	TSK	32	0.0617761	0	0.936696		FGF1	EGFR	Human	Fibroblast	TSK	8	0.02589	0	0.999954		GNAI2	IGF1R	Human	Fibroblast	TSK	36	0.26087	0	0.996279
SEMA4C	PLXNB2	Human	Fibroblast	TSK	65	0.125483	0	0.977328		ANXA1	EGFR	Human	Fibroblast	TSK	117	0.378641	0	0.999954		S100A4	ERBB2	Human	Fibroblast	TSK	40	0.289855	0	0.999991
HAS2	CD44	Human	Fibroblast	TSK	180	0.34749	0	0.987628		EFEMP1	EGFR	Human	Fibroblast	TSK	122	0.394822	0	0.999954		HLA-A	ERBB2	Human	Fibroblast	TSK	45	0.326087	0	0.999991
RGMB	BMPR2	Human	Fibroblast	TSK	15	0.0289575	0.003	0.997998		ARF4	EGFR	Human	Fibroblast	TSK	212	0.686084	0	0.999954		HSP90B1	ERBB2	Human	Fibroblast	TSK	43	0.311594	0	0.999991
RGMB	NEO1	Human	Fibroblast	TSK	9	0.0173745	0	0.959535		GNAI2	EGFR	Human	Fibroblast	TSK	114	0.368932	0	0.999954		L1CAM	ERBB2	Human	Fibroblast	TSK	4	0.0289855	0	0.999991
RGMB	BMPR1B	Human	Fibroblast	TSK	6	0.011583	0	0.936696		GSTP1	EGFR	Human	Fibroblast	TSK	215	0.695793	0	0.999954		HSP90AA1	ERBB2	Human	Fibroblast	TSK	45	0.326087	0	0.999991
PLG	ITGB1	Human	Fibroblast	TSK	2	0.003861	0	0.98025		HSP90AA1	EGFR	Human	Fibroblast	TSK	223	0.721683	0	0.999954		S100A4	EGFR	Human	Fibroblast	TSK	48	0.347826	0	0.999936
PLG	F2R	Human	Fibroblast	TSK	1	0.0019305	0.02	0.928292		LRIG2	EGFR	Human	Fibroblast	TSK	17	0.0550162	0	0.999954		EFEMP1	EGFR	Human	Fibroblast	TSK	18	0.130435	0	0.999936
CLCF1	IL6ST	Human	Fibroblast	TSK	17	0.0328185	0	1		VEGFA	EGFR	Human	Fibroblast	TSK	59	0.190939	0	0.999954		ARF4	EGFR	Human	Fibroblast	TSK	45	0.326087	0	0.999936
LPL	CD44	Human	Fibroblast	TSK	78	0.150579	0	0.987628		CALM1	EGFR	Human	Fibroblast	TSK	202	0.653722	0	0.999954		ANG	EGFR	Human	Fibroblast	TSK	6	0.0434783	0.048	0.975642
LPL	SDC1	Human	Fibroblast	TSK	78	0.150579	0	0.980127		SPINK1	EGFR	Human	Fibroblast	TSK	6	0.0194175	0	0.999954		GSTP1	EGFR	Human	Fibroblast	TSK	55	0.398551	0	0.999936
ADAM17	MET	Human	Fibroblast	TSK	57	0.110039	0	0.993284		CALM3	EGFR	Human	Fibroblast	TSK	111	0.359223	0	0.999954		HSP90AA1	EGFR	Human	Fibroblast	TSK	58	0.42029	0	0.999936
FGF5	FGFR2	Human	Fibroblast	TSK	2	0.003861	0.008	0.989977		EFNA3	EPHA1	Human	Fibroblast	TSK	5	0.0161812	0.038	0.907249		VEGFA	EGFR	Human	Fibroblast	TSK	29	0.210145	0	0.999936
FGF5	FGFR3	Human	Fibroblast	TSK	17	0.0328185	0	0.995357		NTF3	NTRK2	Human	Fibroblast	TSK	4	0.012945	0	0.983267		CALM1	EGFR	Human	Fibroblast	TSK	48	0.347826	0	0.999936
LEP	LEPR	Human	Fibroblast	TSK	1	0.0019305	0.01	0.96452		DLL1	NOTCH1	Human	Fibroblast	TSK	12	0.038835	0	1		SPINK1	EGFR	Human	Fibroblast	TSK	1	0.00724638	0.027	0.986344
GNAI2	LPAR3	Human	Fibroblast	TSK	63	0.121622	0	0.887297		MFAP2	NOTCH1	Human	Fibroblast	TSK	26	0.0841424	0	1		CALM3	EGFR	Human	Fibroblast	TSK	28	0.202899	0.03	0.984823
GNAI2	S1PR5	Human	Fibroblast	TSK	52	0.100386	0	0.96228		FBN1	ITGB6	Human	Fibroblast	TSK	78	0.252427	0	0.930259		NTF3	NTRK2	Human	Fibroblast	TSK	2	0.0144928	0.005	0.988161
GNAI2	EDNRA	Human	Fibroblast	TSK	97	0.187259	0	0.930038		FN1	ITGB6	Human	Fibroblast	TSK	119	0.385113	0	0.930259		DLL1	NOTCH1	Human	Fibroblast	TSK	4	0.0289855	0.016	0.991967
PKM	CD44	Human	Fibroblast	TSK	489	0.944015	0	0.987628		IL10	IL10RB	Human	Fibroblast	TSK	25	0.0809061	0	0.999066		PSEN1	NOTCH1	Human	Fibroblast	TSK	8	0.057971	0.044	0.977752
FGF13	FGFR3	Human	Fibroblast	TSK	2	0.003861	0.012	0.989367		IL24	IL10RB	Human	Fibroblast	TSK	87	0.281553	0	0.999066		MFAP5	NOTCH1	Human	Fibroblast	TSK	2	0.0144928	0.023	0.988433
MMP1	CD44	Human	Fibroblast	TSK	181	0.349421	0	0.987628		PLAU	ITGA5	Human	Fibroblast	TSK	92	0.297735	0	0.936749		MFAP2	NOTCH1	Human	Fibroblast	TSK	19	0.137681	0	1
SEMA6D	PLXNA1	Human	Fibroblast	TSK	14	0.027027	0	0.990028		FBN1	ITGA5	Human	Fibroblast	TSK	88	0.28479	0	0.936749		FBN1	ITGB6	Human	Fibroblast	TSK	50	0.362319	0	0.880041
MTMR4	SMAD3	Human	Fibroblast	TSK	14	0.027027	0.014	0.992146		ANGPT1	ITGA5	Human	Fibroblast	TSK	11	0.0355987	0	0.936749		FN1	ITGB6	Human	Fibroblast	TSK	81	0.586957	0	0.880041
FBN1	ITGB1	Human	Fibroblast	TSK	276	0.532819	0	0.98025		COL18A1	ITGA5	Human	Fibroblast	TSK	76	0.245955	0	0.936749		IL24	IL10RB	Human	Fibroblast	TSK	16	0.115942	0	0.996347
PSEN1	CD44	Human	Fibroblast	TSK	121	0.233591	0.001	0.987135		ADAM17	ITGA5	Human	Fibroblast	TSK	25	0.0809061	0	0.936749		L1CAM	ITGA5	Human	Fibroblast	TSK	3	0.0217391	0	0.894295
BMP8A	BMPR2	Human	Fibroblast	TSK	3	0.00579151	0	0.999498		FN1	ITGA5	Human	Fibroblast	TSK	119	0.385113	0	0.936749		PLAU	ITGA5	Human	Fibroblast	TSK	20	0.144928	0	0.894295
BMP8A	BMPR1A	Human	Fibroblast	TSK	2	0.003861	0	0.997823		WNT7B	LRP5	Human	Fibroblast	TSK	3	0.00970874	0.035	0.968576		FBN1	ITGA5	Human	Fibroblast	TSK	21	0.152174	0	0.894295
BMP8A	BMPR1B	Human	Fibroblast	TSK	1	0.0019305	0.008	0.932942		GNAI2	CXCR1	Human	Fibroblast	TSK	25	0.0809061	0	0.945671		COL18A1	ITGA5	Human	Fibroblast	TSK	43	0.311594	0	0.894295
CSF1	SIRPA	Human	Fibroblast	TSK	17	0.0328185	0.005	0.913199		CXCL3	CXCR1	Human	Fibroblast	TSK	10	0.0323625	0	0.945671		FN1	ITGA5	Human	Fibroblast	TSK	44	0.318841	0	0.894295
CTHRC1	FZD6	Human	Fibroblast	TSK	193	0.372587	0	0.941197		CXCL2	CXCR1	Human	Fibroblast	TSK	11	0.0355987	0	0.945671		PSEN1	NCSTN	Human	Fibroblast	TSK	15	0.108696	0.038	0.83976
FBLN1	ITGB1	Human	Fibroblast	TSK	171	0.330116	0	0.98025		CXCL5	CXCR1	Human	Fibroblast	TSK	8	0.02589	0	0.945671		GNAI2	CXCR1	Human	Fibroblast	TSK	10	0.0724638	0	0.963627
SLIT3	ROBO1	Human	Fibroblast	TSK	11	0.0212355	0	0.961118		CXCL1	CXCR1	Human	Fibroblast	TSK	15	0.0485437	0	0.945671		CXCL3	CXCR1	Human	Fibroblast	TSK	4	0.0289855	0	0.963627
COL7A1	ITGB1	Human	Fibroblast	TSK	253	0.488417	0	0.98025		PLAU	ITGB5	Human	Fibroblast	TSK	93	0.300971	0	0.927983		CXCL2	CXCR1	Human	Fibroblast	TSK	5	0.0362319	0	0.963627
HSP90AA1	FGFR3	Human	Fibroblast	TSK	328	0.633205	0	0.995357		EDIL3	ITGB5	Human	Fibroblast	TSK	21	0.0679612	0	0.927983		CXCL5	CXCR1	Human	Fibroblast	TSK	3	0.0217391	0	0.963627
PTN	SDC1	Human	Fibroblast	TSK	57	0.110039	0	0.980127		SORBS1	ITGB5	Human	Fibroblast	TSK	2	0.00647249	0.043	0.907812		CXCL1	CXCR1	Human	Fibroblast	TSK	3	0.0217391	0.002	0.962663
PTN	PTPRZ1	Human	Fibroblast	TSK	41	0.0791506	0	0.747332		SPP1	ITGB5	Human	Fibroblast	TSK	13	0.0420712	0	0.927983		PLAU	ITGB5	Human	Fibroblast	TSK	16	0.115942	0	0.874464
HMGB1	SDC1	Human	Fibroblast	TSK	466	0.899614	0	0.980127		TLN1	ITGB5	Human	Fibroblast	TSK	102	0.330097	0	0.927983		EDIL3	ITGB5	Human	Fibroblast	TSK	5	0.0362319	0	0.874464
FN1	ITGA6	Human	Fibroblast	TSK	460	0.888031	0	0.94631		COL4A2	ITGB5	Human	Fibroblast	TSK	126	0.407767	0	0.927983		SORBS1	ITGB5	Human	Fibroblast	TSK	2	0.0144928	0.01	0.870081
FN1	CD44	Human	Fibroblast	TSK	458	0.88417	0	0.987628		ADAM9	ITGB5	Human	Fibroblast	TSK	53	0.171521	0	0.927983		TLN1	ITGB5	Human	Fibroblast	TSK	20	0.144928	0	0.874464
FN1	ITGB1	Human	Fibroblast	TSK	464	0.895753	0	0.98025		COL18A1	ITGB5	Human	Fibroblast	TSK	82	0.265372	0	0.927983		COL4A2	ITGB5	Human	Fibroblast	TSK	41	0.297101	0	0.874464
COL18A1	ITGB1	Human	Fibroblast	TSK	397	0.766409	0	0.98025		ITGB3BP	ITGB5	Human	Fibroblast	TSK	20	0.0647249	0.001	0.927519		ADAM9	ITGB5	Human	Fibroblast	TSK	15	0.108696	0	0.874464
RSPO3	SDC4	Human	Fibroblast	TSK	3	0.00579151	0.009	0.915947		LTBP1	ITGB5	Human	Fibroblast	TSK	71	0.229773	0	0.927983		COL18A1	ITGB5	Human	Fibroblast	TSK	33	0.23913	0	0.874464
CALM1	PTPRA	Human	Fibroblast	TSK	254	0.490347	0	0.990344		LAMA2	ITGA2	Human	Fibroblast	TSK	36	0.116505	0	0.990291		LTBP1	ITGB5	Human	Fibroblast	TSK	10	0.0724638	0	0.874464
LAMC3	ITGA6	Human	Fibroblast	TSK	65	0.125483	0	0.94631		LAMA1	ITGA2	Human	Fibroblast	TSK	12	0.038835	0	0.990291		LAMA2	ITGA2	Human	Fibroblast	TSK	6	0.0434783	0	0.971991
LAMC3	ITGB1	Human	Fibroblast	TSK	66	0.127413	0	0.98025		LAMC3	ITGA2	Human	Fibroblast	TSK	39	0.126214	0	0.990291		LAMA1	ITGA2	Human	Fibroblast	TSK	2	0.0144928	0.002	0.971018
COL6A1	ITGB1	Human	Fibroblast	TSK	505	0.974903	0	0.98025		COL6A1	ITGA2	Human	Fibroblast	TSK	211	0.682848	0	0.990291		LAMC3	ITGA2	Human	Fibroblast	TSK	21	0.152174	0	0.971991
COL6A1	ITGA6	Human	Fibroblast	TSK	500	0.965251	0	0.94631		COL4A4	ITGA2	Human	Fibroblast	TSK	10	0.0323625	0	0.990291		COL6A1	ITGA2	Human	Fibroblast	TSK	99	0.717391	0	0.971991
THBS2	ITGB1	Human	Fibroblast	TSK	308	0.594595	0	0.98025		COL11A1	ITGA2	Human	Fibroblast	TSK	68	0.220065	0	0.990291		COL11A1	ITGA2	Human	Fibroblast	TSK	13	0.0942029	0	0.971991
THBS2	ITGA6	Human	Fibroblast	TSK	306	0.590734	0	0.94631		COL6A2	ITGA2	Human	Fibroblast	TSK	218	0.705502	0	0.990291		COL6A2	ITGA2	Human	Fibroblast	TSK	100	0.724638	0	0.971991
TGFB2	TGFBR1	Human	Fibroblast	TSK	55	0.106178	0	1		MMP1	ITGA2	Human	Fibroblast	TSK	140	0.453074	0	0.990291		COL4A3	ITGA2	Human	Fibroblast	TSK	1	0.00724638	0.008	0.968095
ADAM12	ITGB1	Human	Fibroblast	TSK	326	0.629344	0	0.98025		HSPG2	ITGA2	Human	Fibroblast	TSK	56	0.18123	0	0.990291		MMP1	ITGA2	Human	Fibroblast	TSK	47	0.34058	0	0.971991
ADAM12	SDC4	Human	Fibroblast	TSK	230	0.444015	0	0.920097		LAMB3	ITGA2	Human	Fibroblast	TSK	17	0.0550162	0.002	0.9893		HSPG2	ITGA2	Human	Fibroblast	TSK	20	0.144928	0	0.971991
L1CAM	FGFR2	Human	Fibroblast	TSK	4	0.00772201	0.011	0.988479		COL1A2	ITGA2	Human	Fibroblast	TSK	217	0.702265	0	0.990291		LAMB3	ITGA2	Human	Fibroblast	TSK	9	0.0652174	0.003	0.970532
L1CAM	CNTN1	Human	Fibroblast	TSK	4	0.00772201	0	0.840046		COL4A1	ITGA2	Human	Fibroblast	TSK	196	0.634304	0	0.990291		COL1A2	ITGA2	Human	Fibroblast	TSK	97	0.702899	0	0.971991
COL11A1	ITGB1	Human	Fibroblast	TSK	92	0.177606	0	0.98025		FN1	ITGA2	Human	Fibroblast	TSK	189	0.61165	0	0.990291		COL4A1	ITGA2	Human	Fibroblast	TSK	96	0.695652	0	0.971991
BMP5	BMPR2	Human	Fibroblast	TSK	1	0.0019305	0.007	0.995994		COL7A1	ITGA2	Human	Fibroblast	TSK	140	0.453074	0	0.990291		FN1	ITGA2	Human	Fibroblast	TSK	87	0.630435	0	0.971991
COL5A1	ITGB1	Human	Fibroblast	TSK	414	0.799228	0	0.98025		COL3A1	ITGA2	Human	Fibroblast	TSK	215	0.695793	0	0.990291		COL7A1	ITGA2	Human	Fibroblast	TSK	57	0.413043	0	0.971991
SPTAN1	PTPRA	Human	Fibroblast	TSK	69	0.133205	0	0.990344		PTHLH	ADRB2	Human	Fibroblast	TSK	13	0.0420712	0	0.953453		COL3A1	ITGA2	Human	Fibroblast	TSK	95	0.688406	0	0.971991
PLAU	ITGB1	Human	Fibroblast	TSK	225	0.434363	0	0.98025		POMC	ADRB2	Human	Fibroblast	TSK	8	0.02589	0.004	0.951544		SORBS1	INSR	Human	Fibroblast	TSK	2	0.0144928	0.004	0.969978
BMP8B	BMPR2	Human	Fibroblast	TSK	21	0.0405405	0	0.999498		HSPA8	ADRB2	Human	Fibroblast	TSK	64	0.20712	0	0.953453		IGF2	INSR	Human	Fibroblast	TSK	4	0.0289855	0	0.971923
BMP8B	BMPR1B	Human	Fibroblast	TSK	2	0.003861	0.001	0.936228		ADM	ADRB2	Human	Fibroblast	TSK	48	0.15534	0	0.953453		PTHLH	ADRB2	Human	Fibroblast	TSK	6	0.0434783	0	0.948722
COL16A1	ITGB1	Human	Fibroblast	TSK	156	0.301158	0	0.98025		ACTR2	ADRB2	Human	Fibroblast	TSK	55	0.177994	0	0.953453		HSPA8	ADRB2	Human	Fibroblast	TSK	22	0.15942	0	0.948722
HSPG2	SDC1	Human	Fibroblast	TSK	105	0.202703	0	0.980127		PLAU	MRC2	Human	Fibroblast	TSK	63	0.203883	0	0.999726		ADM	ADRB2	Human	Fibroblast	TSK	20	0.144928	0	0.948722
HSPG2	ITGB1	Human	Fibroblast	TSK	109	0.210425	0	0.98025		SEMA4D	MET	Human	Fibroblast	TSK	9	0.0291262	0	0.994093		GCG	ADRB2	Human	Fibroblast	TSK	1	0.00724638	0.001	0.948247
COL5A2	ITGB1	Human	Fibroblast	TSK	505	0.974903	0	0.98025		SEMA5A	MET	Human	Fibroblast	TSK	76	0.245955	0	0.994093		ACTR2	ADRB2	Human	Fibroblast	TSK	18	0.130435	0.007	0.945395
COL4A1	ITGB1	Human	Fibroblast	TSK	496	0.957529	0	0.98025		IL24	IL20RB	Human	Fibroblast	TSK	119	0.385113	0	0.999786		FN1	SDC2	Human	Fibroblast	TSK	28	0.202899	0	0.876468
BMP2	BMPR1B	Human	Fibroblast	TSK	15	0.0289575	0	0.936696		IL19	IL20RB	Human	Fibroblast	TSK	11	0.0355987	0	0.999786		PLAU	MRC2	Human	Fibroblast	TSK	14	0.101449	0	0.999635
AGRN	ITGB1	Human	Fibroblast	TSK	121	0.233591	0	0.98025		APOD	LEPR	Human	Fibroblast	TSK	3	0.00970874	0.003	0.996054		SEMA4D	MET	Human	Fibroblast	TSK	4	0.0289855	0.004	0.992411
LAMA1	ITGA6	Human	Fibroblast	TSK	15	0.0289575	0	0.94631		FGF1	FGFR3	Human	Fibroblast	TSK	13	0.0420712	0	0.994569		SEMA5A	MET	Human	Fibroblast	TSK	38	0.275362	0	0.994402
LAMA1	ITGB1	Human	Fibroblast	TSK	15	0.0289575	0	0.98025		LAMA2	RPSA	Human	Fibroblast	TSK	54	0.174757	0	0.952809		PTHLH	VIPR1	Human	Fibroblast	TSK	3	0.0217391	0	0.931203
LAMB3	ITGB1	Human	Fibroblast	TSK	65	0.125483	0.027	0.966926		LAMA1	RPSA	Human	Fibroblast	TSK	13	0.0420712	0	0.952809		POMC	VIPR1	Human	Fibroblast	TSK	3	0.0217391	0.001	0.930738
LAMB3	ITGA6	Human	Fibroblast	TSK	65	0.125483	0	0.94631		LAMB2	RPSA	Human	Fibroblast	TSK	124	0.401294	0	0.952809		ADM	VIPR1	Human	Fibroblast	TSK	12	0.0869565	0	0.931203
CXCL12	ITGB1	Human	Fibroblast	TSK	29	0.0559846	0	0.98025		CALM1	FAS	Human	Fibroblast	TSK	85	0.275081	0	0.78353		GNAS	VIPR1	Human	Fibroblast	TSK	18	0.130435	0	0.931203
BMP7	BMPR1B	Human	Fibroblast	TSK	3	0.00579151	0.012	0.931059		EFNA3	EPHA2	Human	Fibroblast	TSK	7	0.0226537	0.023	0.937566		PTMA	VIPR1	Human	Fibroblast	TSK	21	0.152174	0	0.931203
MDK	ITGA6	Human	Fibroblast	TSK	129	0.249035	0	0.94631		TGFB2	TGFBR2	Human	Fibroblast	TSK	21	0.0679612	0	0.999979		CALM1	VIPR1	Human	Fibroblast	TSK	17	0.123188	0	0.931203
PLAU	ITGA3	Human	Fibroblast	TSK	207	0.399614	0	0.931142		IL6	IL6R	Human	Fibroblast	TSK	22	0.0711974	0	1		IL24	IL20RB	Human	Fibroblast	TSK	43	0.311594	0	0.995591
LAMA3	ITGA3	Human	Fibroblast	TSK	20	0.03861	0.003	0.929745		BMP2	BMPR1A	Human	Fibroblast	TSK	8	0.02589	0	0.998675		FGF1	FGFR3	Human	Fibroblast	TSK	3	0.0217391	0	0.99649
LAMA4	ITGA3	Human	Fibroblast	TSK	365	0.704633	0	0.931142		MDK	SDC4	Human	Fibroblast	TSK	62	0.200647	0	0.916315		LAMA2	RPSA	Human	Fibroblast	TSK	13	0.0942029	0	0.947207
LAMA2	ITGA3	Human	Fibroblast	TSK	71	0.137066	0	0.931142		CXCL12	SDC4	Human	Fibroblast	TSK	21	0.0679612	0	0.916315		LAMA1	RPSA	Human	Fibroblast	TSK	2	0.0144928	0.048	0.924194
LAMA1	ITGA3	Human	Fibroblast	TSK	15	0.0289575	0	0.931142		CCL5	SDC4	Human	Fibroblast	TSK	18	0.0582524	0.001	0.915857		LAMB2	RPSA	Human	Fibroblast	TSK	47	0.34058	0	0.947207
LGALS8	ITGA3	Human	Fibroblast	TSK	117	0.225869	0	0.931142		LAMA1	SDC4	Human	Fibroblast	TSK	12	0.038835	0	0.916315		TGFB2	TGFBR2	Human	Fibroblast	TSK	14	0.101449	0	0.999525
NID1	ITGA3	Human	Fibroblast	TSK	267	0.515444	0	0.931142		BMP2	BMPR2	Human	Fibroblast	TSK	22	0.0711974	0	0.999529		IL6	IL6R	Human	Fibroblast	TSK	5	0.0362319	0.022	0.988939
LAMC3	ITGA3	Human	Fibroblast	TSK	63	0.121622	0	0.931142		MDK	SDC1	Human	Fibroblast	TSK	87	0.281553	0	0.978819		BMP8B	BMPR1A	Human	Fibroblast	TSK	5	0.0362319	0	0.99776
THBS1	ITGA3	Human	Fibroblast	TSK	150	0.289575	0	0.931142		CCL5	SDC1	Human	Fibroblast	TSK	18	0.0582524	0.004	0.97686		BMP2	BMPR1A	Human	Fibroblast	TSK	2	0.0144928	0.016	0.989745
CALR	ITGA3	Human	Fibroblast	TSK	390	0.752896	0	0.931142		SLIT2	SDC1	Human	Fibroblast	TSK	11	0.0355987	0	0.978819		MDK	SDC4	Human	Fibroblast	TSK	21	0.152174	0	0.917683
TIMP2	ITGA3	Human	Fibroblast	TSK	334	0.644788	0	0.931142		IL6	IL6ST	Human	Fibroblast	TSK	45	0.145631	0	1		CXCL12	SDC4	Human	Fibroblast	TSK	8	0.057971	0	0.917683
LAMB2	ITGA3	Human	Fibroblast	TSK	161	0.310811	0	0.931142		MDK	PTPRZ1	Human	Fibroblast	TSK	69	0.223301	0	0.74638		LAMA1	SDC4	Human	Fibroblast	TSK	2	0.0144928	0.001	0.917224
LAMA5	ITGA3	Human	Fibroblast	TSK	38	0.0733591	0	0.931142		VEGFC	ITGB1	Human	Fibroblast	TSK	15	0.0485437	0	0.979803		BMP2	BMPR2	Human	Fibroblast	TSK	12	0.0869565	0	0.999188
ADAM9	ITGA3	Human	Fibroblast	TSK	187	0.361004	0	0.931142		LAMA2	ITGB1	Human	Fibroblast	TSK	53	0.171521	0	0.979803		MDK	SDC1	Human	Fibroblast	TSK	35	0.253623	0	0.975373
LAMC1	ITGA3	Human	Fibroblast	TSK	291	0.561776	0	0.931142		LAMB2	ITGB1	Human	Fibroblast	TSK	124	0.401294	0	0.979803		SLIT2	SDC1	Human	Fibroblast	TSK	3	0.0217391	0.002	0.974398
LAMB3	ITGA3	Human	Fibroblast	TSK	62	0.119691	0	0.931142		MDK	ITGB1	Human	Fibroblast	TSK	89	0.288026	0	0.979803		IL6	IL6ST	Human	Fibroblast	TSK	13	0.0942029	0	1
COL18A1	ITGA3	Human	Fibroblast	TSK	370	0.714286	0	0.931142		COL4A4	ITGB1	Human	Fibroblast	TSK	15	0.0485437	0	0.979803		MDK	PTPRZ1	Human	Fibroblast	TSK	19	0.137681	0	0.737605
LAMB1	ITGA3	Human	Fibroblast	TSK	255	0.492278	0	0.931142		ADAM9	ITGB1	Human	Fibroblast	TSK	104	0.33657	0	0.979803		VEGFC	ITGB1	Human	Fibroblast	TSK	9	0.0652174	0	0.967958
LAMC2	ITGA3	Human	Fibroblast	TSK	14	0.027027	0.01	0.926475		ANGPT1	ITGB1	Human	Fibroblast	TSK	26	0.0841424	0	0.979803		LAMA2	ITGB1	Human	Fibroblast	TSK	12	0.0869565	0	0.967958
FN1	ITGA3	Human	Fibroblast	TSK	431	0.832046	0	0.931142		VEGFA	ITGB1	Human	Fibroblast	TSK	84	0.271845	0	0.979803		LAMB2	ITGB1	Human	Fibroblast	TSK	47	0.34058	0	0.967958
LAMA3	ITGB4	Human	Fibroblast	TSK	20	0.03861	0.005	0.933133		IL6	HRH1	Human	Fibroblast	TSK	14	0.0453074	0	0.842324		MDK	ITGB1	Human	Fibroblast	TSK	36	0.26087	0	0.967958
LAMA2	ITGB4	Human	Fibroblast	TSK	75	0.144788	0	0.935474		VEGFA	SIRPA	Human	Fibroblast	TSK	47	0.152104	0	0.885176		ADAM9	ITGB1	Human	Fibroblast	TSK	52	0.376812	0	0.967958
LAMC3	ITGB4	Human	Fibroblast	TSK	60	0.11583	0	0.935474		LAMA2	ITGA6	Human	Fibroblast	TSK	52	0.168285	0	0.956332		ANGPT1	ITGB1	Human	Fibroblast	TSK	7	0.0507246	0	0.967958
LAMB2	ITGB4	Human	Fibroblast	TSK	159	0.30695	0	0.935474		ADAM9	ITGA6	Human	Fibroblast	TSK	101	0.326861	0	0.956332		VEGFA	ITGB1	Human	Fibroblast	TSK	63	0.456522	0	0.967958
LAMA5	ITGB4	Human	Fibroblast	TSK	36	0.0694981	0	0.935474		ADM	CALCRL	Human	Fibroblast	TSK	31	0.100324	0	0.942075		IL6	HRH1	Human	Fibroblast	TSK	4	0.0289855	0	0.887256
LAMC1	ITGB4	Human	Fibroblast	TSK	296	0.571429	0	0.935474		FGF1	CD44	Human	Fibroblast	TSK	19	0.0614887	0	0.977413		LAMA2	ITGA6	Human	Fibroblast	TSK	11	0.0797101	0	0.955328
LAMA1	ITGB4	Human	Fibroblast	TSK	14	0.027027	0	0.935474		VIM	CD44	Human	Fibroblast	TSK	303	0.980583	0	0.977413		ADAM9	ITGA6	Human	Fibroblast	TSK	50	0.362319	0	0.955328
LAMB3	ITGB4	Human	Fibroblast	TSK	60	0.11583	0	0.935474		FGF1	FGFR2	Human	Fibroblast	TSK	4	0.012945	0	0.992803		ADM	CALCRL	Human	Fibroblast	TSK	23	0.166667	0	0.93708
LAMB1	ITGB4	Human	Fibroblast	TSK	254	0.490347	0	0.935474		SLIT2	ROBO1	Human	Fibroblast	TSK	5	0.0161812	0	0.96877		FGF1	CD44	Human	Fibroblast	TSK	4	0.0289855	0.001	0.9842
LAMC2	ITGB4	Human	Fibroblast	TSK	13	0.0250965	0.03	0.921335		SEMA3F	PLXNA3	Human	Endothelial Cell	TSK	3	0.0230769	0	0.921229		VIM	CD44	Human	Fibroblast	TSK	127	0.92029	0	0.984692
LAMA1	ITGB8	Human	Fibroblast	TSK	5	0.00965251	0	0.905579		SEMA3F	PLXNA1	Human	Endothelial Cell	TSK	12	0.0923077	0	0.996732		FGF1	FGFR2	Human	Fibroblast	TSK	2	0.0144928	0.002	0.995726
COL4A1	ITGB8	Human	Fibroblast	TSK	132	0.254826	0	0.905579		DCN	EGFR	Human	Endothelial Cell	TSK	9	0.0692308	0.016	0.991926		SEMA3F	PLXNA3	Human	Endothelial Cell	TSK	4	0.0275862	0	0.973807
FN1	ITGB8	Human	Fibroblast	TSK	124	0.239382	0	0.905579		DCN	MET	Human	Endothelial Cell	TSK	8	0.0615385	0	0.993778		SEMA3F	PLXNA1	Human	Endothelial Cell	TSK	11	0.0758621	0	0.985334
INHBA	ACVR2A	Human	Fibroblast	TSK	44	0.0849421	0	0.917556		GRN	TNFRSF1A	Human	Endothelial Cell	TSK	82	0.630769	0	0.999991		DCN	MET	Human	Endothelial Cell	TSK	6	0.0413793	0.003	0.992612
BMP2	ACVR2A	Human	Fibroblast	TSK	10	0.019305	0	0.917556		GRN	EGFR	Human	Endothelial Cell	TSK	94	0.723077	0	0.999958		GRN	TNFRSF1A	Human	Endothelial Cell	TSK	101	0.696552	0	0.999976
HLA-B	CANX	Human	Fibroblast	TSK	489	0.944015	0	0.76164		CEACAM1	EGFR	Human	Endothelial Cell	TSK	11	0.0846154	0	0.999958		GRN	EGFR	Human	Endothelial Cell	TSK	85	0.586207	0	0.999945
GSTP1	TRAF2	Human	Fibroblast	TSK	108	0.208494	0	0.999841		ST6GAL1	EGFR	Human	Endothelial Cell	TSK	20	0.153846	0	0.999958		CEACAM1	EGFR	Human	Endothelial Cell	TSK	9	0.062069	0	0.999945
ADM	RAMP1	Human	Fibroblast	TSK	93	0.179537	0	0.952984		EFNB1	EPHB4	Human	Endothelial Cell	TSK	13	0.1	0	0.930012		ST6GAL1	EGFR	Human	Endothelial Cell	TSK	31	0.213793	0	0.999945
ADM2	RAMP1	Human	Fibroblast	TSK	3	0.00579151	0.01	0.948207		VCL	ITGB5	Human	Endothelial Cell	TSK	16	0.123077	0	0.918609		EFNB1	EPHB4	Human	Endothelial Cell	TSK	9	0.062069	0	0.899837
DLL1	NOTCH2	Human	Fibroblast	TSK	11	0.0212355	0.017	0.991437		MIF	CD44	Human	Endothelial Cell	TSK	97	0.746154	0	0.98842		VCL	ITGB5	Human	Endothelial Cell	TSK	20	0.137931	0	0.900596
ADAM10	NOTCH2	Human	Fibroblast	TSK	39	0.0752896	0.021	0.989418		MIF	EGFR	Human	Endothelial Cell	TSK	77	0.592308	0	0.999958		MIF	EGFR	Human	Endothelial Cell	TSK	62	0.427586	0	0.999945
APP	NOTCH2	Human	Fibroblast	TSK	64	0.123552	0.001	0.999473		LGALS1	ITGB1	Human	Endothelial Cell	TSK	121	0.930769	0	0.979102		LGALS1	ITGB1	Human	Endothelial Cell	TSK	138	0.951724	0	0.972669
B2M	HLA-F	Human	Fibroblast	TSK	330	0.637066	0.003	0.724823		TIMP1	FGFR2	Human	Endothelial Cell	TSK	27	0.207692	0	0.994876		TIMP1	FGFR2	Human	Endothelial Cell	TSK	33	0.227586	0	0.995471
L1CAM	ITGAV	Human	Fibroblast	TSK	15	0.0289575	0	0.999893		TGFB1	EGFR	Human	Endothelial Cell	TSK	67	0.515385	0	0.999958		MMP2	SDC2	Human	Endothelial Cell	TSK	9	0.062069	0	0.887308
TNC	ITGAV	Human	Fibroblast	TSK	307	0.592664	0	0.999893		TGFB1	SMAD3	Human	Endothelial Cell	TSK	40	0.307692	0	0.999651		LHB	ADRB2	Human	Endothelial Cell	TSK	1	0.00689655	0.049	0.930681
PLAU	ITGAV	Human	Fibroblast	TSK	181	0.349421	0	0.999893		TGFB1	TGFBR2	Human	Endothelial Cell	TSK	31	0.238462	0	0.999981		TGFB1	EGFR	Human	Endothelial Cell	TSK	55	0.37931	0	0.999945
EDIL3	ITGAV	Human	Fibroblast	TSK	48	0.0926641	0	0.999893		TGFB1	TGFBR1	Human	Endothelial Cell	TSK	42	0.323077	0	1		TGFB1	SMAD3	Human	Endothelial Cell	TSK	29	0.2	0	0.99903
SPP1	ITGAV	Human	Fibroblast	TSK	37	0.0714286	0	0.999893		TGFB1	ITGB6	Human	Endothelial Cell	TSK	40	0.307692	0	0.926404		TGFB1	TGFBR2	Human	Endothelial Cell	TSK	29	0.2	0	0.999996
NID1	ITGAV	Human	Fibroblast	TSK	231	0.445946	0	0.999893		TGFB1	ITGAV	Human	Endothelial Cell	TSK	71	0.546154	0	0.999919		TGFB1	TGFBR1	Human	Endothelial Cell	TSK	47	0.324138	0	1
COL4A4	ITGAV	Human	Fibroblast	TSK	5	0.00965251	0	0.999893		TGFB1	ITGB1	Human	Endothelial Cell	TSK	88	0.676923	0	0.979102		TGFB1	ITGB6	Human	Endothelial Cell	TSK	55	0.37931	0	0.914479
CALR	ITGAV	Human	Fibroblast	TSK	344	0.664093	0	0.999893		TGFB1	ITGB8	Human	Endothelial Cell	TSK	24	0.184615	0	0.910898		TGFB1	ITGAV	Human	Endothelial Cell	TSK	70	0.482759	0	0.999956
MFGE8	ITGAV	Human	Fibroblast	TSK	354	0.683398	0	0.999893		TGFB1	ITGB5	Human	Endothelial Cell	TSK	40	0.307692	0	0.918609		TGFB1	ITGB1	Human	Endothelial Cell	TSK	88	0.606897	0	0.972669
FBN1	ITGAV	Human	Fibroblast	TSK	227	0.438224	0	0.999893		LAMB1	ITGAV	Human	Endothelial Cell	TSK	64	0.492308	0	0.999919		TGFB1	ITGB8	Human	Endothelial Cell	TSK	38	0.262069	0	0.896688
ADAM9	ITGAV	Human	Fibroblast	TSK	156	0.301158	0	0.999893		LAMB1	ITGB1	Human	Endothelial Cell	TSK	76	0.584615	0	0.979102		TGFB1	ITGB5	Human	Endothelial Cell	TSK	35	0.241379	0	0.900596
VEGFA	ITGAV	Human	Fibroblast	TSK	162	0.312741	0	0.999893		LAMB1	ITGA6	Human	Endothelial Cell	TSK	74	0.569231	0	0.951568		LAMB1	ITGAV	Human	Endothelial Cell	TSK	54	0.372414	0	0.999956
COL1A2	ITGAV	Human	Fibroblast	TSK	414	0.799228	0	0.999893		LAMB1	ITGA2	Human	Endothelial Cell	TSK	60	0.461538	0	0.991169		LAMB1	ITGB1	Human	Endothelial Cell	TSK	70	0.482759	0	0.972669
COL4A1	ITGAV	Human	Fibroblast	TSK	402	0.776062	0	0.999893		SERPINE1	ITGAV	Human	Endothelial Cell	TSK	28	0.215385	0	0.999919		LAMB1	ITGA6	Human	Endothelial Cell	TSK	69	0.475862	0	0.943395
FN1	ITGAV	Human	Fibroblast	TSK	379	0.73166	0	0.999893		SERPINE1	ITGB5	Human	Endothelial Cell	TSK	14	0.107692	0	0.918609		LAMB1	ITGA2	Human	Endothelial Cell	TSK	61	0.42069	0	0.984315
IGFBP4	LRP6	Human	Fibroblast	TSK	53	0.102317	0	0.993191		COL1A1	ITGA5	Human	Endothelial Cell	TSK	5	0.0384615	0.016	0.923081		SERPINE1	ITGAV	Human	Endothelial Cell	TSK	27	0.186207	0	0.999956
WNT2	LRP6	Human	Fibroblast	TSK	7	0.0135135	0	0.993191		COL1A1	ITGA2	Human	Endothelial Cell	TSK	6	0.0461538	0.021	0.980707		SERPINE1	ITGB5	Human	Endothelial Cell	TSK	13	0.0896552	0	0.900596
APP	LRP6	Human	Fibroblast	TSK	39	0.0752896	0	0.993191		LAMA4	ITGA6	Human	Endothelial Cell	TSK	89	0.684615	0	0.951568		LAMA4	ITGA6	Human	Endothelial Cell	TSK	94	0.648276	0	0.943395
CKLF	LRP6	Human	Fibroblast	TSK	22	0.042471	0.029	0.978684		LAMA4	ITGAV	Human	Endothelial Cell	TSK	75	0.576923	0	0.999919		LAMA4	ITGAV	Human	Endothelial Cell	TSK	78	0.537931	0	0.999956
WNT5A	LRP6	Human	Fibroblast	TSK	43	0.0830116	0	0.993191		LAMA4	ITGB1	Human	Endothelial Cell	TSK	90	0.692308	0	0.979102		LAMA4	ITGB1	Human	Endothelial Cell	TSK	97	0.668966	0	0.972669
ARF1	PLD2	Human	Fibroblast	TSK	111	0.214286	0	0.736718		HBEGF	EGFR	Human	Endothelial Cell	TSK	18	0.138462	0	0.999958		TFPI	SDC4	Human	Endothelial Cell	TSK	77	0.531034	0	0.918241
BMP2	ACVR1	Human	Fibroblast	TSK	28	0.0540541	0	0.999995		TFPI	SDC4	Human	Endothelial Cell	TSK	60	0.461538	0	0.907599		TGFB3	ITGB1	Human	Endothelial Cell	TSK	21	0.144828	0	0.972669
TGFB2	ACVR1	Human	Fibroblast	TSK	34	0.0656371	0	0.999995		TGFB3	ITGB1	Human	Endothelial Cell	TSK	14	0.107692	0	0.979102		TGFB3	TGFBR2	Human	Endothelial Cell	TSK	10	0.0689655	0	0.999996
LAMA1	GPC1	Human	Fibroblast	TSK	12	0.023166	0	0.960627		TGFB3	TGFBR2	Human	Endothelial Cell	TSK	3	0.0230769	0.019	0.990436		TGFB3	TGFBR1	Human	Endothelial Cell	TSK	8	0.0551724	0	1
BMP2	GPC1	Human	Fibroblast	TSK	60	0.11583	0	0.960627		TGFB3	TGFBR1	Human	Endothelial Cell	TSK	6	0.0461538	0	1		TGFB3	ITGB6	Human	Endothelial Cell	TSK	12	0.0827586	0	0.914479
APP	GPC1	Human	Fibroblast	TSK	252	0.486486	0	0.960627		TGFB3	ITGB6	Human	Endothelial Cell	TSK	5	0.0384615	0	0.926404		TGFB3	ITGB5	Human	Endothelial Cell	TSK	7	0.0482759	0	0.900596
COL18A1	GPC1	Human	Fibroblast	TSK	275	0.530888	0	0.960627		TGFB3	ITGB5	Human	Endothelial Cell	TSK	8	0.0615385	0	0.918609		TNFSF10	RIPK1	Human	Endothelial Cell	TSK	23	0.158621	0.001	0.979972
SLIT2	GPC1	Human	Fibroblast	TSK	10	0.019305	0	0.960627		TNFSF10	RIPK1	Human	Endothelial Cell	TSK	25	0.192308	0	0.98015		TNFSF10	TNFRSF10B	Human	Endothelial Cell	TSK	48	0.331034	0	0.773071
VEGFA	GPC1	Human	Fibroblast	TSK	135	0.260618	0	0.960627		TNFSF10	TNFRSF10B	Human	Endothelial Cell	TSK	40	0.307692	0	0.787443		EFNB2	EPHB4	Human	Endothelial Cell	TSK	18	0.124138	0	0.899837
L1CAM	ERBB3	Human	Fibroblast	TSK	4	0.00772201	0.014	0.992975		EFNB2	EPHB6	Human	Endothelial Cell	TSK	5	0.0384615	0.004	0.855827		EFNB2	EPHB3	Human	Endothelial Cell	TSK	9	0.062069	0	0.838585
GPC3	IGF1R	Human	Fibroblast	TSK	6	0.011583	0	0.996131		EFNB2	EPHB4	Human	Endothelial Cell	TSK	11	0.0846154	0	0.930012		LIF	IL6ST	Human	Endothelial Cell	TSK	2	0.0137931	0.029	0.985393
IGF2	IGF1R	Human	Fibroblast	TSK	81	0.156371	0	0.996131		EFNB2	EPHB3	Human	Endothelial Cell	TSK	5	0.0384615	0	0.858046		DLL4	NOTCH2	Human	Endothelial Cell	TSK	6	0.0413793	0	0.997578
GNAI2	IGF1R	Human	Fibroblast	TSK	141	0.272201	0	0.996131		BMP4	BMPR1A	Human	Endothelial Cell	TSK	3	0.0230769	0.001	0.998861		APOE	LRP6	Human	Endothelial Cell	TSK	6	0.0413793	0.024	0.97093
IGF1	IGF1R	Human	Fibroblast	TSK	3	0.00579151	0.01	0.991138		BMP4	BMPR1B	Human	Endothelial Cell	TSK	1	0.00769231	0.047	0.972582		LAMA5	SDC1	Human	Endothelial Cell	TSK	46	0.317241	0	0.980887
S100A4	ERBB2	Human	Fibroblast	TSK	119	0.22973	0	0.999995		LIF	IL6ST	Human	Endothelial Cell	TSK	2	0.0153846	0.022	0.988939		LAMA5	ITGA6	Human	Endothelial Cell	TSK	47	0.324138	0	0.943395
HLA-A	ERBB2	Human	Fibroblast	TSK	129	0.249035	0	0.999995		DLL4	NOTCH1	Human	Endothelial Cell	TSK	2	0.0153846	0	1		LAMA5	ITGB1	Human	Endothelial Cell	TSK	48	0.331034	0	0.972669
HSP90B1	ERBB2	Human	Fibroblast	TSK	119	0.22973	0	0.999995		DLL4	NOTCH2	Human	Endothelial Cell	TSK	4	0.0307692	0	0.999994		LAMA5	ITGA2	Human	Endothelial Cell	TSK	41	0.282759	0	0.984315
HSP90AA1	ERBB2	Human	Fibroblast	TSK	129	0.249035	0	0.999995		DLL4	NOTCH3	Human	Endothelial Cell	TSK	1	0.00769231	0.042	0.97877		JAG1	NOTCH2	Human	Endothelial Cell	TSK	10	0.0689655	0.041	0.976914
PTHLH	PTH2R	Human	Fibroblast	TSK	5	0.00965251	0	0.943736		LAMA5	SDC1	Human	Endothelial Cell	TSK	43	0.330769	0	0.981918		SEMA6A	PLXNA2	Human	Endothelial Cell	TSK	13	0.0896552	0	0.992009
CALM1	PTH2R	Human	Fibroblast	TSK	48	0.0926641	0	0.943736		LAMA5	ITGA6	Human	Endothelial Cell	TSK	42	0.323077	0	0.951568		LAMC1	ITGA6	Human	Endothelial Cell	TSK	93	0.641379	0	0.943395
S100A4	EGFR	Human	Fibroblast	TSK	327	0.631274	0	0.999948		LAMA5	ITGB1	Human	Endothelial Cell	TSK	43	0.330769	0	0.979102		LAMC1	ITGAV	Human	Endothelial Cell	TSK	73	0.503448	0	0.999956
FGF1	EGFR	Human	Fibroblast	TSK	14	0.027027	0	0.999948		LAMA5	ITGA2	Human	Endothelial Cell	TSK	37	0.284615	0	0.991169		LAMC1	ITGB1	Human	Endothelial Cell	TSK	95	0.655172	0	0.972669
ANXA1	EGFR	Human	Fibroblast	TSK	208	0.401544	0	0.999948		JAG1	NOTCH1	Human	Endothelial Cell	TSK	11	0.0846154	0.003	0.998499		LAMC1	ITGA2	Human	Endothelial Cell	TSK	77	0.531034	0	0.984315
L1CAM	EGFR	Human	Fibroblast	TSK	10	0.019305	0	0.999948		SEMA6A	PLXNA2	Human	Endothelial Cell	TSK	11	0.0846154	0	0.980611		THBS1	SDC1	Human	Endothelial Cell	TSK	36	0.248276	0	0.980887
EFEMP1	EGFR	Human	Fibroblast	TSK	128	0.247104	0	0.999948		LAMC1	ITGA6	Human	Endothelial Cell	TSK	67	0.515385	0	0.951568		THBS1	ITGB1	Human	Endothelial Cell	TSK	39	0.268966	0	0.972669
ARF4	EGFR	Human	Fibroblast	TSK	317	0.611969	0	0.999948		LAMC1	ITGAV	Human	Endothelial Cell	TSK	58	0.446154	0	0.999919		THBS1	SDC4	Human	Endothelial Cell	TSK	34	0.234483	0	0.918241
GNAI2	EGFR	Human	Fibroblast	TSK	159	0.30695	0	0.999948		LAMC1	ITGB1	Human	Endothelial Cell	TSK	69	0.530769	0	0.979102		THBS1	ITGA6	Human	Endothelial Cell	TSK	37	0.255172	0	0.943395
ANG	EGFR	Human	Fibroblast	TSK	24	0.046332	0	0.999948		LAMC1	ITGA2	Human	Endothelial Cell	TSK	50	0.384615	0	0.991169		ADAM10	GPNMB	Human	Endothelial Cell	TSK	54	0.372414	0	1
FGF13	EGFR	Human	Fibroblast	TSK	2	0.003861	0.018	0.990907		THBS1	SDC1	Human	Endothelial Cell	TSK	43	0.330769	0	0.981918		ADAM10	TSPAN5	Human	Endothelial Cell	TSK	33	0.227586	0	0.850863
GSTP1	EGFR	Human	Fibroblast	TSK	319	0.61583	0	0.999948		THBS1	ITGB1	Human	Endothelial Cell	TSK	44	0.338462	0	0.979102		ADAM10	CD44	Human	Endothelial Cell	TSK	74	0.510345	0	0.986067
HSP90AA1	EGFR	Human	Fibroblast	TSK	338	0.65251	0	0.999948		THBS1	LRP5	Human	Endothelial Cell	TSK	5	0.0384615	0	0.990182		ADAM10	TSPAN14	Human	Endothelial Cell	TSK	44	0.303448	0	0.861214
LRIG2	EGFR	Human	Fibroblast	TSK	20	0.03861	0	0.999948		THBS1	SDC4	Human	Endothelial Cell	TSK	33	0.253846	0	0.907599		ADAM10	IL6R	Human	Endothelial Cell	TSK	19	0.131034	0.004	0.997998
VEGFA	EGFR	Human	Fibroblast	TSK	125	0.241313	0	0.999948		THBS1	ITGA6	Human	Endothelial Cell	TSK	43	0.330769	0	0.951568		ADAM10	MET	Human	Endothelial Cell	TSK	46	0.317241	0	0.994104
CALM1	EGFR	Human	Fibroblast	TSK	314	0.606178	0	0.999948		ADAM10	GPNMB	Human	Endothelial Cell	TSK	56	0.430769	0	1		ADAM10	AXL	Human	Endothelial Cell	TSK	20	0.137931	0.046	0.972215
SPINK1	EGFR	Human	Fibroblast	TSK	2	0.003861	0.002	0.998947		ADAM10	TSPAN5	Human	Endothelial Cell	TSK	31	0.238462	0	0.855341		VWF	SIRPA	Human	Endothelial Cell	TSK	72	0.496552	0	0.905706
CALM3	EGFR	Human	Fibroblast	TSK	183	0.353282	0	0.999948		ADAM10	CD44	Human	Endothelial Cell	TSK	69	0.530769	0	0.98842		TIMP2	CD44	Human	Endothelial Cell	TSK	93	0.641379	0	0.986067
NTF3	NTRK2	Human	Fibroblast	TSK	6	0.011583	0	0.989558		ADAM10	TSPAN14	Human	Endothelial Cell	TSK	48	0.369231	0	0.864425		TIMP2	ITGB1	Human	Endothelial Cell	TSK	100	0.689655	0	0.972669
BDNF	NTRK2	Human	Fibroblast	TSK	2	0.003861	0.017	0.981111		ADAM10	NOTCH1	Human	Endothelial Cell	TSK	18	0.138462	0	1		NID1	ITGB1	Human	Endothelial Cell	TSK	78	0.537931	0	0.972669
DLL1	NOTCH1	Human	Fibroblast	TSK	9	0.0173745	0.021	0.989444		ADAM10	IL6R	Human	Endothelial Cell	TSK	20	0.153846	0	1		NID1	PTPRF	Human	Endothelial Cell	TSK	51	0.351724	0	0.980825
MFAP2	NOTCH1	Human	Fibroblast	TSK	33	0.0637066	0	1		ADAM10	MET	Human	Endothelial Cell	TSK	52	0.4	0	0.993778		FGF2	SDC1	Human	Endothelial Cell	TSK	13	0.0896552	0	0.980887
FBN1	ITGB6	Human	Fibroblast	TSK	131	0.252896	0	0.930879		COL8A1	ITGA2	Human	Endothelial Cell	TSK	2	0.0153846	0.039	0.971649		FGF2	FGFR2	Human	Endothelial Cell	TSK	2	0.0137931	0.003	0.993976
FN1	ITGB6	Human	Fibroblast	TSK	212	0.409266	0	0.930879		VWF	SIRPA	Human	Endothelial Cell	TSK	59	0.453846	0	0.919676		FGF2	CD44	Human	Endothelial Cell	TSK	13	0.0896552	0	0.986067
IL10	IL10RB	Human	Fibroblast	TSK	16	0.030888	0.001	0.998898		TIMP2	CD44	Human	Endothelial Cell	TSK	73	0.561538	0	0.98842		FGF2	SDC4	Human	Endothelial Cell	TSK	9	0.062069	0	0.918241
IL24	IL10RB	Human	Fibroblast	TSK	81	0.156371	0	0.999398		TIMP2	ITGB1	Human	Endothelial Cell	TSK	75	0.576923	0	0.979102		FGF2	SDC2	Human	Endothelial Cell	TSK	2	0.0137931	0.007	0.884197
L1CAM	ITGA5	Human	Fibroblast	TSK	10	0.019305	0	0.934218		NID1	ITGB1	Human	Endothelial Cell	TSK	77	0.592308	0	0.979102		FGF2	FGFR3	Human	Endothelial Cell	TSK	3	0.0206897	0	0.995092
PLAU	ITGA5	Human	Fibroblast	TSK	92	0.177606	0	0.934218		NID1	PTPRF	Human	Endothelial Cell	TSK	61	0.469231	0	0.973355		ICAM1	EGFR	Human	Endothelial Cell	TSK	28	0.193103	0	0.999945
SPP1	ITGA5	Human	Fibroblast	TSK	16	0.030888	0.001	0.933751		FGF2	SDC1	Human	Endothelial Cell	TSK	5	0.0384615	0	0.981918		VCAN	EGFR	Human	Endothelial Cell	TSK	9	0.062069	0.004	0.997943
FBN1	ITGA5	Human	Fibroblast	TSK	116	0.223938	0	0.934218		FGF2	FGFR2	Human	Endothelial Cell	TSK	2	0.0153846	0.001	0.994378		VCAN	ITGB1	Human	Endothelial Cell	TSK	18	0.124138	0.013	0.966326
ANGPT1	ITGA5	Human	Fibroblast	TSK	20	0.03861	0	0.934218		FGF2	CD44	Human	Endothelial Cell	TSK	5	0.0384615	0	0.98842		SEMA3A	PLXNA3	Human	Endothelial Cell	TSK	7	0.0482759	0	0.973807
COL18A1	ITGA5	Human	Fibroblast	TSK	176	0.339768	0	0.934218		FGF2	SDC4	Human	Endothelial Cell	TSK	4	0.0307692	0	0.907599		SEMA3A	PLXNA1	Human	Endothelial Cell	TSK	26	0.17931	0	0.985334
ADAM17	ITGA5	Human	Fibroblast	TSK	35	0.0675676	0	0.934218		FGF2	FGFR3	Human	Endothelial Cell	TSK	2	0.0153846	0.002	0.995022		SEMA3A	PLXNA2	Human	Endothelial Cell	TSK	14	0.0965517	0	0.992009
FN1	ITGA5	Human	Fibroblast	TSK	200	0.3861	0	0.934218		ICAM1	EGFR	Human	Endothelial Cell	TSK	45	0.346154	0	0.999958		TIMP3	CD44	Human	Endothelial Cell	TSK	73	0.503448	0	0.986067
PSEN1	NCSTN	Human	Fibroblast	TSK	65	0.125483	0	0.877663		VCAN	CD44	Human	Endothelial Cell	TSK	19	0.146154	0.017	0.979982		TIMP3	MET	Human	Endothelial Cell	TSK	51	0.351724	0	0.994104
GNAI2	CXCR1	Human	Fibroblast	TSK	38	0.0733591	0	0.971436		VCAN	EGFR	Human	Endothelial Cell	TSK	15	0.115385	0	0.999958		CALM2	EGFR	Human	Endothelial Cell	TSK	90	0.62069	0	0.999945
CXCL3	CXCR1	Human	Fibroblast	TSK	16	0.030888	0	0.971436		VCAN	ITGB1	Human	Endothelial Cell	TSK	19	0.146154	0.003	0.977632		LRIG1	EGFR	Human	Endothelial Cell	TSK	8	0.0551724	0	0.999945
CXCL2	CXCR1	Human	Fibroblast	TSK	23	0.0444015	0	0.971436		SEMA3A	PLXNA3	Human	Endothelial Cell	TSK	12	0.0923077	0	0.921229		LRIG1	MET	Human	Endothelial Cell	TSK	8	0.0551724	0	0.994104
CXCL5	CXCR1	Human	Fibroblast	TSK	5	0.00965251	0	0.971436		SEMA3A	PLXNA1	Human	Endothelial Cell	TSK	22	0.169231	0	0.996732		BMP6	BMPR2	Human	Endothelial Cell	TSK	2	0.0137931	0.004	0.997514
CXCL1	CXCR1	Human	Fibroblast	TSK	17	0.0328185	0	0.971436		SEMA3A	PLXNA2	Human	Endothelial Cell	TSK	12	0.0923077	0	0.980611		BMP6	BMPR1A	Human	Endothelial Cell	TSK	1	0.00689655	0.015	0.991372
PLAU	ITGB5	Human	Fibroblast	TSK	102	0.196911	0	0.918719		TIMP3	CD44	Human	Endothelial Cell	TSK	65	0.5	0	0.98842		APP	RPSA	Human	Endothelial Cell	TSK	133	0.917241	0	0.939838
EDIL3	ITGB5	Human	Fibroblast	TSK	20	0.03861	0	0.918719		TIMP3	MET	Human	Endothelial Cell	TSK	49	0.376923	0	0.993778		APP	NCSTN	Human	Endothelial Cell	TSK	56	0.386207	0	0.966101
SORBS1	ITGB5	Human	Fibroblast	TSK	10	0.019305	0	0.918719		CALM2	EGFR	Human	Endothelial Cell	TSK	98	0.753846	0	0.999958		ACE	BDKRB2	Human	Endothelial Cell	TSK	2	0.0137931	0.007	0.942706
SPP1	ITGB5	Human	Fibroblast	TSK	22	0.042471	0	0.918719		CALM2	INSR	Human	Endothelial Cell	TSK	26	0.2	0	0.977303		TNFSF12	TNFRSF12A	Human	Endothelial Cell	TSK	26	0.17931	0	0.955096
TLN1	ITGB5	Human	Fibroblast	TSK	159	0.30695	0	0.918719		LRIG1	MET	Human	Endothelial Cell	TSK	2	0.0153846	0.018	0.984793		VCAM1	ITGB1	Human	Endothelial Cell	TSK	27	0.186207	0	0.972669
COL4A2	ITGB5	Human	Fibroblast	TSK	229	0.442085	0	0.918719		BMP6	BMPR2	Human	Endothelial Cell	TSK	3	0.0230769	0	0.999792		VCAM1	EZR	Human	Endothelial Cell	TSK	25	0.172414	0	0.836723
ADAM9	ITGB5	Human	Fibroblast	TSK	102	0.196911	0	0.918719		BMP6	BMPR1A	Human	Endothelial Cell	TSK	2	0.0153846	0	0.99936		VCAM1	MSN	Human	Endothelial Cell	TSK	23	0.158621	0	0.808949
COL18A1	ITGB5	Human	Fibroblast	TSK	195	0.376448	0	0.918719		BMP6	BMPR1B	Human	Endothelial Cell	TSK	1	0.00769231	0.006	0.993283		ARPC5	ADRB2	Human	Endothelial Cell	TSK	42	0.289655	0	0.954357
ITGB3BP	ITGB5	Human	Fibroblast	TSK	32	0.0617761	0	0.918719		APP	RPSA	Human	Endothelial Cell	TSK	126	0.969231	0	0.948567		INHBB	SMAD3	Human	Endothelial Cell	TSK	3	0.0206897	0	0.99903
LTBP1	ITGB5	Human	Fibroblast	TSK	57	0.110039	0	0.918719		APP	NCSTN	Human	Endothelial Cell	TSK	51	0.392308	0	0.876178		IL15	IL15RA	Human	Endothelial Cell	TSK	7	0.0482759	0.009	0.994196
LAMA2	ITGA2	Human	Fibroblast	TSK	68	0.131274	0	0.987154		ACE	BDKRB2	Human	Endothelial Cell	TSK	2	0.0153846	0.006	0.938306		CSF2	ITGB1	Human	Endothelial Cell	TSK	4	0.0275862	0.019	0.963385
LAMA1	ITGA2	Human	Fibroblast	TSK	9	0.0173745	0	0.987154		CALM3	INSR	Human	Endothelial Cell	TSK	20	0.153846	0	0.977303		FABP5	RXRA	Human	Endothelial Cell	TSK	58	0.4	0	0.931586
LAMC3	ITGA2	Human	Fibroblast	TSK	51	0.0984556	0	0.987154		TNFSF12	TNFRSF12A	Human	Endothelial Cell	TSK	20	0.153846	0	0.855785		JAM3	ITGB1	Human	Endothelial Cell	TSK	8	0.0551724	0	0.972669
COL6A1	ITGA2	Human	Fibroblast	TSK	377	0.727799	0	0.987154		VCAM1	ITGB1	Human	Endothelial Cell	TSK	31	0.238462	0	0.979102		COL6A2	ITGB1	Human	Endothelial Cell	TSK	49	0.337931	0	0.972669
COL4A4	ITGA2	Human	Fibroblast	TSK	5	0.00965251	0	0.987154		VCAM1	EZR	Human	Endothelial Cell	TSK	30	0.230769	0	0.826055		IGF1	INSR	Human	Endothelial Cell	TSK	8	0.0551724	0	0.987783
COL11A1	ITGA2	Human	Fibroblast	TSK	71	0.137066	0	0.987154		VCAM1	MSN	Human	Endothelial Cell	TSK	28	0.215385	0	0.811085		BMP1	BMPR2	Human	Endothelial Cell	TSK	16	0.110345	0	0.999515
COL6A2	ITGA2	Human	Fibroblast	TSK	381	0.735521	0	0.987154		ARPC5	ADRB2	Human	Endothelial Cell	TSK	26	0.2	0	0.948363		BMP1	BMPR1A	Human	Endothelial Cell	TSK	13	0.0896552	0	0.998892
MMP1	ITGA2	Human	Fibroblast	TSK	136	0.262548	0	0.987154		INHBB	SMAD3	Human	Endothelial Cell	TSK	5	0.0384615	0	0.999651		SEMA4C	PLXNB2	Human	Endothelial Cell	TSK	16	0.110345	0	0.975129
HSPG2	ITGA2	Human	Fibroblast	TSK	79	0.15251	0	0.987154		CSF2	ITGB1	Human	Endothelial Cell	TSK	4	0.0307692	0.014	0.972224		CLCF1	IL6ST	Human	Endothelial Cell	TSK	5	0.0344828	0.003	0.998499
LAMB3	ITGA2	Human	Fibroblast	TSK	49	0.0945946	0	0.987154		FABP5	RXRA	Human	Endothelial Cell	TSK	66	0.507692	0	0.948315		ADAM17	ITGB1	Human	Endothelial Cell	TSK	48	0.331034	0	0.972669
COL1A2	ITGA2	Human	Fibroblast	TSK	381	0.735521	0	0.987154		JAM3	ITGB1	Human	Endothelial Cell	TSK	7	0.0538462	0.002	0.978122		ADAM17	MET	Human	Endothelial Cell	TSK	26	0.17931	0	0.994104
COL4A1	ITGA2	Human	Fibroblast	TSK	369	0.712355	0	0.987154		COL6A2	ITGB1	Human	Endothelial Cell	TSK	47	0.361538	0	0.979102		GNAI2	LPAR3	Human	Endothelial Cell	TSK	58	0.4	0	0.879494
FN1	ITGA2	Human	Fibroblast	TSK	345	0.666023	0	0.987154		IGF1	INSR	Human	Endothelial Cell	TSK	8	0.0615385	0	0.977303		GNAI2	S1PR5	Human	Endothelial Cell	TSK	19	0.131034	0	0.953602
COL7A1	ITGA2	Human	Fibroblast	TSK	193	0.372587	0	0.987154		BMP1	BMPR2	Human	Endothelial Cell	TSK	11	0.0846154	0	0.999792		GNAI2	EDNRA	Human	Endothelial Cell	TSK	60	0.413793	0	0.927412
COL3A1	ITGA2	Human	Fibroblast	TSK	378	0.72973	0	0.987154		BMP1	BMPR1A	Human	Endothelial Cell	TSK	8	0.0615385	0	0.99936		GNAI2	F2R	Human	Endothelial Cell	TSK	26	0.17931	0	0.943056
PLG	F2RL1	Human	Fibroblast	TSK	1	0.0019305	0.019	0.88949		BMP1	BMPR1B	Human	Endothelial Cell	TSK	8	0.0615385	0	0.996276		PKM	CD44	Human	Endothelial Cell	TSK	125	0.862069	0.002	0.98508
PTHLH	ADRB2	Human	Fibroblast	TSK	22	0.042471	0	0.955141		SEMA4C	PLXNB2	Human	Endothelial Cell	TSK	22	0.169231	0	0.977609		FGF13	FGFR2	Human	Endothelial Cell	TSK	1	0.00689655	0.026	0.982444
HSPA8	ADRB2	Human	Fibroblast	TSK	132	0.254826	0	0.955141		HAS2	CD44	Human	Endothelial Cell	TSK	6	0.0461538	0.015	0.980979		FBN1	ITGB1	Human	Endothelial Cell	TSK	72	0.496552	0	0.972669
ADM	ADRB2	Human	Fibroblast	TSK	84	0.162162	0	0.955141		ADAM17	ITGB1	Human	Endothelial Cell	TSK	33	0.253846	0.004	0.977142		CSF1	SIRPA	Human	Endothelial Cell	TSK	12	0.0827586	0	0.905706
GCG	ADRB2	Human	Fibroblast	TSK	1	0.0019305	0.002	0.954185		ADAM17	MET	Human	Endothelial Cell	TSK	23	0.176923	0	0.993778		EFNA5	EPHA2	Human	Endothelial Cell	TSK	9	0.062069	0	0.938856
ADM2	ADRB2	Human	Fibroblast	TSK	3	0.00579151	0	0.955141		GNAI2	LPAR3	Human	Endothelial Cell	TSK	33	0.253846	0	0.879769		CTHRC1	FZD5	Human	Endothelial Cell	TSK	8	0.0551724	0	0.780988
ACTR2	ADRB2	Human	Fibroblast	TSK	106	0.204633	0	0.955141		GNAI2	S1PR5	Human	Endothelial Cell	TSK	18	0.138462	0	0.950811		CTHRC1	FZD6	Human	Endothelial Cell	TSK	53	0.365517	0	0.942963
LAMA1	SDC2	Human	Fibroblast	TSK	4	0.00772201	0	0.879477		GNAI2	EDNRA	Human	Endothelial Cell	TSK	58	0.446154	0	0.92278		HSP90AA1	FGFR3	Human	Endothelial Cell	TSK	48	0.331034	0	0.995092
FN1	SDC2	Human	Fibroblast	TSK	59	0.1139	0	0.879477		GNAI2	F2R	Human	Endothelial Cell	TSK	17	0.130769	0.029	0.925554		ICAM4	ITGB1	Human	Endothelial Cell	TSK	14	0.0965517	0	0.972669
PLAU	MRC2	Human	Fibroblast	TSK	62	0.119691	0	0.999684		PKM	CD44	Human	Endothelial Cell	TSK	115	0.884615	0.001	0.987926		HMGB1	SDC1	Human	Endothelial Cell	TSK	137	0.944828	0	0.980887
IL24	IL20RA	Human	Fibroblast	TSK	19	0.0366795	0	0.999295		FGF13	FGFR3	Human	Endothelial Cell	TSK	2	0.0153846	0.002	0.995022		FN1	ITGA6	Human	Endothelial Cell	TSK	92	0.634483	0	0.943395
SEMA4D	MET	Human	Fibroblast	TSK	10	0.019305	0.001	0.992787		LAMA3	ITGB1	Human	Endothelial Cell	TSK	16	0.123077	0.009	0.974686		FN1	CD44	Human	Endothelial Cell	TSK	87	0.6	0	0.986067
SEMA5A	MET	Human	Fibroblast	TSK	132	0.254826	0	0.993284		FBN1	ITGB1	Human	Endothelial Cell	TSK	69	0.530769	0	0.979102		FN1	ITGB1	Human	Endothelial Cell	TSK	95	0.655172	0	0.972669
IL24	IL20RB	Human	Fibroblast	TSK	155	0.299228	0	0.998679		CSF1	SIRPA	Human	Endothelial Cell	TSK	11	0.0846154	0	0.919676		COL18A1	ITGB1	Human	Endothelial Cell	TSK	116	0.8	0	0.972669
IL19	IL20RB	Human	Fibroblast	TSK	7	0.0135135	0	0.998679		EFNA5	EPHB6	Human	Endothelial Cell	TSK	6	0.0461538	0	0.857544		RSPO3	SDC4	Human	Endothelial Cell	TSK	4	0.0275862	0	0.918241
APOD	LEPR	Human	Fibroblast	TSK	8	0.015444	0	0.969379		EFNA5	EPHA2	Human	Endothelial Cell	TSK	7	0.0538462	0	0.943676		ADAM15	ITGB1	Human	Endothelial Cell	TSK	100	0.689655	0	0.972669
FGF1	FGFR3	Human	Fibroblast	TSK	11	0.0212355	0	0.995357		CTHRC1	FZD6	Human	Endothelial Cell	TSK	53	0.407692	0	0.950183		CALM1	PTPRA	Human	Endothelial Cell	TSK	76	0.524138	0	0.991376
LAMA2	RPSA	Human	Fibroblast	TSK	80	0.15444	0	0.95798		HSP90AA1	FGFR3	Human	Endothelial Cell	TSK	80	0.615385	0	0.996019		COL6A1	ITGB1	Human	Endothelial Cell	TSK	28	0.193103	0	0.972669
LAMA1	RPSA	Human	Fibroblast	TSK	15	0.0289575	0	0.95798		COL9A3	ITGB1	Human	Endothelial Cell	TSK	14	0.107692	0	0.979102		COL6A1	ITGA6	Human	Endothelial Cell	TSK	27	0.186207	0	0.943395
LAMB2	RPSA	Human	Fibroblast	TSK	169	0.326255	0	0.95798		ICAM4	ITGB1	Human	Endothelial Cell	TSK	25	0.192308	0	0.979102		TGM2	ITGB1	Human	Endothelial Cell	TSK	53	0.365517	0	0.972669
CALM1	FAS	Human	Fibroblast	TSK	161	0.310811	0	0.781452		HMGB1	SDC1	Human	Endothelial Cell	TSK	124	0.953846	0	0.981918		TGM2	SDC4	Human	Endothelial Cell	TSK	41	0.282759	0	0.918241
TGFB2	TGFBR2	Human	Fibroblast	TSK	23	0.0444015	0	0.999978		FN1	ITGA6	Human	Endothelial Cell	TSK	79	0.607692	0	0.951568		TGFB2	TGFBR1	Human	Endothelial Cell	TSK	5	0.0344828	0.001	0.9995
IL6	IL6R	Human	Fibroblast	TSK	19	0.0366795	0	1		FN1	CD44	Human	Endothelial Cell	TSK	78	0.6	0	0.98842		L1CAM	FGFR2	Human	Endothelial Cell	TSK	2	0.0137931	0.017	0.986973
BMP8B	BMPR1A	Human	Fibroblast	TSK	14	0.027027	0	0.997823		FN1	ITGB1	Human	Endothelial Cell	TSK	81	0.623077	0	0.979102		SPTAN1	PTPRA	Human	Endothelial Cell	TSK	46	0.317241	0	0.991376
BMP2	BMPR1A	Human	Fibroblast	TSK	13	0.0250965	0	0.997823		COL18A1	ITGB1	Human	Endothelial Cell	TSK	100	0.769231	0	0.979102		HSPG2	SDC1	Human	Endothelial Cell	TSK	111	0.765517	0	0.980887
MDK	SDC4	Human	Fibroblast	TSK	92	0.177606	0	0.920097		RSPO3	SDC4	Human	Endothelial Cell	TSK	3	0.0230769	0	0.907599		HSPG2	ITGB1	Human	Endothelial Cell	TSK	117	0.806897	0	0.972669
CXCL12	SDC4	Human	Fibroblast	TSK	17	0.0328185	0	0.920097		ADAM15	ITGB1	Human	Endothelial Cell	TSK	89	0.684615	0	0.979102		COL5A2	ITGB1	Human	Endothelial Cell	TSK	19	0.131034	0	0.972669
CCL5	SDC4	Human	Fibroblast	TSK	25	0.0482625	0.001	0.919637		COL6A1	ITGB1	Human	Endothelial Cell	TSK	15	0.115385	0.003	0.977632		COL4A1	ITGB1	Human	Endothelial Cell	TSK	119	0.82069	0	0.972669
LAMA1	SDC4	Human	Fibroblast	TSK	11	0.0212355	0	0.920097		COL6A1	ITGA6	Human	Endothelial Cell	TSK	15	0.115385	0	0.951568		AGRN	ITGB1	Human	Endothelial Cell	TSK	57	0.393103	0	0.972669
BMP2	BMPR2	Human	Fibroblast	TSK	28	0.0540541	0	0.999498		TGM2	ITGB1	Human	Endothelial Cell	TSK	47	0.361538	0	0.979102		LGALS9	CD44	Human	Endothelial Cell	TSK	113	0.77931	0	0.986067
MDK	SDC1	Human	Fibroblast	TSK	126	0.243243	0	0.980127		TGM2	SDC4	Human	Endothelial Cell	TSK	37	0.284615	0	0.907599		LGALS9	SLC1A5	Human	Endothelial Cell	TSK	64	0.441379	0	0.776762
CCL5	SDC1	Human	Fibroblast	TSK	30	0.0579151	0.001	0.979636		SEMA4A	PLXNB2	Human	Endothelial Cell	TSK	14	0.107692	0.046	0.954859		CXCL12	ITGB1	Human	Endothelial Cell	TSK	37	0.255172	0	0.972669
SLIT2	SDC1	Human	Fibroblast	TSK	16	0.030888	0	0.980127		EFNA1	EPHB6	Human	Endothelial Cell	TSK	14	0.107692	0	0.857544		CXCL12	CXCR4	Human	Endothelial Cell	TSK	6	0.0413793	0.002	0.96482
IL6	IL6ST	Human	Fibroblast	TSK	37	0.0714286	0	1		SPTAN1	PTPRA	Human	Endothelial Cell	TSK	31	0.238462	0	0.988464		MDK	ITGA6	Human	Endothelial Cell	TSK	104	0.717241	0	0.943395
MDK	PTPRZ1	Human	Fibroblast	TSK	109	0.210425	0	0.747332		HSPG2	SDC1	Human	Endothelial Cell	TSK	106	0.815385	0	0.981918		LAMA3	ITGA3	Human	Endothelial Cell	TSK	12	0.0827586	0	0.929966
VEGFC	ITGB1	Human	Fibroblast	TSK	16	0.030888	0	0.98025		HSPG2	ITGB1	Human	Endothelial Cell	TSK	108	0.830769	0	0.979102		LAMA4	ITGA3	Human	Endothelial Cell	TSK	83	0.572414	0	0.929966
LAMA2	ITGB1	Human	Fibroblast	TSK	79	0.15251	0	0.98025		COL5A2	ITGB1	Human	Endothelial Cell	TSK	22	0.169231	0	0.979102		LGALS8	ITGA3	Human	Endothelial Cell	TSK	35	0.241379	0	0.929966
LAMB2	ITGB1	Human	Fibroblast	TSK	170	0.328185	0	0.98025		COL4A1	ITGB1	Human	Endothelial Cell	TSK	108	0.830769	0	0.979102		NID1	ITGA3	Human	Endothelial Cell	TSK	68	0.468966	0	0.929966
NPNT	ITGB1	Human	Fibroblast	TSK	17	0.0328185	0	0.98025		BMP2	BMPR1B	Human	Endothelial Cell	TSK	4	0.0307692	0	0.996276		THBS1	ITGA3	Human	Endothelial Cell	TSK	32	0.22069	0	0.929966
MDK	ITGB1	Human	Fibroblast	TSK	129	0.249035	0	0.98025		AGRN	ITGB1	Human	Endothelial Cell	TSK	48	0.369231	0	0.979102		CALR	ITGA3	Human	Endothelial Cell	TSK	106	0.731034	0	0.929966
COL4A4	ITGB1	Human	Fibroblast	TSK	8	0.015444	0	0.98025		LGALS9	CD44	Human	Endothelial Cell	TSK	92	0.707692	0	0.98842		TIMP2	ITGA3	Human	Endothelial Cell	TSK	87	0.6	0	0.929966
ADAM9	ITGB1	Human	Fibroblast	TSK	198	0.382239	0	0.98025		LGALS9	SLC1A5	Human	Endothelial Cell	TSK	59	0.453846	0	0.99175		RELN	ITGA3	Human	Endothelial Cell	TSK	28	0.193103	0	0.929966
ANGPT1	ITGB1	Human	Fibroblast	TSK	46	0.0888031	0	0.98025		CXCL12	ITGB1	Human	Endothelial Cell	TSK	21	0.161538	0	0.979102		LAMB2	ITGA3	Human	Endothelial Cell	TSK	58	0.4	0	0.929966
VEGFA	ITGB1	Human	Fibroblast	TSK	195	0.376448	0	0.98025		MDK	ITGA6	Human	Endothelial Cell	TSK	90	0.692308	0	0.951568		LAMA5	ITGA3	Human	Endothelial Cell	TSK	41	0.282759	0	0.929966
IL6	HRH1	Human	Fibroblast	TSK	16	0.030888	0	0.886429		LAMA3	ITGA3	Human	Endothelial Cell	TSK	15	0.115385	0	0.940062		ADAM9	ITGA3	Human	Endothelial Cell	TSK	24	0.165517	0	0.929966
VEGFA	SIRPA	Human	Fibroblast	TSK	116	0.223938	0	0.915491		LAMA4	ITGA3	Human	Endothelial Cell	TSK	90	0.692308	0	0.940062		LAMC1	ITGA3	Human	Endothelial Cell	TSK	82	0.565517	0	0.929966
LAMA2	ITGA6	Human	Fibroblast	TSK	79	0.15251	0	0.94631		LGALS8	ITGA3	Human	Endothelial Cell	TSK	52	0.4	0	0.940062		COL18A1	ITGA3	Human	Endothelial Cell	TSK	95	0.655172	0	0.929966
ADAM9	ITGA6	Human	Fibroblast	TSK	197	0.380309	0	0.94631		NID1	ITGA3	Human	Endothelial Cell	TSK	74	0.569231	0	0.940062		LAMB1	ITGA3	Human	Endothelial Cell	TSK	61	0.42069	0	0.929966
ADM	CALCRL	Human	Fibroblast	TSK	54	0.104247	0	0.943586		THBS1	ITGA3	Human	Endothelial Cell	TSK	41	0.315385	0	0.940062		FN1	ITGA3	Human	Endothelial Cell	TSK	83	0.572414	0	0.929966
FGF1	CD44	Human	Fibroblast	TSK	20	0.03861	0	0.987628		CALR	ITGA3	Human	Endothelial Cell	TSK	101	0.776923	0	0.940062		LAMA3	ITGB4	Human	Endothelial Cell	TSK	13	0.0896552	0	0.923116
VIM	CD44	Human	Fibroblast	TSK	506	0.976834	0	0.987628		TIMP2	ITGA3	Human	Endothelial Cell	TSK	72	0.553846	0	0.940062		LAMB2	ITGB4	Human	Endothelial Cell	TSK	64	0.441379	0	0.923116
RGMA	BMPR1B	Human	Fibroblast	TSK	4	0.00772201	0	0.936696		RELN	ITGA3	Human	Endothelial Cell	TSK	24	0.184615	0	0.940062		LAMA5	ITGB4	Human	Endothelial Cell	TSK	47	0.324138	0	0.923116
FGF1	FGFR2	Human	Fibroblast	TSK	3	0.00579151	0.002	0.992966		LAMB2	ITGA3	Human	Endothelial Cell	TSK	51	0.392308	0	0.940062		LAMC1	ITGB4	Human	Endothelial Cell	TSK	91	0.627586	0	0.923116
SLIT2	ROBO1	Human	Fibroblast	TSK	5	0.00965251	0	0.961118		LAMA5	ITGA3	Human	Endothelial Cell	TSK	40	0.307692	0	0.940062		LAMB1	ITGB4	Human	Endothelial Cell	TSK	69	0.475862	0	0.923116
SEMA3F	PLXNA3	Human	Endothelial Cell	TSK	8	0.0272109	0	0.940206		ADAM9	ITGA3	Human	Endothelial Cell	TSK	25	0.192308	0	0.940062		TNFSF10	TNFRSF10A	Human	Endothelial Cell	TSK	30	0.206897	0	0.764345
SEMA3F	PLXNA1	Human	Endothelial Cell	TSK	25	0.085034	0	0.993356		LAMC1	ITGA3	Human	Endothelial Cell	TSK	66	0.507692	0	0.940062		COL4A1	ITGB8	Human	Endothelial Cell	TSK	44	0.303448	0	0.896688
DCN	EGFR	Human	Endothelial Cell	TSK	21	0.0714286	0	0.999981		COL18A1	ITGA3	Human	Endothelial Cell	TSK	94	0.723077	0	0.940062		FN1	ITGB8	Human	Endothelial Cell	TSK	33	0.227586	0	0.896688
DCN	MET	Human	Endothelial Cell	TSK	17	0.0578231	0	0.995376		LAMB1	ITGA3	Human	Endothelial Cell	TSK	68	0.523077	0	0.940062		HLA-B	CANX	Human	Endothelial Cell	TSK	123	0.848276	0.016	0.763107
GRN	TNFRSF1A	Human	Endothelial Cell	TSK	222	0.755102	0	0.999995		FN1	ITGA3	Human	Endothelial Cell	TSK	76	0.584615	0	0.940062		GSTP1	TRAF2	Human	Endothelial Cell	TSK	46	0.317241	0	0.999555
GRN	EGFR	Human	Endothelial Cell	TSK	209	0.710884	0	0.999981		LAMA3	ITGB4	Human	Endothelial Cell	TSK	15	0.115385	0	0.926423		ADM	RAMP1	Human	Endothelial Cell	TSK	11	0.0758621	0	0.943386
CEACAM1	EGFR	Human	Endothelial Cell	TSK	33	0.112245	0	0.999981		LAMB2	ITGB4	Human	Endothelial Cell	TSK	50	0.384615	0	0.926423		VIP	RAMP1	Human	Endothelial Cell	TSK	1	0.00689655	0.007	0.940078
ST6GAL1	EGFR	Human	Endothelial Cell	TSK	53	0.180272	0	0.999981		LAMA5	ITGB4	Human	Endothelial Cell	TSK	40	0.307692	0	0.926423		DLL1	NOTCH2	Human	Endothelial Cell	TSK	6	0.0413793	0.003	0.996081
EFNB1	EPHB3	Human	Endothelial Cell	TSK	10	0.0340136	0.035	0.852704		LAMC1	ITGB4	Human	Endothelial Cell	TSK	66	0.507692	0	0.926423		MFNG	NOTCH2	Human	Endothelial Cell	TSK	14	0.0965517	0	0.997578
DLL3	NOTCH1	Human	Endothelial Cell	TSK	3	0.0102041	0.004	0.997998		LAMB1	ITGB4	Human	Endothelial Cell	TSK	71	0.546154	0	0.926423		ADAM10	NOTCH2	Human	Endothelial Cell	TSK	27	0.186207	0	0.997578
VCL	ITGB5	Human	Endothelial Cell	TSK	53	0.180272	0	0.935183		TNFSF10	TNFRSF10A	Human	Endothelial Cell	TSK	27	0.207692	0	0.79406		APP	NOTCH2	Human	Endothelial Cell	TSK	42	0.289655	0	0.997578
MIF	CD44	Human	Endothelial Cell	TSK	227	0.772109	0	0.988769		COL4A1	ITGB8	Human	Endothelial Cell	TSK	24	0.184615	0	0.910898		JAG2	NOTCH2	Human	Endothelial Cell	TSK	10	0.0689655	0	0.997578
MIF	EGFR	Human	Endothelial Cell	TSK	168	0.571429	0	0.999981		FN1	ITGB8	Human	Endothelial Cell	TSK	19	0.146154	0	0.910898		L1CAM	ITGAV	Human	Endothelial Cell	TSK	3	0.0206897	0.013	0.993435
LGALS1	ITGB1	Human	Endothelial Cell	TSK	284	0.965986	0	0.982317		HLA-B	CANX	Human	Endothelial Cell	TSK	114	0.876923	0.001	0.760192		NID1	ITGAV	Human	Endothelial Cell	TSK	63	0.434483	0	0.999956
TIMP1	FGFR2	Human	Endothelial Cell	TSK	71	0.241497	0	0.997383		ADM	RAMP1	Human	Endothelial Cell	TSK	14	0.107692	0	0.939846		PDGFB	ITGAV	Human	Endothelial Cell	TSK	13	0.0896552	0	0.999956
LHB	ADRB2	Human	Endothelial Cell	TSK	2	0.00680272	0.003	0.952398		VIP	RAMP1	Human	Endothelial Cell	TSK	1	0.00769231	0.003	0.938436		ICAM4	ITGAV	Human	Endothelial Cell	TSK	13	0.0896552	0	0.999956
TGFB1	EGFR	Human	Endothelial Cell	TSK	139	0.472789	0	0.999981		APP	NOTCH2	Human	Endothelial Cell	TSK	17	0.130769	0.042	0.978769		CALR	ITGAV	Human	Endothelial Cell	TSK	99	0.682759	0	0.999956
TGFB1	SMAD3	Human	Endothelial Cell	TSK	75	0.255102	0	0.999421		EDIL3	ITGAV	Human	Endothelial Cell	TSK	4	0.0307692	0	0.999919		MFGE8	ITGAV	Human	Endothelial Cell	TSK	32	0.22069	0	0.999956
TGFB1	TGFBR2	Human	Endothelial Cell	TSK	62	0.210884	0	0.999998		COL4A5	ITGAV	Human	Endothelial Cell	TSK	6	0.0461538	0.021	0.989364		FBN1	ITGAV	Human	Endothelial Cell	TSK	56	0.386207	0	0.999956
TGFB1	TGFBR1	Human	Endothelial Cell	TSK	83	0.282313	0	1		NID1	ITGAV	Human	Endothelial Cell	TSK	65	0.5	0	0.999919		ADAM9	ITGAV	Human	Endothelial Cell	TSK	22	0.151724	0	0.999956
TGFB1	ITGB6	Human	Endothelial Cell	TSK	68	0.231293	0	0.936276		PDGFB	ITGAV	Human	Endothelial Cell	TSK	27	0.207692	0	0.999919		ADAM15	ITGAV	Human	Endothelial Cell	TSK	79	0.544828	0	0.999956
TGFB1	ITGAV	Human	Endothelial Cell	TSK	143	0.486395	0	0.999975		ICAM4	ITGAV	Human	Endothelial Cell	TSK	21	0.161538	0	0.999919		COL4A1	ITGAV	Human	Endothelial Cell	TSK	94	0.648276	0	0.999956
TGFB1	ITGB1	Human	Endothelial Cell	TSK	188	0.639456	0	0.982317		CALR	ITGAV	Human	Endothelial Cell	TSK	87	0.669231	0	0.999919		FN1	ITGAV	Human	Endothelial Cell	TSK	72	0.496552	0	0.999956
TGFB1	ITGB8	Human	Endothelial Cell	TSK	48	0.163265	0	0.922844		MFGE8	ITGAV	Human	Endothelial Cell	TSK	25	0.192308	0	0.999919		IGFBP4	LRP6	Human	Endothelial Cell	TSK	12	0.0827586	0	0.982795
TGFB1	ITGB5	Human	Endothelial Cell	TSK	96	0.326531	0	0.935183		FBN1	ITGAV	Human	Endothelial Cell	TSK	53	0.407692	0	0.999919		APP	LRP6	Human	Endothelial Cell	TSK	13	0.0896552	0	0.982795
LAMB1	ITGAV	Human	Endothelial Cell	TSK	128	0.435374	0	0.999975		ADAM9	ITGAV	Human	Endothelial Cell	TSK	20	0.153846	0	0.999919		CKLF	LRP6	Human	Endothelial Cell	TSK	8	0.0551724	0.046	0.959925
LAMB1	ITGB1	Human	Endothelial Cell	TSK	161	0.547619	0	0.982317		ADAM15	ITGAV	Human	Endothelial Cell	TSK	75	0.576923	0	0.999919		JAG2	NOTCH3	Human	Endothelial Cell	TSK	4	0.0275862	0.032	0.979457
LAMB1	ITGA6	Human	Endothelial Cell	TSK	160	0.544218	0	0.960963		COL4A1	ITGAV	Human	Endothelial Cell	TSK	90	0.692308	0	0.999919		INHBB	ACVR1	Human	Endothelial Cell	TSK	8	0.0551724	0	0.999997
LAMB1	ITGA2	Human	Endothelial Cell	TSK	112	0.380952	0	0.993155		FN1	ITGAV	Human	Endothelial Cell	TSK	67	0.515385	0	0.999919		BMP2	ACVR1	Human	Endothelial Cell	TSK	9	0.062069	0	0.999997
SERPINE1	ITGAV	Human	Endothelial Cell	TSK	28	0.0952381	0	0.999975		IGFBP4	LRP6	Human	Endothelial Cell	TSK	16	0.123077	0	0.9861		BMP6	ACVR1	Human	Endothelial Cell	TSK	2	0.0137931	0.001	0.999497
SERPINE1	ITGB5	Human	Endothelial Cell	TSK	25	0.085034	0	0.935183		RSPO3	LRP6	Human	Endothelial Cell	TSK	1	0.00769231	0.013	0.979669		TGFB2	ACVR1	Human	Endothelial Cell	TSK	3	0.0206897	0.005	0.997494
COL1A1	ITGA5	Human	Endothelial Cell	TSK	7	0.0238095	0.037	0.924714		APP	LRP6	Human	Endothelial Cell	TSK	19	0.146154	0	0.9861		BMP2	GPC1	Human	Endothelial Cell	TSK	11	0.0758621	0	0.966334
LAMA4	ITGA6	Human	Endothelial Cell	TSK	219	0.744898	0	0.960963		CKLF	LRP6	Human	Endothelial Cell	TSK	10	0.0769231	0.002	0.985113		APP	GPC1	Human	Endothelial Cell	TSK	87	0.6	0	0.966334
LAMA4	ITGAV	Human	Endothelial Cell	TSK	166	0.564626	0	0.999975		ARF1	PLD2	Human	Endothelial Cell	TSK	27	0.207692	0.003	0.738213		COL18A1	GPC1	Human	Endothelial Cell	TSK	71	0.489655	0	0.966334
LAMA4	ITGB1	Human	Endothelial Cell	TSK	220	0.748299	0	0.982317		JAG2	NOTCH3	Human	Endothelial Cell	TSK	7	0.0538462	0.001	0.999495		IGF2	IGF1R	Human	Endothelial Cell	TSK	8	0.0551724	0	0.996645
HBEGF	EGFR	Human	Endothelial Cell	TSK	27	0.0918367	0.002	0.998981		INHBB	ACVR1	Human	Endothelial Cell	TSK	3	0.0230769	0	0.999997		GNAI2	IGF1R	Human	Endothelial Cell	TSK	79	0.544828	0	0.996645
TFPI	SDC4	Human	Endothelial Cell	TSK	163	0.554422	0	0.927165		BMP2	ACVR1	Human	Endothelial Cell	TSK	12	0.0923077	0	0.999997		IGF1	IGF1R	Human	Endothelial Cell	TSK	27	0.186207	0	0.996645
TGFB3	ITGB1	Human	Endothelial Cell	TSK	32	0.108844	0	0.982317		BMP6	ACVR1	Human	Endothelial Cell	TSK	2	0.0153846	0.001	0.999497		HLA-A	ERBB2	Human	Endothelial Cell	TSK	33	0.227586	0	0.999997
TGFB3	TGFBR2	Human	Endothelial Cell	TSK	12	0.0408163	0	0.999998		BMP2	GPC1	Human	Endothelial Cell	TSK	14	0.107692	0	0.951269		HSP90B1	ERBB2	Human	Endothelial Cell	TSK	31	0.213793	0	0.999997
TGFB3	TGFBR1	Human	Endothelial Cell	TSK	16	0.0544218	0	1		APP	GPC1	Human	Endothelial Cell	TSK	80	0.615385	0	0.951269		HSP90AA1	ERBB2	Human	Endothelial Cell	TSK	32	0.22069	0	0.999997
TGFB3	ITGB6	Human	Endothelial Cell	TSK	9	0.0306122	0	0.936276		COL18A1	GPC1	Human	Endothelial Cell	TSK	67	0.515385	0	0.951269		CALM1	PTH2R	Human	Endothelial Cell	TSK	21	0.144828	0	0.949489
TGFB3	ITGB5	Human	Endothelial Cell	TSK	16	0.0544218	0	0.935183		IGF2	IGF1R	Human	Endothelial Cell	TSK	2	0.0153846	0.021	0.984756		S100A4	EGFR	Human	Endothelial Cell	TSK	44	0.303448	0	0.999945
TNFSF10	RIPK1	Human	Endothelial Cell	TSK	68	0.231293	0	0.99034		GNAI2	IGF1R	Human	Endothelial Cell	TSK	60	0.461538	0	0.995262		ANXA1	EGFR	Human	Endothelial Cell	TSK	78	0.537931	0	0.999945
TNFSF10	TNFRSF10B	Human	Endothelial Cell	TSK	101	0.343537	0	0.832856		IGF1	IGF1R	Human	Endothelial Cell	TSK	20	0.153846	0	0.995262		L1CAM	EGFR	Human	Endothelial Cell	TSK	4	0.0275862	0.001	0.999445
EFNB2	EPHB6	Human	Endothelial Cell	TSK	12	0.0408163	0	0.864558		S100A4	ERBB2	Human	Endothelial Cell	TSK	30	0.230769	0	0.999992		EFEMP1	EGFR	Human	Endothelial Cell	TSK	27	0.186207	0	0.999945
EFNB2	EPHB4	Human	Endothelial Cell	TSK	25	0.085034	0	0.910866		SEMA4D	ERBB2	Human	Endothelial Cell	TSK	7	0.0538462	0.002	0.998992		ARF4	EGFR	Human	Endothelial Cell	TSK	61	0.42069	0	0.999945
EFNB2	EPHB3	Human	Endothelial Cell	TSK	21	0.0714286	0	0.868029		HLA-A	ERBB2	Human	Endothelial Cell	TSK	44	0.338462	0	0.999992		GNAI2	EGFR	Human	Endothelial Cell	TSK	82	0.565517	0	0.999945
LIF	IL6ST	Human	Endothelial Cell	TSK	7	0.0238095	0	1		HSP90B1	ERBB2	Human	Endothelial Cell	TSK	35	0.269231	0	0.999992		FGF13	EGFR	Human	Endothelial Cell	TSK	5	0.0344828	0	0.999945
DLL4	NOTCH1	Human	Endothelial Cell	TSK	10	0.0340136	0	1		HSP90AA1	ERBB2	Human	Endothelial Cell	TSK	44	0.338462	0	0.999992		GSTP1	EGFR	Human	Endothelial Cell	TSK	88	0.606897	0	0.999945
DLL4	NOTCH2	Human	Endothelial Cell	TSK	10	0.0340136	0	0.999789		PTHLH	PTH2R	Human	Endothelial Cell	TSK	2	0.0153846	0	0.93748		HSP90AA1	EGFR	Human	Endothelial Cell	TSK	90	0.62069	0	0.999945
DLL4	NOTCH3	Human	Endothelial Cell	TSK	8	0.0272109	0	0.999978		CALM1	PTH2R	Human	Endothelial Cell	TSK	22	0.169231	0	0.93748		LRIG2	EGFR	Human	Endothelial Cell	TSK	6	0.0413793	0.009	0.995435
APOE	LRP5	Human	Endothelial Cell	TSK	10	0.0340136	0.021	0.980584		S100A4	EGFR	Human	Endothelial Cell	TSK	60	0.461538	0	0.999958		CALM1	EGFR	Human	Endothelial Cell	TSK	87	0.6	0	0.999945
LAMA5	SDC1	Human	Endothelial Cell	TSK	92	0.312925	0	0.985274		ANXA1	EGFR	Human	Endothelial Cell	TSK	92	0.707692	0	0.999958		CALM3	EGFR	Human	Endothelial Cell	TSK	59	0.406897	0	0.999945
LAMA5	ITGA6	Human	Endothelial Cell	TSK	92	0.312925	0	0.960963		EFEMP1	EGFR	Human	Endothelial Cell	TSK	30	0.230769	0	0.999958		FBN1	ITGB6	Human	Endothelial Cell	TSK	45	0.310345	0	0.914479
LAMA5	ITGB1	Human	Endothelial Cell	TSK	93	0.316327	0	0.982317		ARF4	EGFR	Human	Endothelial Cell	TSK	58	0.446154	0	0.999958		FN1	ITGB6	Human	Endothelial Cell	TSK	59	0.406897	0	0.914479
LAMA5	ITGA2	Human	Endothelial Cell	TSK	61	0.207483	0	0.993155		GNAI2	EGFR	Human	Endothelial Cell	TSK	92	0.707692	0	0.999958		L1CAM	ITGA5	Human	Endothelial Cell	TSK	4	0.0275862	0	0.93073
JAG1	NOTCH1	Human	Endothelial Cell	TSK	17	0.0578231	0.005	0.997497		FGF13	EGFR	Human	Endothelial Cell	TSK	3	0.0230769	0	0.999958		FBN1	ITGA5	Human	Endothelial Cell	TSK	44	0.303448	0	0.93073
JAG1	NOTCH3	Human	Endothelial Cell	TSK	15	0.0510204	0.03	0.984865		GSTP1	EGFR	Human	Endothelial Cell	TSK	99	0.761538	0	0.999958		COL18A1	ITGA5	Human	Endothelial Cell	TSK	68	0.468966	0	0.93073
FST	BMPR2	Human	Endothelial Cell	TSK	6	0.0204082	0.01	0.994684		HSP90AA1	EGFR	Human	Endothelial Cell	TSK	100	0.769231	0	0.999958		ADAM15	ITGA5	Human	Endothelial Cell	TSK	59	0.406897	0	0.93073
SEMA6A	PLXNA2	Human	Endothelial Cell	TSK	31	0.105442	0	0.995825		LRIG2	EGFR	Human	Endothelial Cell	TSK	11	0.0846154	0	0.999958		ADAM17	ITGA5	Human	Endothelial Cell	TSK	31	0.213793	0	0.93073
LAMC1	ITGA6	Human	Endothelial Cell	TSK	182	0.619048	0	0.960963		CALM1	EGFR	Human	Endothelial Cell	TSK	98	0.753846	0	0.999958		FN1	ITGA5	Human	Endothelial Cell	TSK	54	0.372414	0	0.93073
LAMC1	ITGAV	Human	Endothelial Cell	TSK	137	0.465986	0	0.999975		CALM3	EGFR	Human	Endothelial Cell	TSK	69	0.530769	0	0.999958		GNAS	ADCY9	Human	Endothelial Cell	TSK	20	0.137931	0	0.741035
LAMC1	ITGB1	Human	Endothelial Cell	TSK	183	0.622449	0	0.982317		MFNG	NOTCH1	Human	Endothelial Cell	TSK	12	0.0923077	0	1		GNAI2	ADCY9	Human	Endothelial Cell	TSK	21	0.144828	0	0.741035
LAMC1	ITGA2	Human	Endothelial Cell	TSK	121	0.411565	0	0.993155		MFAP2	NOTCH1	Human	Endothelial Cell	TSK	10	0.0769231	0	1		GNAI2	CXCR1	Human	Endothelial Cell	TSK	31	0.213793	0	0.942182
TGS1	RXRA	Human	Endothelial Cell	TSK	36	0.122449	0.044	0.9303		JAG2	NOTCH1	Human	Endothelial Cell	TSK	7	0.0538462	0	1		CXCL2	CXCR1	Human	Endothelial Cell	TSK	11	0.0758621	0	0.942182
THBS1	SDC1	Human	Endothelial Cell	TSK	90	0.306122	0	0.985274		FBN1	ITGB6	Human	Endothelial Cell	TSK	36	0.276923	0	0.926404		CXCL1	CXCR1	Human	Endothelial Cell	TSK	4	0.0275862	0	0.942182
THBS1	ITGB1	Human	Endothelial Cell	TSK	91	0.309524	0	0.982317		FN1	ITGB6	Human	Endothelial Cell	TSK	34	0.261538	0	0.926404		SORBS1	ITGB5	Human	Endothelial Cell	TSK	2	0.0137931	0.019	0.891999
THBS1	LRP5	Human	Endothelial Cell	TSK	13	0.0442177	0	0.991045		IL22	IL10RB	Human	Endothelial Cell	TSK	1	0.00769231	0.045	0.974998		TLN1	ITGB5	Human	Endothelial Cell	TSK	42	0.289655	0	0.900596
THBS1	SDC4	Human	Endothelial Cell	TSK	73	0.248299	0	0.927165		FBN1	ITGA5	Human	Endothelial Cell	TSK	35	0.269231	0	0.930555		COL4A2	ITGB5	Human	Endothelial Cell	TSK	55	0.37931	0	0.900596
THBS1	ITGA6	Human	Endothelial Cell	TSK	90	0.306122	0	0.960963		COL18A1	ITGA5	Human	Endothelial Cell	TSK	53	0.407692	0	0.930555		ADAM9	ITGB5	Human	Endothelial Cell	TSK	16	0.110345	0	0.900596
ADAM10	GPNMB	Human	Endothelial Cell	TSK	123	0.418367	0	1		ADAM15	ITGA5	Human	Endothelial Cell	TSK	44	0.338462	0	0.930555		COL18A1	ITGB5	Human	Endothelial Cell	TSK	51	0.351724	0	0.900596
ADAM10	TSPAN5	Human	Endothelial Cell	TSK	81	0.27551	0	0.874883		ADAM17	ITGA5	Human	Endothelial Cell	TSK	17	0.130769	0	0.930555		ITGB3BP	ITGB5	Human	Endothelial Cell	TSK	16	0.110345	0	0.900596
ADAM10	CD44	Human	Endothelial Cell	TSK	160	0.544218	0	0.988769		FN1	ITGA5	Human	Endothelial Cell	TSK	40	0.307692	0	0.930555		LTBP3	ITGB5	Human	Endothelial Cell	TSK	15	0.103448	0	0.900596
ADAM10	TSPAN14	Human	Endothelial Cell	TSK	99	0.336735	0	0.868176		GNAS	ADCY9	Human	Endothelial Cell	TSK	21	0.161538	0	0.747596		LTBP1	ITGB5	Human	Endothelial Cell	TSK	24	0.165517	0	0.900596
ADAM10	NOTCH1	Human	Endothelial Cell	TSK	29	0.0986395	0	1		GNAI2	ADCY9	Human	Endothelial Cell	TSK	21	0.161538	0	0.747596		COL6A1	ITGA2	Human	Endothelial Cell	TSK	20	0.137931	0	0.984315
ADAM10	IL6R	Human	Endothelial Cell	TSK	52	0.176871	0	1		GNAI2	CXCR1	Human	Endothelial Cell	TSK	21	0.161538	0	0.949352		COL6A2	ITGA2	Human	Endothelial Cell	TSK	40	0.275862	0	0.984315
ADAM10	MET	Human	Endothelial Cell	TSK	102	0.346939	0	0.995376		CXCL3	CXCR1	Human	Endothelial Cell	TSK	2	0.0153846	0.012	0.943638		MMP1	ITGA2	Human	Endothelial Cell	TSK	13	0.0896552	0	0.984315
ADAM10	AXL	Human	Endothelial Cell	TSK	38	0.129252	0.019	0.988275		CXCL2	CXCR1	Human	Endothelial Cell	TSK	6	0.0461538	0	0.949352		HSPG2	ITGA2	Human	Endothelial Cell	TSK	100	0.689655	0	0.984315
COL8A1	ITGA2	Human	Endothelial Cell	TSK	5	0.0170068	0	0.993155		CXCL5	CXCR1	Human	Endothelial Cell	TSK	1	0.00769231	0.029	0.935485		COL4A1	ITGA2	Human	Endothelial Cell	TSK	101	0.696552	0	0.984315
VWF	SIRPA	Human	Endothelial Cell	TSK	132	0.44898	0	0.920778		CXCL1	CXCR1	Human	Endothelial Cell	TSK	2	0.0153846	0.017	0.941248		FN1	ITGA2	Human	Endothelial Cell	TSK	80	0.551724	0	0.984315
TIMP2	CD44	Human	Endothelial Cell	TSK	211	0.717687	0	0.988769		TLN1	ITGB5	Human	Endothelial Cell	TSK	39	0.3	0	0.918609		ARF1	INSR	Human	Endothelial Cell	TSK	16	0.110345	0.042	0.966817
TIMP2	ITGB1	Human	Endothelial Cell	TSK	212	0.721088	0	0.982317		COL4A2	ITGB5	Human	Endothelial Cell	TSK	51	0.392308	0	0.918609		HRAS	INSR	Human	Endothelial Cell	TSK	10	0.0689655	0.019	0.978354
FARP2	PLXNA1	Human	Endothelial Cell	TSK	11	0.037415	0	0.993356		ADAM9	ITGB5	Human	Endothelial Cell	TSK	11	0.0846154	0.002	0.91769		POMC	ADRB2	Human	Endothelial Cell	TSK	5	0.0344828	0.01	0.949573
FARP2	PLXNA2	Human	Endothelial Cell	TSK	6	0.0204082	0.002	0.994829		COL18A1	ITGB5	Human	Endothelial Cell	TSK	45	0.346154	0	0.918609		HSPA8	ADRB2	Human	Endothelial Cell	TSK	45	0.310345	0	0.954357
LAMC2	ITGA6	Human	Endothelial Cell	TSK	14	0.047619	0.001	0.960482		ITGB3BP	ITGB5	Human	Endothelial Cell	TSK	15	0.115385	0	0.918609		ADM	ADRB2	Human	Endothelial Cell	TSK	14	0.0965517	0	0.954357
LAMC2	ITGA2	Human	Endothelial Cell	TSK	10	0.0340136	0.001	0.992659		LTBP3	ITGB5	Human	Endothelial Cell	TSK	16	0.123077	0	0.918609		VIP	ADRB2	Human	Endothelial Cell	TSK	1	0.00689655	0.006	0.951489
NID1	ITGB1	Human	Endothelial Cell	TSK	182	0.619048	0	0.982317		LTBP1	ITGB5	Human	Endothelial Cell	TSK	20	0.153846	0	0.918609		ACTR2	ADRB2	Human	Endothelial Cell	TSK	31	0.213793	0	0.954357
NID1	PTPRF	Human	Endothelial Cell	TSK	146	0.496599	0	0.979241		COL4A5	ITGA2	Human	Endothelial Cell	TSK	6	0.0461538	0.003	0.989681		INSL3	ADRB2	Human	Endothelial Cell	TSK	1	0.00689655	0.045	0.932636
FGF2	SDC1	Human	Endothelial Cell	TSK	21	0.0714286	0	0.985274		COL6A1	ITGA2	Human	Endothelial Cell	TSK	13	0.1	0	0.991169		FN1	SDC2	Human	Endothelial Cell	TSK	12	0.0827586	0	0.887308
FGF2	FGFR2	Human	Endothelial Cell	TSK	5	0.0170068	0	0.997383		COL6A2	ITGA2	Human	Endothelial Cell	TSK	34	0.261538	0	0.991169		LGALS9	MRC2	Human	Endothelial Cell	TSK	30	0.206897	0	0.999656
FGF2	CD44	Human	Endothelial Cell	TSK	21	0.0714286	0	0.988769		MMP1	ITGA2	Human	Endothelial Cell	TSK	6	0.0461538	0.02	0.981207		IL24	IL20RA	Human	Endothelial Cell	TSK	2	0.0137931	0.049	0.973776
FGF2	SDC4	Human	Endothelial Cell	TSK	17	0.0578231	0	0.927165		HSPG2	ITGA2	Human	Endothelial Cell	TSK	85	0.653846	0	0.991169		EDN1	EDNRA	Human	Endothelial Cell	TSK	20	0.137931	0	0.927412
FGF2	FGFR3	Human	Endothelial Cell	TSK	10	0.0340136	0	0.996698		COL4A1	ITGA2	Human	Endothelial Cell	TSK	89	0.684615	0	0.991169		SEMA4D	MET	Human	Endothelial Cell	TSK	7	0.0482759	0.001	0.993607
WNT5A	LRP5	Human	Endothelial Cell	TSK	5	0.0170068	0.005	0.988564		FN1	ITGA2	Human	Endothelial Cell	TSK	61	0.469231	0	0.991169		GNAS	VIPR1	Human	Endothelial Cell	TSK	11	0.0758621	0	0.941496
WNT5A	RYK	Human	Endothelial Cell	TSK	10	0.0340136	0.004	0.918553		COL3A1	ITGA2	Human	Endothelial Cell	TSK	8	0.0615385	0	0.991169		PTMA	VIPR1	Human	Endothelial Cell	TSK	11	0.0758621	0	0.941496
WNT5A	PTPRK	Human	Endothelial Cell	TSK	11	0.037415	0	0.997416		ARF1	INSR	Human	Endothelial Cell	TSK	25	0.192308	0	0.977303		CALM1	VIPR1	Human	Endothelial Cell	TSK	11	0.0758621	0	0.941496
WNT5A	ADRB2	Human	Endothelial Cell	TSK	10	0.0340136	0	0.95383		IGF2	INSR	Human	Endothelial Cell	TSK	3	0.0230769	0	0.977303		GHRL	GPR39	Human	Endothelial Cell	TSK	1	0.00689655	0.028	0.930999
WNT5A	FZD6	Human	Endothelial Cell	TSK	8	0.0272109	0.043	0.93448		HRAS	INSR	Human	Endothelial Cell	TSK	9	0.0692308	0.029	0.963028		IL24	IL20RB	Human	Endothelial Cell	TSK	4	0.0275862	0.003	0.997344
ICAM1	EGFR	Human	Endothelial Cell	TSK	70	0.238095	0	0.999981		CALM1	INSR	Human	Endothelial Cell	TSK	26	0.2	0	0.977303		APOD	LEPR	Human	Endothelial Cell	TSK	8	0.0551724	0	0.987405
VCAN	CD44	Human	Endothelial Cell	TSK	39	0.132653	0.005	0.986294		PTHLH	ADRB2	Human	Endothelial Cell	TSK	3	0.0230769	0.014	0.941701		FGF12	FGFR3	Human	Endothelial Cell	TSK	4	0.0275862	0	0.995092
VCAN	EGFR	Human	Endothelial Cell	TSK	32	0.108844	0	0.999981		HSPA8	ADRB2	Human	Endothelial Cell	TSK	40	0.307692	0	0.948363		LAMB2	RPSA	Human	Endothelial Cell	TSK	69	0.475862	0	0.939838
VCAN	ITGB1	Human	Endothelial Cell	TSK	39	0.132653	0	0.982317		ADM	ADRB2	Human	Endothelial Cell	TSK	8	0.0615385	0	0.948363		CALM1	FAS	Human	Endothelial Cell	TSK	45	0.310345	0	0.755475
TNC	CNTN1	Human	Endothelial Cell	TSK	4	0.0136054	0.017	0.847557		VIP	ADRB2	Human	Endothelial Cell	TSK	1	0.00769231	0.005	0.94599		EFNA1	EPHA2	Human	Endothelial Cell	TSK	24	0.165517	0	0.938856
SEMA3A	PLXNA3	Human	Endothelial Cell	TSK	10	0.0340136	0	0.940206		ACTR2	ADRB2	Human	Endothelial Cell	TSK	35	0.269231	0	0.948363		EFNA4	EPHA2	Human	Endothelial Cell	TSK	9	0.062069	0.002	0.937916
SEMA3A	PLXNA1	Human	Endothelial Cell	TSK	62	0.210884	0	0.993356		INSL3	ADRB2	Human	Endothelial Cell	TSK	2	0.0153846	0	0.948363		SEMA4A	PLXNB1	Human	Endothelial Cell	TSK	11	0.0758621	0.001	0.95312
SEMA3A	PLXNA2	Human	Endothelial Cell	TSK	29	0.0986395	0	0.995825		LGALS9	MRC2	Human	Endothelial Cell	TSK	25	0.192308	0	0.999789		TGFB2	TGFBR2	Human	Endothelial Cell	TSK	4	0.0275862	0.002	0.998996
TIMP3	CD44	Human	Endothelial Cell	TSK	173	0.588435	0	0.988769		EDN1	EDNRA	Human	Endothelial Cell	TSK	13	0.1	0	0.92278		BMP2	BMPR1A	Human	Endothelial Cell	TSK	2	0.0137931	0.013	0.992378
TIMP3	MET	Human	Endothelial Cell	TSK	112	0.380952	0	0.995376		SEMA4D	MET	Human	Endothelial Cell	TSK	14	0.107692	0	0.993778		MDK	SDC4	Human	Endothelial Cell	TSK	81	0.558621	0	0.918241
CALM2	EGFR	Human	Endothelial Cell	TSK	209	0.710884	0	0.999981		GHRL	GPR39	Human	Endothelial Cell	TSK	1	0.00769231	0.044	0.918713		CXCL12	SDC4	Human	Endothelial Cell	TSK	26	0.17931	0	0.918241
CALM2	INSR	Human	Endothelial Cell	TSK	37	0.12585	0.009	0.985726		FGF14	FGFR3	Human	Endothelial Cell	TSK	2	0.0153846	0	0.996019		BMP2	BMPR2	Human	Endothelial Cell	TSK	5	0.0344828	0.001	0.999015
LRIG1	EGFR	Human	Endothelial Cell	TSK	12	0.0408163	0	0.999981		FGF12	FGFR3	Human	Endothelial Cell	TSK	5	0.0384615	0	0.996019		MDK	SDC1	Human	Endothelial Cell	TSK	100	0.689655	0	0.980887
LRIG1	MET	Human	Endothelial Cell	TSK	11	0.037415	0	0.995376		LAMB2	RPSA	Human	Endothelial Cell	TSK	53	0.407692	0	0.948567		IL6	IL6ST	Human	Endothelial Cell	TSK	10	0.0689655	0	1
BMP6	BMPR2	Human	Endothelial Cell	TSK	8	0.0272109	0	0.999695		CALM1	FAS	Human	Endothelial Cell	TSK	38	0.292308	0	0.779981		MDK	PTPRZ1	Human	Endothelial Cell	TSK	66	0.455172	0	0.745155
BMP6	BMPR1A	Human	Endothelial Cell	TSK	4	0.0136054	0	0.999757		EFNA1	EPHA2	Human	Endothelial Cell	TSK	25	0.192308	0	0.943676		VEGFC	ITGB1	Human	Endothelial Cell	TSK	22	0.151724	0	0.972669
APP	RPSA	Human	Endothelial Cell	TSK	289	0.982993	0	0.957437		SEMA4D	PLXNB1	Human	Endothelial Cell	TSK	12	0.0923077	0	0.94918		LAMB2	ITGB1	Human	Endothelial Cell	TSK	69	0.475862	0	0.972669
APP	NCSTN	Human	Endothelial Cell	TSK	157	0.534014	0	0.967106		SEMA4A	PLXNB1	Human	Endothelial Cell	TSK	8	0.0615385	0.017	0.941078		NPNT	ITGB1	Human	Endothelial Cell	TSK	7	0.0482759	0.005	0.970235
ACE	BDKRB2	Human	Endothelial Cell	TSK	7	0.0238095	0	0.954597		IL6	IL6R	Human	Endothelial Cell	TSK	8	0.0615385	0	1		MDK	ITGB1	Human	Endothelial Cell	TSK	105	0.724138	0	0.972669
TNFSF12	TNFRSF12A	Human	Endothelial Cell	TSK	50	0.170068	0	0.97477		BMP2	BMPR1A	Human	Endothelial Cell	TSK	3	0.0230769	0	0.99936		RELN	ITGB1	Human	Endothelial Cell	TSK	30	0.206897	0	0.972669
VCAM1	ITGB1	Human	Endothelial Cell	TSK	52	0.176871	0	0.982317		MDK	SDC4	Human	Endothelial Cell	TSK	76	0.584615	0	0.907599		IL6	HRH1	Human	Endothelial Cell	TSK	6	0.0413793	0	0.867082
VCAM1	EZR	Human	Endothelial Cell	TSK	48	0.163265	0	0.848695		CXCL12	SDC4	Human	Endothelial Cell	TSK	15	0.115385	0	0.907599		ADAM9	ITGA6	Human	Endothelial Cell	TSK	26	0.17931	0	0.943395
VCAM1	MSN	Human	Endothelial Cell	TSK	51	0.173469	0	0.804484		CCL5	SDC4	Human	Endothelial Cell	TSK	9	0.0692308	0.003	0.906237		VIM	CD44	Human	Endothelial Cell	TSK	133	0.917241	0	0.986067
ARPC5	ADRB2	Human	Endothelial Cell	TSK	94	0.319728	0	0.95383		BMP2	BMPR2	Human	Endothelial Cell	TSK	8	0.0615385	0	0.999792		GDF10	ACVR1B	Human	Endothelial Cell	TSK	1	0.00689655	0.015	0.992472
INHBB	SMAD3	Human	Endothelial Cell	TSK	16	0.0544218	0	0.999421		MDK	SDC1	Human	Endothelial Cell	TSK	90	0.692308	0	0.981918
INHBB	ACVR1B	Human	Endothelial Cell	TSK	7	0.0238095	0	1		CCL5	SDC1	Human	Endothelial Cell	TSK	10	0.0769231	0.004	0.979952
IL15	IL15RA	Human	Endothelial Cell	TSK	17	0.0578231	0	0.999626		IL6	IL6ST	Human	Endothelial Cell	TSK	19	0.146154	0	1
CSF2	ITGB1	Human	Endothelial Cell	TSK	7	0.0238095	0.001	0.981826		MDK	PTPRZ1	Human	Endothelial Cell	TSK	83	0.638462	0	0.753479
FABP5	RXRA	Human	Endothelial Cell	TSK	151	0.513605	0	0.951468		VEGFC	ITGB1	Human	Endothelial Cell	TSK	17	0.130769	0	0.979102
JAM3	ITGB1	Human	Endothelial Cell	TSK	9	0.0306122	0.012	0.976405		LAMB2	ITGB1	Human	Endothelial Cell	TSK	52	0.4	0	0.979102
COL6A2	ITGB1	Human	Endothelial Cell	TSK	128	0.435374	0	0.982317		NPNT	ITGB1	Human	Endothelial Cell	TSK	11	0.0846154	0	0.979102
IGF1	INSR	Human	Endothelial Cell	TSK	15	0.0510204	0	0.990192		MDK	ITGB1	Human	Endothelial Cell	TSK	92	0.707692	0	0.979102
COL3A1	ITGB1	Human	Endothelial Cell	TSK	22	0.0748299	0.014	0.975416		RELN	ITGB1	Human	Endothelial Cell	TSK	24	0.184615	0	0.979102
BMP1	BMPR2	Human	Endothelial Cell	TSK	36	0.122449	0	0.999695		IL6	HRH1	Human	Endothelial Cell	TSK	13	0.1	0	0.873458
BMP1	BMPR1A	Human	Endothelial Cell	TSK	21	0.0714286	0	0.999757		ADAM9	ITGA6	Human	Endothelial Cell	TSK	24	0.184615	0	0.951568
SEMA4C	PLXNB2	Human	Endothelial Cell	TSK	50	0.170068	0	0.981783		ADM	CALCRL	Human	Endothelial Cell	TSK	7	0.0538462	0.027	0.933515
HAS2	CD44	Human	Endothelial Cell	TSK	14	0.047619	0.001	0.988275		VIM	CD44	Human	Endothelial Cell	TSK	124	0.953846	0	0.98842
RGMB	NEO1	Human	Endothelial Cell	TSK	5	0.0170068	0	0.964431		SEMA4D	PLXNB2	Human	Endothelial Cell	TSK	14	0.107692	0	0.977609
ADAM17	ITGB1	Human	Endothelial Cell	TSK	70	0.238095	0.001	0.981826		FGF12	FGFR2	Human	Endothelial Cell	TSK	3	0.0230769	0	0.994876
ADAM17	MET	Human	Endothelial Cell	TSK	39	0.132653	0	0.995376
GNAI2	LPAR3	Human	Endothelial Cell	TSK	67	0.227891	0	0.903572
GNAI2	S1PR5	Human	Endothelial Cell	TSK	37	0.12585	0	0.950299
GNAI2	EDNRA	Human	Endothelial Cell	TSK	117	0.397959	0	0.938168
GNAI2	F2R	Human	Endothelial Cell	TSK	48	0.163265	0	0.940723
PKM	CD44	Human	Endothelial Cell	TSK	279	0.94898	0	0.988769
FGF13	FGFR2	Human	Endothelial Cell	TSK	5	0.0170068	0	0.997383
FGF13	FGFR3	Human	Endothelial Cell	TSK	14	0.047619	0	0.996698
SEMA6D	PLXNA1	Human	Endothelial Cell	TSK	7	0.0238095	0	0.993356
MTMR4	SMAD3	Human	Endothelial Cell	TSK	20	0.0680272	0	0.999421
FBN1	ITGB1	Human	Endothelial Cell	TSK	122	0.414966	0	0.982317
CSF1	SIRPA	Human	Endothelial Cell	TSK	20	0.0680272	0	0.920778
EFNA5	EPHB6	Human	Endothelial Cell	TSK	11	0.037415	0	0.864558
EFNA5	EPHA2	Human	Endothelial Cell	TSK	24	0.0816327	0	0.95343
CTHRC1	FZD6	Human	Endothelial Cell	TSK	118	0.401361	0	0.955243
COL4A5	ITGB1	Human	Endothelial Cell	TSK	31	0.105442	0	0.982317
HSP90AA1	FGFR3	Human	Endothelial Cell	TSK	183	0.622449	0	0.996698
FGG	ITGB1	Human	Endothelial Cell	TSK	3	0.0102041	0	0.982317
COL9A3	ITGB1	Human	Endothelial Cell	TSK	28	0.0952381	0	0.982317
ICAM4	ITGB1	Human	Endothelial Cell	TSK	34	0.115646	0	0.982317
HMGB1	SDC1	Human	Endothelial Cell	TSK	289	0.982993	0	0.985274
FN1	ITGA6	Human	Endothelial Cell	TSK	214	0.727891	0	0.960963
FN1	CD44	Human	Endothelial Cell	TSK	213	0.72449	0	0.988769
FN1	ITGB1	Human	Endothelial Cell	TSK	215	0.731293	0	0.982317
COL18A1	ITGB1	Human	Endothelial Cell	TSK	225	0.765306	0	0.982317
RSPO3	SDC4	Human	Endothelial Cell	TSK	15	0.0510204	0	0.927165
ADAM15	ITGB1	Human	Endothelial Cell	TSK	216	0.734694	0	0.982317
CALM1	PTPRA	Human	Endothelial Cell	TSK	145	0.493197	0	0.990673
LAMC3	ITGA6	Human	Endothelial Cell	TSK	5	0.0170068	0	0.960963
LAMC3	ITGB1	Human	Endothelial Cell	TSK	5	0.0170068	0.011	0.976899
COL6A1	ITGB1	Human	Endothelial Cell	TSK	42	0.142857	0	0.982317
COL6A1	ITGA6	Human	Endothelial Cell	TSK	42	0.142857	0	0.960963
TGM2	ITGB1	Human	Endothelial Cell	TSK	98	0.333333	0	0.982317
TGM2	SDC4	Human	Endothelial Cell	TSK	77	0.261905	0	0.927165
TGFB2	TGFBR1	Human	Endothelial Cell	TSK	11	0.037415	0	1
EFNA1	EPHB6	Human	Endothelial Cell	TSK	17	0.0578231	0.001	0.864126
ADAM12	SDC4	Human	Endothelial Cell	TSK	12	0.0408163	0.004	0.925309
SPTAN1	PTPRA	Human	Endothelial Cell	TSK	90	0.306122	0	0.990673
HSPG2	SDC1	Human	Endothelial Cell	TSK	243	0.826531	0	0.985274
HSPG2	ITGB1	Human	Endothelial Cell	TSK	244	0.829932	0	0.982317
COL5A2	ITGB1	Human	Endothelial Cell	TSK	50	0.170068	0	0.982317
COL4A1	ITGB1	Human	Endothelial Cell	TSK	259	0.880952	0	0.982317
AGRN	ITGB1	Human	Endothelial Cell	TSK	101	0.343537	0	0.982317
LGALS9	CD44	Human	Endothelial Cell	TSK	231	0.785714	0	0.988769
LGALS9	SLC1A5	Human	Endothelial Cell	TSK	167	0.568027	0	0.993023
CXCL12	ITGB1	Human	Endothelial Cell	TSK	64	0.217687	0	0.982317
CXCL12	CXCR4	Human	Endothelial Cell	TSK	14	0.047619	0	0.95873
MDK	ITGA6	Human	Endothelial Cell	TSK	214	0.727891	0	0.960963
PLAU	ITGA3	Human	Endothelial Cell	TSK	29	0.0986395	0.003	0.956509
LAMA3	ITGA3	Human	Endothelial Cell	TSK	22	0.0748299	0	0.957947
LAMA4	ITGA3	Human	Endothelial Cell	TSK	207	0.704082	0	0.957947
LGALS8	ITGA3	Human	Endothelial Cell	TSK	108	0.367347	0	0.957947
NID1	ITGA3	Human	Endothelial Cell	TSK	175	0.595238	0	0.957947
LAMC3	ITGA3	Human	Endothelial Cell	TSK	4	0.0136054	0.002	0.956988
THBS1	ITGA3	Human	Endothelial Cell	TSK	82	0.278912	0	0.957947
CALR	ITGA3	Human	Endothelial Cell	TSK	250	0.85034	0	0.957947
TIMP2	ITGA3	Human	Endothelial Cell	TSK	201	0.683673	0	0.957947
RELN	ITGA3	Human	Endothelial Cell	TSK	72	0.244898	0	0.957947
LAMB2	ITGA3	Human	Endothelial Cell	TSK	125	0.42517	0	0.957947
LAMA5	ITGA3	Human	Endothelial Cell	TSK	85	0.289116	0	0.957947
ADAM9	ITGA3	Human	Endothelial Cell	TSK	66	0.22449	0	0.957947
LAMC1	ITGA3	Human	Endothelial Cell	TSK	171	0.581633	0	0.957947
COL18A1	ITGA3	Human	Endothelial Cell	TSK	211	0.717687	0	0.957947
LAMB1	ITGA3	Human	Endothelial Cell	TSK	150	0.510204	0	0.957947
LAMC2	ITGA3	Human	Endothelial Cell	TSK	12	0.0408163	0	0.957947
FN1	ITGA3	Human	Endothelial Cell	TSK	205	0.697279	0	0.957947
LAMA3	ITGB4	Human	Endothelial Cell	TSK	22	0.0748299	0	0.939431
LAMC3	ITGB4	Human	Endothelial Cell	TSK	5	0.0170068	0	0.939431
LAMB2	ITGB4	Human	Endothelial Cell	TSK	123	0.418367	0	0.939431
LAMA5	ITGB4	Human	Endothelial Cell	TSK	83	0.282313	0	0.939431
LAMC1	ITGB4	Human	Endothelial Cell	TSK	169	0.57483	0	0.939431
LAMB1	ITGB4	Human	Endothelial Cell	TSK	152	0.517007	0	0.939431
LAMC2	ITGB4	Human	Endothelial Cell	TSK	13	0.0442177	0	0.939431
TNFSF10	TNFRSF10A	Human	Endothelial Cell	TSK	57	0.193878	0	0.801351
COL4A1	ITGB8	Human	Endothelial Cell	TSK	56	0.190476	0	0.922844
FN1	ITGB8	Human	Endothelial Cell	TSK	43	0.146259	0	0.922844
INHBB	ACVR2A	Human	Endothelial Cell	TSK	3	0.0102041	0.001	0.898808
BMP2	ACVR2A	Human	Endothelial Cell	TSK	5	0.0170068	0	0.899257
BMP6	ACVR2A	Human	Endothelial Cell	TSK	1	0.00340136	0.032	0.884752
HLA-B	CANX	Human	Endothelial Cell	TSK	277	0.942177	0	0.764355
GSTP1	TRAF2	Human	Endothelial Cell	TSK	74	0.251701	0	0.999833
ADM	RAMP1	Human	Endothelial Cell	TSK	35	0.119048	0	0.951899
VIP	RAMP1	Human	Endothelial Cell	TSK	4	0.0136054	0	0.951899
MFNG	NOTCH2	Human	Endothelial Cell	TSK	16	0.0544218	0.006	0.996785
ADAM10	NOTCH2	Human	Endothelial Cell	TSK	31	0.105442	0	0.999789
APP	NOTCH2	Human	Endothelial Cell	TSK	55	0.187075	0	0.999789
JAG2	NOTCH2	Human	Endothelial Cell	TSK	16	0.0544218	0	0.999789
CALR	HLA-F	Human	Endothelial Cell	TSK	181	0.615646	0	0.742531
B2M	HLA-F	Human	Endothelial Cell	TSK	198	0.673469	0.001	0.742159
EDIL3	ITGAV	Human	Endothelial Cell	TSK	4	0.0136054	0.006	0.996971
COL4A5	ITGAV	Human	Endothelial Cell	TSK	28	0.0952381	0	0.999975
NID1	ITGAV	Human	Endothelial Cell	TSK	139	0.472789	0	0.999975
PDGFB	ITGAV	Human	Endothelial Cell	TSK	41	0.139456	0	0.999975
ICAM4	ITGAV	Human	Endothelial Cell	TSK	25	0.085034	0	0.999975
CALR	ITGAV	Human	Endothelial Cell	TSK	198	0.673469	0	0.999975
FGG	ITGAV	Human	Endothelial Cell	TSK	3	0.0102041	0	0.999975
MFGE8	ITGAV	Human	Endothelial Cell	TSK	63	0.214286	0	0.999975
FBN1	ITGAV	Human	Endothelial Cell	TSK	92	0.312925	0	0.999975
ADAM9	ITGAV	Human	Endothelial Cell	TSK	50	0.170068	0	0.999975
ADAM15	ITGAV	Human	Endothelial Cell	TSK	166	0.564626	0	0.999975
COL4A1	ITGAV	Human	Endothelial Cell	TSK	197	0.670068	0	0.999975
FN1	ITGAV	Human	Endothelial Cell	TSK	157	0.534014	0	0.999975
IGFBP4	LRP6	Human	Endothelial Cell	TSK	38	0.129252	0	0.993535
RSPO3	LRP6	Human	Endothelial Cell	TSK	1	0.00340136	0.04	0.973462
APP	LRP6	Human	Endothelial Cell	TSK	38	0.129252	0	0.993535
CKLF	LRP6	Human	Endothelial Cell	TSK	23	0.0782313	0	0.993535
WNT5A	LRP6	Human	Endothelial Cell	TSK	4	0.0136054	0.027	0.980031
ARF1	PLD2	Human	Endothelial Cell	TSK	68	0.231293	0	0.732185
DLL1	NOTCH3	Human	Endothelial Cell	TSK	6	0.0204082	0.033	0.98334
JAG2	NOTCH3	Human	Endothelial Cell	TSK	15	0.0510204	0	0.999978
INHBB	ACVR1	Human	Endothelial Cell	TSK	15	0.0510204	0	0.999998
BMP2	ACVR1	Human	Endothelial Cell	TSK	17	0.0578231	0	0.999998
BMP6	ACVR1	Human	Endothelial Cell	TSK	7	0.0238095	0	0.999998
TGFB2	ACVR1	Human	Endothelial Cell	TSK	11	0.037415	0	0.999998
BMP2	GPC1	Human	Endothelial Cell	TSK	40	0.136054	0	0.959925
APP	GPC1	Human	Endothelial Cell	TSK	213	0.72449	0	0.959925
COL18A1	GPC1	Human	Endothelial Cell	TSK	165	0.561224	0	0.959925
IGF2	IGF1R	Human	Endothelial Cell	TSK	11	0.037415	0	0.996588
GNAI2	IGF1R	Human	Endothelial Cell	TSK	123	0.418367	0	0.996588
IGF1	IGF1R	Human	Endothelial Cell	TSK	54	0.183673	0	0.996588
S100A4	ERBB2	Human	Endothelial Cell	TSK	68	0.231293	0	0.999995
HLA-A	ERBB2	Human	Endothelial Cell	TSK	108	0.367347	0	0.999995
HSP90B1	ERBB2	Human	Endothelial Cell	TSK	93	0.316327	0	0.999995
HSP90AA1	ERBB2	Human	Endothelial Cell	TSK	107	0.363946	0	0.999995
PTHLH	PTH2R	Human	Endothelial Cell	TSK	2	0.00680272	0.002	0.946939
CALM1	PTH2R	Human	Endothelial Cell	TSK	40	0.136054	0	0.947888
S100A4	EGFR	Human	Endothelial Cell	TSK	126	0.428571	0	0.999981
ZP3	EGFR	Human	Endothelial Cell	TSK	15	0.0510204	0	0.999981
ANXA1	EGFR	Human	Endothelial Cell	TSK	175	0.595238	0	0.999981
EFEMP1	EGFR	Human	Endothelial Cell	TSK	74	0.251701	0	0.999981
ARF4	EGFR	Human	Endothelial Cell	TSK	146	0.496599	0	0.999981
GNAI2	EGFR	Human	Endothelial Cell	TSK	194	0.659864	0	0.999981
ANG	EGFR	Human	Endothelial Cell	TSK	16	0.0544218	0	0.999981
FGF13	EGFR	Human	Endothelial Cell	TSK	18	0.0612245	0	0.999981
GSTP1	EGFR	Human	Endothelial Cell	TSK	209	0.710884	0	0.999981
HSP90AA1	EGFR	Human	Endothelial Cell	TSK	215	0.731293	0	0.999981
LRIG2	EGFR	Human	Endothelial Cell	TSK	15	0.0510204	0	0.999981
CALM1	EGFR	Human	Endothelial Cell	TSK	203	0.690476	0	0.999981
CALM3	EGFR	Human	Endothelial Cell	TSK	130	0.442177	0	0.999981
EFNA1	EPHA1	Human	Endothelial Cell	TSK	46	0.156463	0	0.926076
EFNA5	EPHA1	Human	Endothelial Cell	TSK	22	0.0748299	0	0.926076
EFNA4	EPHA1	Human	Endothelial Cell	TSK	10	0.0340136	0.001	0.925613
DLL1	NOTCH1	Human	Endothelial Cell	TSK	8	0.0272109	0.001	0.9995
MFNG	NOTCH1	Human	Endothelial Cell	TSK	18	0.0612245	0	1
MFAP2	NOTCH1	Human	Endothelial Cell	TSK	26	0.0884354	0	1
JAG2	NOTCH1	Human	Endothelial Cell	TSK	14	0.047619	0	1
FBN1	ITGB6	Human	Endothelial Cell	TSK	44	0.14966	0	0.936276
FN1	ITGB6	Human	Endothelial Cell	TSK	75	0.255102	0	0.936276
IL22	IL10RB	Human	Endothelial Cell	TSK	2	0.00680272	0.008	0.995492
FGG	ITGA5	Human	Endothelial Cell	TSK	3	0.0102041	0	0.942311
FBN1	ITGA5	Human	Endothelial Cell	TSK	48	0.163265	0	0.942311
COL18A1	ITGA5	Human	Endothelial Cell	TSK	100	0.340136	0	0.942311
ADAM15	ITGA5	Human	Endothelial Cell	TSK	89	0.302721	0	0.942311
ADAM17	ITGA5	Human	Endothelial Cell	TSK	31	0.105442	0	0.942311
FN1	ITGA5	Human	Endothelial Cell	TSK	97	0.329932	0	0.942311
GNAS	ADCY9	Human	Endothelial Cell	TSK	34	0.115646	0	0.805339
GNAI2	ADCY9	Human	Endothelial Cell	TSK	34	0.115646	0	0.805339
WNT7B	LRP5	Human	Endothelial Cell	TSK	4	0.0136054	0.005	0.988564
GNAI2	CXCR1	Human	Endothelial Cell	TSK	51	0.173469	0	0.958393
CXCL2	CXCR1	Human	Endothelial Cell	TSK	15	0.0510204	0	0.958393
CXCL5	CXCR1	Human	Endothelial Cell	TSK	2	0.00680272	0.001	0.957914
SORBS1	ITGB5	Human	Endothelial Cell	TSK	5	0.0170068	0	0.935183
TLN1	ITGB5	Human	Endothelial Cell	TSK	94	0.319728	0	0.935183
COL4A2	ITGB5	Human	Endothelial Cell	TSK	127	0.431973	0	0.935183
ADAM9	ITGB5	Human	Endothelial Cell	TSK	38	0.129252	0	0.935183
COL18A1	ITGB5	Human	Endothelial Cell	TSK	114	0.387755	0	0.935183
ITGB3BP	ITGB5	Human	Endothelial Cell	TSK	43	0.146259	0	0.935183
LTBP3	ITGB5	Human	Endothelial Cell	TSK	45	0.153061	0	0.935183
LTBP1	ITGB5	Human	Endothelial Cell	TSK	52	0.176871	0	0.935183
COL4A5	ITGA2	Human	Endothelial Cell	TSK	27	0.0918367	0	0.993155
LAMC3	ITGA2	Human	Endothelial Cell	TSK	3	0.0102041	0.003	0.991665
COL6A1	ITGA2	Human	Endothelial Cell	TSK	29	0.0986395	0	0.993155
COL6A2	ITGA2	Human	Endothelial Cell	TSK	82	0.278912	0	0.993155
HSPG2	ITGA2	Human	Endothelial Cell	TSK	164	0.557823	0	0.993155
COL4A1	ITGA2	Human	Endothelial Cell	TSK	177	0.602041	0	0.993155
FN1	ITGA2	Human	Endothelial Cell	TSK	140	0.47619	0	0.993155
COL3A1	ITGA2	Human	Endothelial Cell	TSK	18	0.0612245	0	0.993155
PROS1	AXL	Human	Endothelial Cell	TSK	21	0.0714286	0.007	0.994302
ARF1	INSR	Human	Endothelial Cell	TSK	32	0.108844	0.004	0.98821
IGF2	INSR	Human	Endothelial Cell	TSK	4	0.0136054	0.003	0.988705
PTHLH	ADRB2	Human	Endothelial Cell	TSK	6	0.0204082	0	0.95383
POMC	ADRB2	Human	Endothelial Cell	TSK	16	0.0544218	0	0.95383
RLN2	ADRB2	Human	Endothelial Cell	TSK	2	0.00680272	0.007	0.950486
HSPA8	ADRB2	Human	Endothelial Cell	TSK	110	0.37415	0	0.95383
ADM	ADRB2	Human	Endothelial Cell	TSK	48	0.163265	0	0.95383
VIP	ADRB2	Human	Endothelial Cell	TSK	3	0.0102041	0	0.95383
ACTR2	ADRB2	Human	Endothelial Cell	TSK	84	0.285714	0	0.95383
INSL3	ADRB2	Human	Endothelial Cell	TSK	5	0.0170068	0	0.95383
LGALS9	MRC2	Human	Endothelial Cell	TSK	73	0.248299	0	0.999844
EDN1	EDNRA	Human	Endothelial Cell	TSK	44	0.14966	0	0.938168
SEMA4D	MET	Human	Endothelial Cell	TSK	19	0.0646259	0	0.995376
APOD	LEPR	Human	Endothelial Cell	TSK	18	0.0612245	0	0.979261
FGF14	FGFR3	Human	Endothelial Cell	TSK	5	0.0170068	0	0.996698
FGF12	FGFR3	Human	Endothelial Cell	TSK	12	0.0408163	0	0.996698
LAMB2	RPSA	Human	Endothelial Cell	TSK	133	0.452381	0	0.957437
CALM1	FAS	Human	Endothelial Cell	TSK	92	0.312925	0	0.806136
EFNA1	EPHA2	Human	Endothelial Cell	TSK	52	0.176871	0	0.95343
SEMA4D	PLXNB1	Human	Endothelial Cell	TSK	8	0.0272109	0.01	0.957015
SEMA4A	PLXNB1	Human	Endothelial Cell	TSK	16	0.0544218	0.003	0.960392
TGFB2	TGFBR2	Human	Endothelial Cell	TSK	12	0.0408163	0	0.999998
GSTO1	RYR1	Human	Endothelial Cell	TSK	31	0.105442	0	0.855888
IL6	IL6R	Human	Endothelial Cell	TSK	16	0.0544218	0	1
BMP2	BMPR1A	Human	Endothelial Cell	TSK	16	0.0544218	0	0.999757
MDK	SDC4	Human	Endothelial Cell	TSK	169	0.57483	0	0.927165
CXCL12	SDC4	Human	Endothelial Cell	TSK	53	0.180272	0	0.927165
CCL5	SDC4	Human	Endothelial Cell	TSK	12	0.0408163	0.049	0.904165
BMP2	BMPR2	Human	Endothelial Cell	TSK	22	0.0748299	0	0.999695
NCAM1	PTPRA	Human	Endothelial Cell	TSK	5	0.0170068	0.001	0.990178
MDK	SDC1	Human	Endothelial Cell	TSK	213	0.72449	0	0.985274
CCL5	SDC1	Human	Endothelial Cell	TSK	15	0.0510204	0.046	0.962346
SLIT2	SDC1	Human	Endothelial Cell	TSK	3	0.0102041	0.017	0.976863
IL6	IL6ST	Human	Endothelial Cell	TSK	34	0.115646	0	1
MDK	PTPRZ1	Human	Endothelial Cell	TSK	183	0.622449	0	0.752327
VEGFC	ITGB1	Human	Endothelial Cell	TSK	34	0.115646	0	0.982317
LAMB2	ITGB1	Human	Endothelial Cell	TSK	133	0.452381	0	0.982317
NPNT	ITGB1	Human	Endothelial Cell	TSK	14	0.047619	0	0.982317
MDK	ITGB1	Human	Endothelial Cell	TSK	214	0.727891	0	0.982317
RELN	ITGB1	Human	Endothelial Cell	TSK	73	0.248299	0	0.982317
ADAM9	ITGB1	Human	Endothelial Cell	TSK	72	0.244898	0	0.982317
IL6	HRH1	Human	Endothelial Cell	TSK	15	0.0510204	0	0.88226
ADAM9	ITGA6	Human	Endothelial Cell	TSK	71	0.241497	0	0.960963
ADM	CALCRL	Human	Endothelial Cell	TSK	21	0.0714286	0	0.953535
VIM	CD44	Human	Endothelial Cell	TSK	292	0.993197	0	0.988769
SEMA4D	PLXNB2	Human	Endothelial Cell	TSK	19	0.0646259	0	0.981783
NCAM1	FGFR2	Human	Endothelial Cell	TSK	4	0.0136054	0	0.997383
FGF12	FGFR2	Human	Endothelial Cell	TSK	4	0.0136054	0	0.997383
NCAM1	ROBO1	Human	Endothelial Cell	TSK	5	0.0170068	0	0.981044
GDF10	ACVR1B	Human	Endothelial Cell	TSK	6	0.0204082	0	1
