# Supplementary material for: Reconstruction of the cell pseudo-space from single-cell RNA sequencing data with scSpace
Source: Nat Commun. 2023 Apr 29;14:2484. doi: 10.1038/s41467-023-38121-4 (PMC10148590; doi:10.1038/s41467-023-38121-4)
Supplement: Supplementary file 9 — Supplementary Data 6 [file 41467_2023_38121_MOESM9_ESM.xlsx]

## Sheet: Sheet1
Supplementary Data 6. The complete lists of the COVID-19 signatures calculated by limma
	logFC	AveExpr	t	P.Value	adj.P.Val	B	gene	logp	group
HSPA1A	1.93737	8.60471	10.9579	5.1893e-23	8.5312e-20	41.5472	HSPA1A	19.069	up
S100A9	1.64369	7.48281	9.67012	5.95201e-19	4.89255e-16	32.411	S100A9	15.3105	up
NR4A1	-0.580607	6.72013	-9.51774	1.74343e-18	9.55398e-16	31.3613	NR4A1	15.0198	down
IFITM2	0.985029	7.29025	9.37265	4.81685e-18	1.97972e-15	30.3688	IFITM2	14.7034	up
SERPING1	1.38491	7.33993	9.00824	5.99122e-17	1.96991e-14	27.9079	SERPING1	13.7056	up
PLA2G4F	-0.431427	5.80168	-8.93452	9.91955e-17	2.71796e-14	27.4159	PLA2G4F	13.5658	no_sig
HLA-F	1.55383	7.76286	8.70531	4.69471e-16	1.10259e-13	25.8992	HLA-F	12.9576	up
SOD2	1.96831	7.81638	8.66974	5.96473e-16	1.18901e-13	25.6657	SOD2	12.9248	up
HLA-A	1.74492	8.74199	8.64888	6.8623e-16	1.18901e-13	25.529	HLA-A	12.9248	up
GADD45G	-0.312123	6.0143	-8.64106	7.2324e-16	1.18901e-13	25.4777	GADD45G	12.9248	no_sig
C1R	1.1124	6.35857	8.48257	2.08521e-15	3.11645e-13	24.4452	C1R	12.5063	up
HLA-E	1.3492	7.77901	8.30761	6.63232e-15	9.08628e-13	23.3172	HLA-E	12.0416	up
GNAS	1.10582	7.50442	8.29265	7.31745e-15	9.25376e-13	23.2214	GNAS	12.0337	up
CD44	0.987394	6.84922	8.27399	8.27104e-15	9.71257e-13	23.1021	CD44	12.0127	up
IFITM1	1.08074	6.71997	8.22863	1.11338e-14	1.22027e-12	22.8124	IFITM1	11.9135	up
IFI16	0.684184	5.6759	8.10487	2.49395e-14	2.4955e-12	22.0267	IFI16	11.6028	up
NUP107	-0.216047	6.13774	-8.09961	2.5805e-14	2.4955e-12	21.9935	NUP107	11.6028	no_sig
KLF4	-0.430558	5.99244	-8.03289	3.9741e-14	3.62968e-12	21.5729	KLF4	11.4401	no_sig
HMGB1	-0.284401	6.35212	-8.0145	4.47469e-14	3.87178e-12	21.4574	HMGB1	11.4121	no_sig
LDHA	-0.344611	5.62022	-7.96726	6.06517e-14	4.98557e-12	21.1612	LDHA	11.3023	no_sig
HLA-B	1.8148	9.18252	7.92605	7.90178e-14	6.15453e-12	20.9037	HLA-B	11.2108	up
OAZ1	0.945434	7.34596	7.91958	8.23599e-14	6.15453e-12	20.8633	OAZ1	11.2108	up
DDIT4	0.962562	6.78289	7.85405	1.25203e-13	8.9493e-12	20.4556	DDIT4	11.0482	up
BST2	0.707055	6.09702	7.81238	1.63236e-13	1.11817e-11	20.1974	BST2	10.9515	up
IFI27	1.31736	7.09332	7.74815	2.45304e-13	1.61312e-11	19.801	IFI27	10.7923	up
IL10RB	0.305543	6.71685	7.72928	2.76391e-13	1.74764e-11	19.6849	IL10RB	10.7575	no_sig
FANCF	-0.294989	5.69135	-7.71155	3.09121e-13	1.8822e-11	19.576	FANCF	10.7253	no_sig
PGC	-0.851563	7.17762	-7.69841	3.35831e-13	1.97181e-11	19.4954	PGC	10.7051	down
TMEM163	-0.242115	6.28704	-7.68498	3.6547e-13	2.07184e-11	19.4131	TMEM163	10.6836	no_sig
C1S	0.810702	5.94121	7.61531	5.66073e-13	3.10208e-11	18.9875	C1S	10.5083	up
LY6E	1.28543	7.00594	7.50491	1.1269e-12	5.97619e-11	18.3179	LY6E	10.2236	up
B2M	2.01752	9.39651	7.47052	1.39473e-12	7.16543e-11	18.1106	B2M	10.1448	up
NFATC1	-0.251271	5.96892	-7.4525	1.55927e-12	7.76799e-11	18.0022	NFATC1	10.1097	no_sig
CDC25C	-0.311218	5.80309	-7.42483	1.84992e-12	8.94491e-11	17.8361	CDC25C	10.0484	no_sig
S100A8	0.946429	6.58713	7.38485	2.36647e-12	1.11156e-10	17.5967	S100A8	9.95407	up
GBP4	0.432818	6.2677	7.37468	2.5192e-12	1.15043e-10	17.5359	GBP4	9.93914	no_sig
HSPB1	1.17109	8.14502	7.33148	3.2834e-12	1.45889e-10	17.2785	HSPB1	9.83598	up
CDKN1B	0.293105	6.21904	7.30467	3.86851e-12	1.67364e-10	17.1192	CDKN1B	9.77634	no_sig
APP	0.947816	6.75904	7.23943	5.75658e-12	2.42662e-10	16.733	APP	9.615	up
ACTB	1.13091	10.5957	7.17119	8.70349e-12	3.51779e-10	16.3316	ACTB	9.45373	up
HLA-C	1.34526	7.82981	7.16923	8.80747e-12	3.51779e-10	16.3201	HLA-C	9.45373	up
KRAS	-0.183721	5.90829	-7.16588	8.98706e-12	3.51779e-10	16.3005	KRAS	9.45373	no_sig
STAT2	0.596073	6.29337	7.14681	1.00832e-11	3.85506e-10	16.1887	STAT2	9.41397	up
IL23R	-0.336495	5.87278	-7.1191	1.19135e-11	4.45131e-10	16.0268	IL23R	9.35151	no_sig
NUMBL	-0.27212	6.18954	-7.06999	1.59963e-11	5.84399e-10	15.7407	NUMBL	9.23329	no_sig
VCAN	0.600298	6.12877	7.06053	1.69276e-11	6.00572e-10	15.6858	VCAN	9.22143	up
CD81	1.09744	7.26934	7.05816	1.71697e-11	6.00572e-10	15.672	CD81	9.22143	up
FOS	-0.639464	6.66817	-7.01605	2.20768e-11	7.5613e-10	15.4281	FOS	9.1214	down
PMS2	-0.263396	5.73831	-6.97536	2.8122e-11	9.43521e-10	15.1932	PMS2	9.02525	no_sig
NFATC2	-0.290626	5.71608	-6.96068	3.06801e-11	1.00876e-09	15.1088	NFATC2	8.99621	no_sig
FURIN	0.309581	6.75264	6.95333	3.20459e-11	1.03301e-09	15.0665	FURIN	8.9859	no_sig
A2M	1.54537	7.72163	6.93863	3.49615e-11	1.10532e-09	14.982	A2M	8.95651	up
NRDE2	-0.213288	5.82063	-6.91845	3.93897e-11	1.22182e-09	14.8664	NRDE2	8.91299	no_sig
FN1	1.76586	7.63715	6.90046	4.3802e-11	1.32486e-09	14.7634	FN1	8.87783	up
EGR1	-0.535122	6.20757	-6.89845	4.43231e-11	1.32486e-09	14.7519	EGR1	8.87783	down
NKD1	-0.313017	5.95484	-6.87238	5.16771e-11	1.51709e-09	14.603	NKD1	8.81899	no_sig
MR1	-0.244756	6.07131	-6.8571	5.65331e-11	1.61068e-09	14.516	MR1	8.79299	no_sig
TNFSF10	0.513118	6.25288	6.85622	5.68245e-11	1.61068e-09	14.511	TNFSF10	8.79299	up
WEE1	-0.241485	5.70174	-6.8288	6.67376e-11	1.83113e-09	14.3551	WEE1	8.73728	no_sig
IL34	-0.284965	5.71764	-6.82857	6.68295e-11	1.83113e-09	14.3537	IL34	8.73728	no_sig
IRF1	-0.273458	5.60813	-6.78835	8.454e-11	2.24591e-09	14.1258	IRF1	8.64861	no_sig
TCF7	-0.28519	5.98077	-6.78763	8.48959e-11	2.24591e-09	14.1218	TCF7	8.64861	no_sig
SERPINH1	0.547281	6.42273	6.78529	8.6066e-11	2.24591e-09	14.1085	SERPINH1	8.64861	up
TPM4	0.607257	7.25025	6.7588	1.00424e-10	2.57964e-09	13.959	TPM4	8.58844	up
CD80	-0.248401	5.78906	-6.75494	1.02704e-10	2.59763e-09	13.9372	CD80	8.58542	no_sig
SF3A3	0.240003	6.58463	6.75228	1.04307e-10	2.5982e-09	13.9222	SF3A3	8.58533	no_sig
THEM4	-0.2406	6.36897	-6.73846	1.13031e-10	2.77347e-09	13.8444	THEM4	8.55698	no_sig
PKM	0.797097	7.0211	6.72935	1.19163e-10	2.88094e-09	13.7932	PKM	8.54047	up
NTRK1	-0.326215	5.72869	-6.71444	1.29925e-10	3.07113e-09	13.7094	NTRK1	8.5127	no_sig
PRKACA	0.262731	5.89485	6.71333	1.30766e-10	3.07113e-09	13.7031	PRKACA	8.5127	no_sig
NODAL	-0.320306	5.76551	-6.67852	1.59925e-10	3.70306e-09	13.5081	NODAL	8.43144	no_sig
FAAP24	-0.278724	5.60359	-6.65631	1.81777e-10	4.09029e-09	13.384	FAAP24	8.38825	no_sig
MLLT3	-0.222643	5.54672	-6.65552	1.82607e-10	4.09029e-09	13.3796	MLLT3	8.38825	no_sig
PBX1	-0.251371	5.95071	-6.65409	1.84113e-10	4.09029e-09	13.3717	PBX1	8.38825	no_sig
APOC2	-0.237238	5.98669	-6.63855	2.01341e-10	4.41339e-09	13.285	APOC2	8.35523	no_sig
TMPRSS2	-0.283042	6.40753	-6.59244	2.62316e-10	5.67431e-09	13.0288	TMPRSS2	8.24609	no_sig
ICAM4	-0.291392	5.76673	-6.58788	2.6925e-10	5.74866e-09	13.0036	ICAM4	8.24043	no_sig
PML	0.39304	6.07797	6.56826	3.0121e-10	6.34858e-09	12.895	PML	8.19732	no_sig
FUT4	-0.245875	5.76001	-6.53162	3.71161e-10	7.7239e-09	12.6928	FUT4	8.11216	no_sig
ALDOA	0.808872	7.40198	6.50397	4.34279e-10	8.92444e-09	12.5408	ALDOA	8.04942	up
CD69	-0.250487	5.75705	-6.48585	4.81259e-10	9.76777e-09	12.4414	CD69	8.0102	no_sig
CD70	-0.313435	5.57462	-6.48273	4.89837e-10	9.82063e-09	12.4243	CD70	8.00786	no_sig
NOD2	-0.240468	5.91686	-6.46584	5.38957e-10	1.06752e-08	12.3318	NOD2	7.97162	no_sig
PSMB9	0.396752	6.30978	6.46271	5.48564e-10	1.07362e-08	12.3147	PSMB9	7.96915	no_sig
PSPH	-0.251855	6.118	-6.424	6.8237e-10	1.31522e-08	12.1036	PSPH	7.881	no_sig
TAP1	0.545108	6.84162	6.42253	6.88009e-10	1.31522e-08	12.0956	TAP1	7.881	up
SIRPA	0.355618	6.13517	6.41035	7.36793e-10	1.39228e-08	12.0293	SIRPA	7.85627	no_sig
FZD5	-0.198802	5.88482	-6.40186	7.72774e-10	1.44368e-08	11.9832	FZD5	7.84053	no_sig
STAT1	0.735931	6.23498	6.38105	8.68443e-10	1.60418e-08	11.8703	STAT1	7.79475	up
COL24A1	-0.261912	5.69177	-6.34803	1.04453e-09	1.90801e-08	11.6918	COL24A1	7.71942	no_sig
SKP1	-0.239209	5.63889	-6.31835	1.23243e-09	2.2265e-08	11.5319	SKP1	7.65238	no_sig
DHX58	0.259453	6.50761	6.31359	1.26548e-09	2.26135e-08	11.5063	DHX58	7.64563	no_sig
ENTPD1	-0.233415	5.57688	-6.28638	1.4719e-09	2.60194e-08	11.3603	ENTPD1	7.5847	no_sig
NRAS	-0.171845	6.07143	-6.27042	1.60802e-09	2.81233e-08	11.2748	NRAS	7.55093	no_sig
CDC6	-0.216168	5.63992	-6.26378	1.66816e-09	2.88679e-08	11.2393	CDC6	7.53958	no_sig
HIF1A	0.507679	5.94875	6.25527	1.74856e-09	2.99441e-08	11.1938	HIF1A	7.52369	up
FZD7	-0.243078	5.95102	-6.24192	1.88228e-09	3.19017e-08	11.1226	FZD7	7.49619	no_sig
COL2A1	-0.278739	5.76311	-6.23799	1.92355e-09	3.22686e-08	11.1016	COL2A1	7.49122	no_sig
LRP1	0.626751	6.53211	6.23535	1.95178e-09	3.24113e-08	11.0876	LRP1	7.4893	up
RPLP0	-0.420001	5.99266	-6.22828	2.0294e-09	3.33634e-08	11.0499	RPLP0	7.47673	no_sig
COL6A3	0.984262	6.72806	6.20653	2.28747e-09	3.72336e-08	10.9342	COL6A3	7.42906	up
TNFRSF12A	-0.283277	6.18112	-6.19046	2.49858e-09	4.02712e-08	10.849	TNFRSF12A	7.39501	no_sig
FANCG	-0.197896	5.75221	-6.18426	2.58494e-09	4.12587e-08	10.8162	FANCG	7.38448	no_sig
LRP6	-0.189088	5.71008	-6.18196	2.61782e-09	4.13816e-08	10.8039	LRP6	7.38319	no_sig
ACVR2A	-0.195643	5.62296	-6.17379	2.73768e-09	4.28642e-08	10.7607	ACVR2A	7.36791	no_sig
CXADR	-0.257935	5.83445	-6.16955	2.80196e-09	4.34568e-08	10.7383	CXADR	7.36194	no_sig
RASGRF1	-0.249991	5.56781	-6.15985	2.95467e-09	4.5397e-08	10.687	RASGRF1	7.34297	no_sig
FZD3	-0.228899	5.68729	-6.11317	3.81141e-09	5.77918e-08	10.4412	FZD3	7.23813	no_sig
CDK2	-0.181857	6.0569	-6.1122	3.8317e-09	5.77918e-08	10.4361	CDK2	7.23813	no_sig
IL1RL2	-0.26484	5.81888	-6.10966	3.88492e-09	5.80618e-08	10.4228	IL1RL2	7.23611	no_sig
ID4	-0.281608	5.49877	-6.10565	3.97056e-09	5.88072e-08	10.4017	ID4	7.23057	no_sig
LAMA3	-0.243347	5.79713	-6.10363	4.0143e-09	5.89242e-08	10.3911	LAMA3	7.22971	no_sig
TNC	0.61738	6.62006	6.09529	4.20033e-09	6.11092e-08	10.3474	TNC	7.21389	up
LRP2	-0.230385	5.45873	-6.0801	4.56126e-09	6.57782e-08	10.2678	LRP2	7.18192	no_sig
CD8B	-0.262775	5.79533	-6.05308	5.27933e-09	7.54714e-08	10.1268	CD8B	7.12222	no_sig
TGFB2	-0.204708	6.00851	-6.04879	5.40315e-09	7.65756e-08	10.1044	TGFB2	7.11591	no_sig
RAD51	-0.227409	5.71139	-6.03513	5.8165e-09	8.17293e-08	10.0333	RAD51	7.08762	no_sig
PGPEP1	-0.187017	5.77714	-6.02169	6.25339e-09	8.71235e-08	9.96339	PGPEP1	7.05986	no_sig
COL3A1	1.6292	6.93997	6.00734	6.75505e-09	9.33219e-08	9.88895	COL3A1	7.03002	up
TOX	-0.233542	5.53969	-5.99649	7.1606e-09	9.81002e-08	9.83271	TOX	7.00833	no_sig
CC2D1B	0.245385	6.51091	5.99266	7.30949e-09	9.93123e-08	9.81286	CC2D1B	7.003	no_sig
LCOR	-0.197163	5.83262	-5.97034	8.23817e-09	1.11013e-07	9.69751	LCOR	6.95463	no_sig
CD68	0.918092	6.78325	5.9559	8.89919e-09	1.18945e-07	9.62308	CD68	6.92465	up
APOL6	0.501503	5.94934	5.9385	9.76563e-09	1.29291e-07	9.5335	APOL6	6.88843	up
CRLF2	-0.293063	5.39795	-5.93725	9.83052e-09	1.29291e-07	9.52711	CRLF2	6.88843	no_sig
NTRK2	-0.268887	5.97575	-5.92875	1.02861e-08	1.33193e-07	9.48344	NTRK2	6.87552	no_sig
RAB7A	0.480515	6.39846	5.9287	1.02892e-08	1.33193e-07	9.48315	RAB7A	6.87552	no_sig
SPRY2	-0.217732	5.81627	-5.92634	1.0419e-08	1.33819e-07	9.47107	SPRY2	6.87348	no_sig
CACNA2D2	-0.246929	5.52245	-5.92418	1.05397e-08	1.34202e-07	9.45996	CACNA2D2	6.87224	no_sig
SMC1A	0.241008	5.73343	5.92289	1.06121e-08	1.34202e-07	9.45336	SMC1A	6.87224	no_sig
IRGM	-0.268603	5.69099	-5.91643	1.09835e-08	1.37197e-07	9.42021	IRGM	6.86265	no_sig
FAS	0.243684	5.71524	5.91495	1.10699e-08	1.37197e-07	9.41265	FAS	6.86265	no_sig
EGF	-0.250075	5.668	-5.91445	1.10993e-08	1.37197e-07	9.41009	EGF	6.86265	no_sig
PLA2G1B	-0.249509	5.6039	-5.91136	1.12835e-08	1.38433e-07	9.39423	PLA2G1B	6.85876	no_sig
TYMP	0.992351	7.1464	5.88557	1.2938e-08	1.57556e-07	9.26235	TYMP	6.80256	up
THBS4	-0.238596	5.95975	-5.88324	1.30987e-08	1.58341e-07	9.25045	THBS4	6.80041	no_sig
BCL6	0.406531	6.06616	5.86907	1.41189e-08	1.69427e-07	9.17818	BCL6	6.77102	no_sig
GRIN2B	-0.264009	5.54823	-5.8652	1.44108e-08	1.71338e-07	9.15846	GRIN2B	6.76615	no_sig
PTPRR	-0.24863	5.8721	-5.8641	1.44949e-08	1.71338e-07	9.15285	PTPRR	6.76615	no_sig
GIMAP4	0.337288	6.10455	5.86285	1.45908e-08	1.71338e-07	9.1465	GIMAP4	6.76615	no_sig
CDC7	-0.2244	5.69776	-5.84923	1.5679e-08	1.8281e-07	9.0772	CDC7	6.738	no_sig
MME	-0.232595	5.83416	-5.8476	1.58148e-08	1.83095e-07	9.06889	MME	6.73732	no_sig
KBTBD8	-0.247662	5.59428	-5.84286	1.6215e-08	1.86416e-07	9.04481	KBTBD8	6.72952	no_sig
GLUL	-0.261529	5.66749	-5.82926	1.74187e-08	1.98863e-07	8.97583	GLUL	6.70145	no_sig
TIAM1	-0.212442	5.91485	-5.82414	1.78943e-08	2.01518e-07	8.94988	TIAM1	6.69569	no_sig
MELK	-0.207336	5.544	-5.82412	1.78963e-08	2.01518e-07	8.94977	MELK	6.69569	no_sig
CLU	0.82624	6.6056	5.8222	1.80783e-08	2.02181e-07	8.94003	CLU	6.69426	up
IFNGR1	0.427034	6.12716	5.81088	1.91859e-08	2.13119e-07	8.88276	IFNGR1	6.67138	no_sig
WRN	-0.188248	5.66644	-5.80797	1.94813e-08	2.14948e-07	8.86804	WRN	6.66767	no_sig
COL4A3	-0.256922	5.5538	-5.80412	1.98788e-08	2.17148e-07	8.84859	COL4A3	6.66324	no_sig
MPL	-0.256992	5.80531	-5.80349	1.99449e-08	2.17148e-07	8.84539	MPL	6.66324	no_sig
EPOR	-0.229938	5.67647	-5.80028	2.02828e-08	2.19375e-07	8.82921	EPOR	6.65881	no_sig
NOS1	-0.257674	5.75627	-5.79094	2.13005e-08	2.28876e-07	8.78206	NOS1	6.6404	no_sig
GABPA	-0.180364	6.37819	-5.78969	2.14412e-08	2.28892e-07	8.77572	GABPA	6.64037	no_sig
LY86	-0.226374	5.50585	-5.7856	2.19055e-08	2.30957e-07	8.75509	LY86	6.63647	no_sig
CCL2	1.3411	7.35508	5.78551	2.19156e-08	2.30957e-07	8.75465	CCL2	6.63647	up
SPIB	-0.259144	5.77859	-5.78052	2.24953e-08	2.35556e-07	8.72951	SPIB	6.62791	no_sig
TMEFF2	-0.261351	5.98057	-5.77667	2.29532e-08	2.38284e-07	8.71011	TMEFF2	6.62291	no_sig
KIF2C	-0.182623	5.76944	-5.7759	2.30457e-08	2.38284e-07	8.70624	KIF2C	6.62291	no_sig
ITGAE	-0.257511	5.78572	-5.77342	2.3346e-08	2.3988e-07	8.69377	ITGAE	6.62001	no_sig
NTF3	-0.240778	6.04264	-5.75728	2.53998e-08	2.59362e-07	8.6126	NTF3	6.58609	no_sig
MAPK8IP2	-0.255882	5.87887	-5.75537	2.56539e-08	2.60339e-07	8.60301	MAPK8IP2	6.58446	no_sig
FANCC	-0.217773	5.6783	-5.75026	2.63462e-08	2.65724e-07	8.57738	FANCC	6.57557	no_sig
BRD4	0.327975	6.41999	5.74322	2.73308e-08	2.73975e-07	8.54206	BRD4	6.56229	no_sig
IL6R	-0.157999	5.90328	-5.73998	2.77955e-08	2.76944e-07	8.52583	IL6R	6.55761	no_sig
APOA4	-0.259601	5.65297	-5.73195	2.89813e-08	2.8702e-07	8.48562	APOA4	6.54209	no_sig
CDC14B	-0.210581	5.90807	-5.73079	2.9156e-08	2.87021e-07	8.47984	CDC14B	6.54209	no_sig
NDUFA7	-0.182466	6.26666	-5.72925	2.93911e-08	2.87613e-07	8.47211	NDUFA7	6.54119	no_sig
HMGA2	-0.285194	5.60071	-5.71816	3.11336e-08	3.02862e-07	8.41667	HMGA2	6.51876	no_sig
ACY1	-0.189379	5.76978	-5.71633	3.14321e-08	3.03967e-07	8.40749	ACY1	6.51717	no_sig
APOA1	-0.285996	5.482	-5.71195	3.21533e-08	3.09123e-07	8.38566	APOA1	6.50987	no_sig
PBX3	-0.19418	5.79456	-5.70849	3.27365e-08	3.129e-07	8.36836	PBX3	6.50459	no_sig
SUV39H2	-0.204774	5.8166	-5.69765	3.46267e-08	3.29054e-07	8.31435	SUV39H2	6.48273	no_sig
LEFTY2	-0.251527	5.59377	-5.69556	3.50052e-08	3.30739e-07	8.30389	LEFTY2	6.48051	no_sig
ITGB1	0.475196	7.1317	5.69095	3.58495e-08	3.3678e-07	8.28096	ITGB1	6.47265	no_sig
SOX11	-0.234173	5.55381	-5.68077	3.77879e-08	3.52974e-07	8.23029	SOX11	6.45226	no_sig
MAP2K4	-0.183357	5.90893	-5.67934	3.80667e-08	3.53569e-07	8.22322	MAP2K4	6.45153	no_sig
EGR2	-0.248038	5.79324	-5.67575	3.87794e-08	3.58165e-07	8.20538	EGR2	6.44592	no_sig
FOLH1	-0.255576	5.97806	-5.67446	3.90383e-08	3.58542e-07	8.19897	FOLH1	6.44546	no_sig
TLR9	-0.254723	5.9687	-5.6692	4.01144e-08	3.66378e-07	8.17282	TLR9	6.43607	no_sig
CD63	0.924382	7.16745	5.64549	4.53264e-08	4.11694e-07	8.05532	CD63	6.38543	up
NOD1	-0.183303	5.93258	-5.64432	4.55984e-08	4.11889e-07	8.04957	NOD1	6.38522	no_sig
HHIP	-0.217222	5.56035	-5.6354	4.77384e-08	4.28863e-07	8.00546	HHIP	6.36768	no_sig
TNFRSF11A	-0.237942	5.97809	-5.63191	4.86033e-08	4.3426e-07	7.9882	TNFRSF11A	6.36225	no_sig
LILRB2	0.4663	6.64108	5.62505	5.03453e-08	4.45385e-07	7.95433	LILRB2	6.35126	no_sig
RPS6KA5	-0.212328	5.50918	-5.62487	5.03902e-08	4.45385e-07	7.95348	RPS6KA5	6.35126	no_sig
TMEM45B	-0.215477	6.14179	-5.61936	5.18343e-08	4.55698e-07	7.92631	TMEM45B	6.34132	no_sig
NEIL1	-0.246897	5.64931	-5.61656	5.25859e-08	4.59847e-07	7.91247	NEIL1	6.33739	no_sig
E2F3	-0.161936	5.98182	-5.61345	5.34288e-08	4.64746e-07	7.89718	E2F3	6.33278	no_sig
E2F1	-0.190817	5.48254	-5.60796	5.49527e-08	4.75486e-07	7.87014	E2F1	6.32286	no_sig
CD40	0.313383	5.92392	5.60556	5.56322e-08	4.78844e-07	7.85832	CD40	6.31981	no_sig
CD28	-0.232624	5.68254	-5.60275	5.64372e-08	4.83244e-07	7.84451	CD28	6.31583	no_sig
ENG	0.623385	6.70433	5.59895	5.75455e-08	4.8908e-07	7.82582	ENG	6.31062	up
RPS6KB1	-0.222528	6.00999	-5.59838	5.77138e-08	4.8908e-07	7.82301	RPS6KB1	6.31062	no_sig
PTTG1	-0.210696	5.74252	-5.58865	6.06551e-08	5.11369e-07	7.77523	PTTG1	6.29127	no_sig
IFI6	0.881106	6.57489	5.58463	6.19145e-08	5.19324e-07	7.75547	IFI6	6.28456	up
GPI	0.425992	5.95323	5.58258	6.2565e-08	5.22116e-07	7.74542	GPI	6.28223	no_sig
OTOA	-0.238733	5.66885	-5.57174	6.61219e-08	5.49012e-07	7.69228	OTOA	6.26042	no_sig
CDH5	0.480258	6.3009	5.56465	6.85522e-08	5.61851e-07	7.65759	CDH5	6.25038	no_sig
MUTYH	-0.198791	5.5648	-5.56457	6.85821e-08	5.61851e-07	7.65717	MUTYH	6.25038	no_sig
RAD52	-0.174781	5.97777	-5.56425	6.86935e-08	5.61851e-07	7.65561	RAD52	6.25038	no_sig
MAP2K6	-0.230838	5.71188	-5.56313	6.90851e-08	5.62257e-07	7.65015	MAP2K6	6.25006	no_sig
PPARG	-0.245301	5.48884	-5.56023	7.01136e-08	5.67817e-07	7.63595	PPARG	6.24579	no_sig
RRAS2	-0.183558	5.85638	-5.5563	7.1529e-08	5.74947e-07	7.61674	RRAS2	6.24037	no_sig
SOCS2	-0.248362	5.7255	-5.55585	7.16936e-08	5.74947e-07	7.61453	SOCS2	6.24037	no_sig
ITGAV	0.363584	5.87303	5.5383	7.83759e-08	6.25486e-07	7.5289	ITGAV	6.20378	no_sig
RIN1	-0.196033	6.01021	-5.53386	8.01625e-08	6.36653e-07	7.50725	RIN1	6.1961	no_sig
TXNIP	0.782024	7.55846	5.52998	8.17543e-08	6.46174e-07	7.48836	TXNIP	6.18965	up
PCK1	-0.246583	5.67588	-5.52599	8.34251e-08	6.56224e-07	7.46892	PCK1	6.18295	no_sig
LTB	-0.302617	5.57582	-5.52351	8.44772e-08	6.61336e-07	7.45688	LTB	6.17958	no_sig
IL1R1	0.331639	6.32745	5.52201	8.51246e-08	6.63246e-07	7.44955	IL1R1	6.17833	no_sig
PMAIP1	-0.210559	5.76213	-5.51341	8.89088e-08	6.89462e-07	7.40777	PMAIP1	6.16149	no_sig
HLA-DRB5	1.12797	6.25733	5.5123	8.94112e-08	6.90104e-07	7.40236	HLA-DRB5	6.16109	up
IL26	-0.239025	5.83506	-5.51039	9.028e-08	6.91125e-07	7.39307	IL26	6.16044	no_sig
FAM124B	-0.254646	5.59741	-5.51016	9.03843e-08	6.91125e-07	7.39196	FAM124B	6.16044	no_sig
MIF	0.443091	6.26192	5.50603	9.22884e-08	7.02417e-07	7.37193	MIF	6.1534	no_sig
AFDN	-0.29318	5.66284	-5.50243	9.39811e-08	7.12004e-07	7.35448	AFDN	6.14752	no_sig
XCR1	-0.26596	5.67706	-5.49355	9.82932e-08	7.41257e-07	7.31139	XCR1	6.13003	no_sig
HPGD	-0.240667	5.54489	-5.49165	9.92363e-08	7.44352e-07	7.30222	HPGD	6.12822	no_sig
ALK	-0.253149	5.45999	-5.49005	1.00043e-07	7.44352e-07	7.29444	ALK	6.12822	no_sig
NFAM1	-0.211909	5.83687	-5.49001	1.00062e-07	7.44352e-07	7.29426	NFAM1	6.12822	no_sig
GBP1	0.362854	5.89625	5.48794	1.01109e-07	7.48757e-07	7.28426	GBP1	6.12566	no_sig
CFD	0.39687	6.14625	5.47203	1.09546e-07	8.07596e-07	7.20731	CFD	6.09281	no_sig
CD96	-0.22559	5.6943	-5.46028	1.16211e-07	8.52903e-07	7.15061	CD96	6.0691	no_sig
PRC1	-0.162505	5.67313	-5.4515	1.21447e-07	8.87376e-07	7.10829	PRC1	6.05189	no_sig
PECAM1	0.638612	6.73445	5.44874	1.23135e-07	8.95726e-07	7.09504	PECAM1	6.04782	up
FZD10	-0.250393	5.48321	-5.444	1.26099e-07	9.13243e-07	7.07221	FZD10	6.03941	no_sig
HSP90B1	0.817836	6.62699	5.44095	1.28039e-07	9.21856e-07	7.05755	HSP90B1	6.03534	up
DEPTOR	-0.188549	5.56207	-5.44037	1.28409e-07	9.21856e-07	7.05478	DEPTOR	6.03534	no_sig
MAP3K7	-0.139851	5.83128	-5.435	1.31909e-07	9.42862e-07	7.02898	MAP3K7	6.02555	no_sig
IL32	0.521084	6.89524	5.43352	1.32894e-07	9.45793e-07	7.02183	IL32	6.0242	up
HACD2	-0.152797	5.85869	-5.42852	1.36259e-07	9.65558e-07	6.99784	HACD2	6.01522	no_sig
COL1A1	1.21086	6.82681	5.42114	1.41379e-07	9.97542e-07	6.96243	COL1A1	6.00107	up
LIG4	-0.176079	5.54098	-5.41906	1.42857e-07	1.00366e-06	6.95246	LIG4	5.99841	no_sig
LAMB4	-0.235064	5.55762	-5.41042	1.49154e-07	1.04344e-06	6.91106	LAMB4	5.98153	no_sig
PPP2R3A	-0.180587	5.61828	-5.40357	1.54337e-07	1.07193e-06	6.87829	PPP2R3A	5.96983	no_sig
MAP3K14	-0.159676	5.93608	-5.40252	1.55142e-07	1.07193e-06	6.87329	MAP3K14	5.96983	no_sig
FLG	-0.256115	5.99453	-5.4023	1.55311e-07	1.07193e-06	6.87225	FLG	5.96983	no_sig
CD244	-0.206248	5.75636	-5.40163	1.55834e-07	1.07193e-06	6.86902	CD244	5.96983	no_sig
TNFRSF13B	-0.226029	5.72818	-5.38634	1.68159e-07	1.15189e-06	6.79599	TNFRSF13B	5.93859	no_sig
TCL1B	-0.231817	6.05123	-5.37715	1.76013e-07	1.20068e-06	6.75221	TCL1B	5.92057	no_sig
IL11RA	-0.208683	6.02336	-5.36499	1.86964e-07	1.27012e-06	6.69431	IL11RA	5.89615	no_sig
IFNAR1	0.172107	5.58191	5.36329	1.88545e-07	1.27559e-06	6.68623	IFNAR1	5.89429	no_sig
FOXL2	-0.25537	5.61126	-5.36074	1.90943e-07	1.28651e-06	6.67412	FOXL2	5.89059	no_sig
NOS2	-0.255933	5.87283	-5.35643	1.95064e-07	1.30892e-06	6.65363	NOS2	5.88309	no_sig
TTC30A	-0.226463	5.76442	-5.35367	1.97748e-07	1.32154e-06	6.64053	TTC30A	5.87892	no_sig
AKT3	-0.196186	5.49713	-5.34464	2.06781e-07	1.37274e-06	6.5977	AKT3	5.86241	no_sig
IL7	-0.243911	5.59736	-5.34435	2.0708e-07	1.37274e-06	6.59631	IL7	5.86241	no_sig
MX1	0.672171	6.57434	5.33945	2.12158e-07	1.40075e-06	6.57308	MX1	5.85364	up
TLR3	-0.186327	5.9379	-5.33568	2.16144e-07	1.41813e-06	6.55523	TLR3	5.84828	no_sig
APOC3	-0.247908	5.80437	-5.33533	2.16515e-07	1.41813e-06	6.55359	APOC3	5.84828	no_sig
UBB	0.566991	7.76021	5.33075	2.21473e-07	1.44485e-06	6.53188	UBB	5.84018	up
CCL15	-0.450633	7.64957	-5.32362	2.29399e-07	1.48569e-06	6.49817	CCL15	5.82807	no_sig
TLR5	-0.213386	6.08003	-5.32349	2.2954e-07	1.48569e-06	6.49758	TLR5	5.82807	no_sig
MSH2	-0.173279	5.66832	-5.32187	2.3138e-07	1.49172e-06	6.48993	MSH2	5.82631	no_sig
LAMP1	0.612354	6.73745	5.3108	2.44347e-07	1.56917e-06	6.43765	LAMP1	5.80433	up
WNT6	-0.278486	5.52738	-5.30975	2.45613e-07	1.57116e-06	6.4327	WNT6	5.80378	no_sig
IL1A	-0.25277	5.76203	-5.29949	2.58319e-07	1.64603e-06	6.38436	IL1A	5.78356	no_sig
JAK1	0.228718	6.45156	5.29756	2.60785e-07	1.65533e-06	6.37525	JAK1	5.78112	no_sig
CD99	0.392023	6.30247	5.29229	2.67626e-07	1.69222e-06	6.35043	CD99	5.77154	no_sig
ITGA2B	-0.239886	5.49453	-5.29	2.70645e-07	1.70475e-06	6.33968	ITGA2B	5.76834	no_sig
JADE1	-0.18326	5.96524	-5.28812	2.73149e-07	1.71396e-06	6.33086	JADE1	5.766	no_sig
IL4R	0.235627	6.74192	5.27684	2.88684e-07	1.80455e-06	6.27785	IL4R	5.74363	no_sig
GLI1	-0.229062	5.91274	-5.27202	2.95574e-07	1.84062e-06	6.25525	GLI1	5.73504	no_sig
ID1	0.869883	7.84663	5.26371	3.0784e-07	1.90977e-06	6.21629	ID1	5.71902	up
FCGR3A	0.46401	6.82095	5.26116	3.11698e-07	1.91885e-06	6.20436	FCGR3A	5.71696	no_sig
FCGR3B	0.46401	6.82095	5.26116	3.11698e-07	1.91885e-06	6.20436	FCGR3B	5.71696	no_sig
IL23A	-0.259984	5.69605	-5.25969	3.13956e-07	1.91885e-06	6.19745	IL23A	5.71696	no_sig
GDF6	-0.238397	5.91642	-5.25968	3.13973e-07	1.91885e-06	6.19739	GDF6	5.71696	no_sig
MNAT1	-0.169892	5.93743	-5.25369	3.23292e-07	1.96849e-06	6.16937	MNAT1	5.70587	no_sig
PRKACB	-0.167012	5.54363	-5.23845	3.48238e-07	2.10674e-06	6.09817	PRKACB	5.67639	no_sig
TUBB	0.279678	6.25615	5.23826	3.48561e-07	2.10674e-06	6.09729	TUBB	5.67639	no_sig
IL22RA2	-0.243892	5.53127	-5.23067	3.61675e-07	2.178e-06	6.06192	IL22RA2	5.66194	no_sig
NDUFB7	0.446424	8.54936	5.22126	3.78619e-07	2.27172e-06	6.01807	NDUFB7	5.64365	no_sig
PPP2R1A	0.300628	6.67389	5.21786	3.8493e-07	2.30118e-06	6.00224	PPP2R1A	5.63805	no_sig
COL1A2	1.0263	6.85048	5.21625	3.8795e-07	2.31083e-06	5.99476	COL1A2	5.63623	up
AKT1	0.352096	6.32958	5.20675	4.06246e-07	2.41108e-06	5.95063	AKT1	5.61779	no_sig
EIF5AL1	-0.255975	5.7817	-5.20328	4.13147e-07	2.43742e-06	5.93451	EIF5AL1	5.61307	no_sig
CD74	1.40415	9.04943	5.20303	4.1365e-07	2.43742e-06	5.93334	CD74	5.61307	up
WNT3	-0.246829	5.86786	-5.19171	4.36963e-07	2.5656e-06	5.88085	WNT3	5.59081	no_sig
HLA-DQA1	0.438443	5.80697	5.18949	4.41675e-07	2.58006e-06	5.87058	HLA-DQA1	5.58837	no_sig
SNCA	-0.230508	5.68172	-5.18908	4.42564e-07	2.58006e-06	5.86866	SNCA	5.58837	no_sig
FLNA	0.805946	7.25907	5.1865	4.48116e-07	2.60319e-06	5.85672	FLNA	5.58449	up
ADA	-0.164296	5.69882	-5.18434	4.52819e-07	2.62125e-06	5.84673	ADA	5.58149	no_sig
PURA	-0.155565	5.83026	-5.16898	4.87682e-07	2.81315e-06	5.77574	PURA	5.55081	no_sig
WIPF1	0.236009	6.10431	5.15626	5.18522e-07	2.98059e-06	5.71706	WIPF1	5.5257	no_sig
ISG20	-0.190062	5.8808	-5.151	5.31812e-07	3.04634e-06	5.69285	ISG20	5.51622	no_sig
FUT5	-0.272439	5.82162	-5.14185	5.55747e-07	3.17239e-06	5.65073	FUT5	5.49861	no_sig
SRSF2	0.327788	6.79279	5.12882	5.9163e-07	3.36553e-06	5.59087	SRSF2	5.47295	no_sig
ISG15	0.691795	6.2162	5.12785	5.94387e-07	3.36956e-06	5.58642	ISG15	5.47243	up
ATG12	-0.175064	5.68324	-5.11748	6.2467e-07	3.52906e-06	5.53889	ATG12	5.45234	no_sig
LILRB1	0.337678	6.04248	5.11393	6.35383e-07	3.5658e-06	5.52263	LILRB1	5.44784	no_sig
TBK1	-0.127782	6.11901	-5.11388	6.3551e-07	3.5658e-06	5.52244	TBK1	5.44784	no_sig
IFIT3	0.527499	6.33058	5.11262	6.39368e-07	3.57524e-06	5.51665	IFIT3	5.44669	up
CDC14A	-0.195027	5.71229	-5.10651	6.58334e-07	3.65369e-06	5.48869	CDC14A	5.43727	no_sig
DUSP10	-0.143318	5.7637	-5.10606	6.59746e-07	3.65369e-06	5.48664	DUSP10	5.43727	no_sig
IBSP	-0.236318	5.57987	-5.10596	6.60064e-07	3.65369e-06	5.48618	IBSP	5.43727	no_sig
COL4A4	-0.217479	5.6269	-5.09835	6.84502e-07	3.77625e-06	5.45142	COL4A4	5.42294	no_sig
CHUK	-0.161837	5.74591	-5.09605	6.92074e-07	3.80525e-06	5.4409	CHUK	5.41962	no_sig
CR2	-0.228522	5.51393	-5.09233	7.04452e-07	3.8604e-06	5.42395	CR2	5.41337	no_sig
IL12A	-0.227801	5.64993	-5.0898	7.1301e-07	3.8856e-06	5.4124	IL12A	5.41054	no_sig
INHBA	-0.206203	5.83083	-5.08957	7.13778e-07	3.8856e-06	5.41137	INHBA	5.41054	no_sig
PTPN11	-0.204542	6.84593	-5.07074	7.80744e-07	4.23611e-06	5.32565	PTPN11	5.37303	no_sig
IKBKG	0.179479	6.0431	5.06604	7.98384e-07	4.31758e-06	5.30429	IKBKG	5.36476	no_sig
PAX8	-0.216634	5.71265	-5.06065	8.19095e-07	4.41506e-06	5.27981	PAX8	5.35506	no_sig
TPM1	0.438423	6.74635	5.05071	8.58679e-07	4.61329e-06	5.23471	TPM1	5.33599	no_sig
PTPRC	0.366395	5.71049	5.03572	9.2188e-07	4.90656e-06	5.16684	PTPRC	5.30922	no_sig
TTK	-0.187921	5.64484	-5.03526	9.23848e-07	4.90656e-06	5.1648	TTK	5.30922	no_sig
PGF	-0.208298	5.74724	-5.03486	9.25606e-07	4.90656e-06	5.16299	PGF	5.30922	no_sig
CD160	-0.221089	5.53925	-5.03457	9.26895e-07	4.90656e-06	5.16166	CD160	5.30922	no_sig
NUF2	-0.205903	5.71448	-5.03427	9.28187e-07	4.90656e-06	5.16033	NUF2	5.30922	no_sig
P2RY13	-0.189836	5.76316	-5.03326	9.3264e-07	4.91078e-06	5.15575	P2RY13	5.30885	no_sig
NGF	-0.211896	5.9142	-5.03274	9.3496e-07	4.91078e-06	5.15338	NGF	5.30885	no_sig
EHHADH	-0.173123	5.7886	-5.02941	9.49782e-07	4.97275e-06	5.13835	EHHADH	5.3034	no_sig
NR4A3	-0.24228	5.80704	-5.02798	9.56203e-07	4.98387e-06	5.13192	NR4A3	5.30243	no_sig
NOS3	-0.208836	5.86558	-5.02759	9.5797e-07	4.98387e-06	5.13015	NOS3	5.30243	no_sig
FGF4	-0.225187	5.66953	-5.02655	9.62704e-07	4.9927e-06	5.12544	FGF4	5.30166	no_sig
RPL23	0.542791	7.85631	5.01917	9.96871e-07	5.14774e-06	5.09213	RPL23	5.28838	up
COX6B1	0.32417	6.4627	5.01839	1.00054e-06	5.14774e-06	5.08862	COX6B1	5.28838	no_sig
MAPK3	0.207245	5.72623	5.01808	1.00199e-06	5.14774e-06	5.08723	MAPK3	5.28838	no_sig
APH1B	-0.164693	5.43439	-5.01693	1.00745e-06	5.15964e-06	5.08204	APH1B	5.28738	no_sig
TGFB3	-0.189793	6.10336	-5.00582	1.06161e-06	5.42013e-06	5.03203	TGFB3	5.26599	no_sig
NDC80	-0.182011	5.87211	-5.00118	1.08506e-06	5.52274e-06	5.01115	NDC80	5.25785	no_sig
OSM	-0.216807	5.79363	-4.99457	1.11934e-06	5.67962e-06	4.98145	OSM	5.24568	no_sig
CD19	-0.232949	5.66461	-4.99303	1.12749e-06	5.70338e-06	4.97452	CD19	5.24387	no_sig
KRT7	0.642432	6.82322	4.98302	1.18174e-06	5.95947e-06	4.92965	KRT7	5.22479	up
ITGA9	-0.177413	5.86242	-4.97986	1.19941e-06	6.03005e-06	4.91548	ITGA9	5.21968	no_sig
SPACA3	-0.230483	5.57986	-4.97675	1.21703e-06	6.09999e-06	4.90156	SPACA3	5.21467	no_sig
COL5A1	0.56447	6.04192	4.97583	1.2223e-06	6.1078e-06	4.89743	COL5A1	5.21412	up
MRM2	-0.155713	5.81203	-4.9726	1.24097e-06	6.18229e-06	4.88296	MRM2	5.20885	no_sig
MAP3K8	-0.185589	5.81799	-4.97087	1.25107e-06	6.21379e-06	4.87522	MAP3K8	5.20664	no_sig
KLRB1	-0.224828	5.51492	-4.95849	1.32573e-06	6.55135e-06	4.81989	KLRB1	5.18367	no_sig
PPP3CC	-0.127993	5.82656	-4.95828	1.32701e-06	6.55135e-06	4.81897	PPP3CC	5.18367	no_sig
TNKS	-0.164437	5.82213	-4.9575	1.33184e-06	6.55551e-06	4.8155	TNKS	5.18339	no_sig
RNLS	-0.205548	5.85686	-4.95179	1.36791e-06	6.71294e-06	4.79	RNLS	5.17309	no_sig
PTCH1	-0.208634	5.60305	-4.94919	1.38458e-06	6.77455e-06	4.77843	PTCH1	5.16912	no_sig
IL17F	-0.238942	5.5313	-4.94649	1.40219e-06	6.82357e-06	4.76637	IL17F	5.16599	no_sig
HSPA6	0.237521	6.30345	4.94638	1.4029e-06	6.82357e-06	4.76589	HSPA6	5.16599	no_sig
PLA2G3	-0.2129	5.63488	-4.94452	1.4151e-06	6.86047e-06	4.75763	PLA2G3	5.16365	no_sig
HLA-DPB1	-0.211465	5.54966	-4.94396	1.41883e-06	6.86047e-06	4.75511	HLA-DPB1	5.16365	no_sig
DKK4	-0.226518	5.5476	-4.93717	1.4645e-06	7.05978e-06	4.72488	DKK4	5.15121	no_sig
C1QBP	0.263648	5.95702	4.93656	1.46864e-06	7.05978e-06	4.72218	C1QBP	5.15121	no_sig
TLR1	-0.153972	6.0275	-4.93272	1.4952e-06	7.16065e-06	4.70508	TLR1	5.14505	no_sig
ANKRD28	-0.163733	5.53217	-4.93227	1.49834e-06	7.16065e-06	4.70308	ANKRD28	5.14505	no_sig
CSF2	-0.270534	5.47357	-4.92713	1.5346e-06	7.31271e-06	4.68026	CSF2	5.13592	no_sig
SNAI1	-0.209845	5.65388	-4.92613	1.54177e-06	7.32564e-06	4.67582	SNAI1	5.13515	no_sig
SFTPC	-1.01163	8.70726	-4.92078	1.58062e-06	7.47355e-06	4.65207	SFTPC	5.12647	down
ITGB2	0.523779	6.4247	4.92004	1.58603e-06	7.47355e-06	4.64881	ITGB2	5.12647	up
HLA-DRA	0.948377	7.25596	4.91967	1.58881e-06	7.47355e-06	4.64714	HLA-DRA	5.12647	up
LEFTY1	-0.233542	5.64797	-4.91936	1.59108e-06	7.47355e-06	4.64578	LEFTY1	5.12647	no_sig
TICAM1	-0.162951	6.06871	-4.9091	1.66876e-06	7.81605e-06	4.60031	TICAM1	5.10701	no_sig
ATRX	0.199622	5.85821	4.90814	1.67625e-06	7.82885e-06	4.59604	ATRX	5.1063	no_sig
PPP3R2	-0.205469	5.52994	-4.90677	1.68688e-06	7.85616e-06	4.59001	PPP3R2	5.10479	no_sig
CXCL16	0.358356	5.86649	4.90491	1.70156e-06	7.90216e-06	4.58174	CXCL16	5.10225	no_sig
ATG10	-0.190202	5.83557	-4.90033	1.73805e-06	8.03476e-06	4.56151	ATG10	5.09503	no_sig
PLAUR	0.305942	5.94859	4.9001	1.73989e-06	8.03476e-06	4.5605	PLAUR	5.09503	no_sig
C1QB	0.763463	6.33225	4.89948	1.74495e-06	8.03558e-06	4.55772	C1QB	5.09498	up
CDKN2D	-0.211907	5.60426	-4.89882	1.75026e-06	8.0375e-06	4.55483	CDKN2D	5.09488	no_sig
STAT6	0.406257	6.42652	4.88768	1.84293e-06	8.43948e-06	4.50563	STAT6	5.07368	no_sig
C7	0.39653	5.95204	4.88643	1.85361e-06	8.46482e-06	4.50011	C7	5.07238	no_sig
ESR1	-0.212748	5.65447	-4.88313	1.88212e-06	8.57121e-06	4.48556	ESR1	5.06696	no_sig
VTCN1	-0.224162	5.68483	-4.88177	1.89396e-06	8.60129e-06	4.47958	VTCN1	5.06544	no_sig
MAP2K2	0.243278	6.50941	4.86946	2.00477e-06	9.07946e-06	4.42537	MAP2K2	5.04194	no_sig
MAPK10	-0.225369	5.93042	-4.86789	2.01931e-06	9.12017e-06	4.41848	MAPK10	5.04	no_sig
LILRB4	0.387659	6.36203	4.86567	2.04009e-06	9.18878e-06	4.40872	LILRB4	5.03674	no_sig
TGFB1	0.249751	6.21019	4.86306	2.06479e-06	9.27464e-06	4.39724	TGFB1	5.0327	no_sig
PPARGC1A	-0.213815	5.60501	-4.85511	2.14188e-06	9.59468e-06	4.36231	PPARGC1A	5.01797	no_sig
GRB2	0.434427	6.09041	4.85089	2.18389e-06	9.75629e-06	4.34379	GRB2	5.01072	no_sig
FCGRT	0.517108	6.37766	4.84978	2.19502e-06	9.77944e-06	4.33895	FCGRT	5.00969	up
SOST	-0.208662	5.63063	-4.84665	2.22687e-06	9.89452e-06	4.32522	SOST	5.00461	no_sig
FGF20	-0.222685	5.55293	-4.8419	2.27602e-06	1.00857e-05	4.30441	FGF20	4.9963	no_sig
NPM1	-0.277025	7.01646	-4.83999	2.29607e-06	1.01472e-05	4.29605	NPM1	4.99366	no_sig
ICOS	-0.204589	5.71217	-4.83021	2.40149e-06	1.05846e-05	4.25328	ICOS	4.97533	no_sig
CCL16	-0.231565	5.50449	-4.82946	2.40969e-06	1.05923e-05	4.25003	CCL16	4.97501	no_sig
RBP4	-0.225348	5.63924	-4.82553	2.4535e-06	1.07561e-05	4.23286	RBP4	4.96834	no_sig
FLT3	-0.21317	5.79388	-4.82402	2.47051e-06	1.08019e-05	4.22628	FLT3	4.9665	no_sig
MAPK8IP1	-0.244298	5.74599	-4.81874	2.531e-06	1.10371e-05	4.20323	MAPK8IP1	4.95715	no_sig
REL	-0.136631	5.97264	-4.81526	2.57169e-06	1.11848e-05	4.18804	REL	4.95137	no_sig
DUSP8	-0.190631	5.97296	-4.81408	2.58553e-06	1.12153e-05	4.18293	DUSP8	4.95019	no_sig
C1QA	0.792616	6.63468	4.80706	2.66992e-06	1.15509e-05	4.15233	C1QA	4.93738	up
IL20RA	-0.215903	5.8072	-4.80629	2.67925e-06	1.15609e-05	4.14901	IL20RA	4.93701	no_sig
SGK2	-0.202064	5.6816	-4.80439	2.70262e-06	1.16312e-05	4.14074	SGK2	4.93438	no_sig
CLEC4A	-0.17691	5.71289	-4.7774	3.05635e-06	1.31192e-05	4.0236	CLEC4A	4.88209	no_sig
IRF7	0.441329	6.40646	4.76907	3.17431e-06	1.359e-05	3.98755	IRF7	4.86678	no_sig
NAT1	-0.196492	5.65242	-4.76549	3.22631e-06	1.37768e-05	3.97208	NAT1	4.86085	no_sig
TPTE	-0.231461	5.96243	-4.74907	3.47572e-06	1.48033e-05	3.9012	TPTE	4.82964	no_sig
FOXC1	-0.22554	5.66305	-4.74306	3.57155e-06	1.51721e-05	3.87532	FOXC1	4.81895	no_sig
ATP5F1D	0.205136	6.38158	4.73461	3.71051e-06	1.57218e-05	3.839	ATP5F1D	4.8035	no_sig
NSD1	-0.147687	5.87131	-4.73153	3.76256e-06	1.58744e-05	3.82575	NSD1	4.7993	no_sig
ETS1	0.227867	6.05028	4.73133	3.76583e-06	1.58744e-05	3.82492	ETS1	4.7993	no_sig
CDC25A	-0.18038	5.67314	-4.72972	3.79329e-06	1.59493e-05	3.81801	CDC25A	4.79726	no_sig
PRKAA2	-0.20778	5.53227	-4.72524	3.87078e-06	1.62336e-05	3.79877	PRKAA2	4.78959	no_sig
SELENOK	-0.16623	5.80864	-4.72339	3.90315e-06	1.63277e-05	3.79085	SELENOK	4.78708	no_sig
SMAD2	-0.168288	5.7693	-4.71973	3.96822e-06	1.65578e-05	3.77512	SMAD2	4.781	no_sig
CCRL2	-0.174123	5.69949	-4.70401	4.25905e-06	1.77235e-05	3.70784	CCRL2	4.75145	no_sig
TNFSF13	-0.190797	6.03263	-4.70348	4.26917e-06	1.77235e-05	3.70558	TNFSF13	4.75145	no_sig
CD47	0.447584	5.98497	4.70205	4.29677e-06	1.77932e-05	3.69946	CD47	4.74975	no_sig
IL20RB	-0.210563	5.63962	-4.70023	4.33206e-06	1.78711e-05	3.69168	IL20RB	4.74785	no_sig
IFIT1	-0.209601	5.58958	-4.69996	4.33732e-06	1.78711e-05	3.69052	IFIT1	4.74785	no_sig
RAC1	0.250083	6.38009	4.69588	4.41746e-06	1.81108e-05	3.67311	RAC1	4.74206	no_sig
CYP8B1	-0.212257	5.7924	-4.69587	4.41755e-06	1.81108e-05	3.67309	CYP8B1	4.74206	no_sig
PFKM	-0.192239	5.64077	-4.69274	4.48007e-06	1.83215e-05	3.65973	PFKM	4.73704	no_sig
TNN	-0.228211	5.61333	-4.69167	4.50178e-06	1.83646e-05	3.65513	TNN	4.73602	no_sig
PPP2R2C	-0.211756	5.64319	-4.68587	4.62031e-06	1.88015e-05	3.63042	PPP2R2C	4.72581	no_sig
CD14	0.569629	6.12413	4.681	4.72221e-06	1.91687e-05	3.60968	CD14	4.71741	up
MSH6	-0.145507	5.9704	-4.67985	4.74646e-06	1.92021e-05	3.60481	MSH6	4.71665	no_sig
GNAQ	-0.135747	5.87924	-4.67951	4.7538e-06	1.92021e-05	3.60334	GNAQ	4.71665	no_sig
SPRY4	-0.175012	5.86683	-4.67492	4.85241e-06	1.95523e-05	3.58382	SPRY4	4.7088	no_sig
HOXA9	-0.263563	5.83571	-4.66611	5.04739e-06	2.02479e-05	3.54638	HOXA9	4.69362	no_sig
RPS6	0.464221	7.69069	4.66601	5.04966e-06	2.02479e-05	3.54595	RPS6	4.69362	no_sig
BMP8A	-0.221118	5.45916	-4.66437	5.08676e-06	2.03471e-05	3.53899	BMP8A	4.6915	no_sig
IL13RA1	0.228975	5.90741	4.66054	5.1745e-06	2.06478e-05	3.52273	IL13RA1	4.68513	no_sig
IFNGR2	0.249252	6.38023	4.65858	5.21985e-06	2.07783e-05	3.51444	IFNGR2	4.68239	no_sig
TMUB2	-0.132408	5.91327	-4.65494	5.30536e-06	2.10677e-05	3.499	TMUB2	4.67638	no_sig
IL17B	-0.218098	5.51111	-4.65178	5.38051e-06	2.13146e-05	3.48563	IL17B	4.67132	no_sig
ITGB3	-0.201423	5.86515	-4.64018	5.66569e-06	2.23904e-05	3.43656	ITGB3	4.64994	no_sig
PVRIG	-0.179167	6.41947	-4.63129	5.89413e-06	2.32373e-05	3.39901	PVRIG	4.63381	no_sig
SMC1B	-0.212079	5.52602	-4.63023	5.92192e-06	2.3291e-05	3.39454	SMC1B	4.63281	no_sig
KLRK1	-0.177469	5.80586	-4.62672	6.01495e-06	2.36004e-05	3.37973	KLRK1	4.62708	no_sig
IL15RA	0.193445	5.94646	4.62567	6.04312e-06	2.36068e-05	3.37529	IL15RA	4.62696	no_sig
TNR	-0.224833	5.60948	-4.6252	6.05569e-06	2.36068e-05	3.37332	TNR	4.62696	no_sig
ZEB2	0.309463	6.04607	4.62505	6.05966e-06	2.36068e-05	3.3727	ZEB2	4.62696	no_sig
PSMB10	0.247172	5.87077	4.61525	6.32873e-06	2.45836e-05	3.33143	PSMB10	4.60935	no_sig
GRIN1	-0.210108	5.69986	-4.61484	6.3403e-06	2.45836e-05	3.3297	GRIN1	4.60935	no_sig
CD180	-0.157505	5.5752	-4.61194	6.42219e-06	2.48425e-05	3.31751	CD180	4.6048	no_sig
FGF12	-0.214624	5.52689	-4.61039	6.46641e-06	2.49549e-05	3.31099	FGF12	4.60284	no_sig
PYCR1	-0.165182	5.57822	-4.60945	6.49354e-06	2.50009e-05	3.30702	PYCR1	4.60204	no_sig
IDH2	0.30908	6.00263	4.60371	6.66055e-06	2.5584e-05	3.2829	IDH2	4.59203	no_sig
STAT3	0.409946	6.62986	4.60095	6.74227e-06	2.58375e-05	3.27132	STAT3	4.58775	no_sig
HOXA11	-0.221546	5.58982	-4.59963	6.78176e-06	2.59242e-05	3.26578	HOXA11	4.58629	no_sig
THBS1	0.988234	8.01581	4.59876	6.80781e-06	2.59242e-05	3.26214	THBS1	4.58629	up
NDUFA13	0.370311	6.60553	4.59861	6.8122e-06	2.59242e-05	3.26153	NDUFA13	4.58629	no_sig
HDAC4	-0.137241	5.74662	-4.59028	7.06738e-06	2.67867e-05	3.22661	HDAC4	4.57208	no_sig
EXO1	-0.182031	5.65421	-4.59015	7.07142e-06	2.67867e-05	3.22607	EXO1	4.57208	no_sig
BRCA1	-0.181356	5.54604	-4.58428	7.257e-06	2.74264e-05	3.20148	BRCA1	4.56183	no_sig
GLUD1	-0.145276	5.99794	-4.58235	7.319e-06	2.75973e-05	3.1934	GLUD1	4.55913	no_sig
PSMB8	0.276249	6.18824	4.57982	7.40079e-06	2.78419e-05	3.18285	PSMB8	4.5553	no_sig
VEGFB	0.209937	5.82342	4.57876	7.43535e-06	2.7908e-05	3.17843	VEGFB	4.55427	no_sig
NAT8L	-0.219818	5.69273	-4.57341	7.61257e-06	2.85081e-05	3.15607	NAT8L	4.54503	no_sig
CEBPB	0.340078	6.46829	4.56762	7.80881e-06	2.91766e-05	3.13192	CEBPB	4.53497	no_sig
RASAL1	-0.204058	5.65044	-4.5652	7.89246e-06	2.94222e-05	3.12181	RASAL1	4.53132	no_sig
S100B	-0.214306	5.5259	-4.5476	8.526e-06	3.17121e-05	3.04855	S100B	4.49878	no_sig
REN	-0.204772	5.72404	-4.5446	8.63855e-06	3.20582e-05	3.03611	REN	4.49406	no_sig
SIGLEC8	-0.194181	5.64991	-4.54202	8.7369e-06	3.23501e-05	3.02537	SIGLEC8	4.49012	no_sig
CEACAM6	0.509245	6.46361	4.5388	8.86052e-06	3.27342e-05	3.01204	CEACAM6	4.485	up
EFNA5	-0.17822	5.76137	-4.53553	8.98821e-06	3.31314e-05	2.99847	EFNA5	4.47976	no_sig
ARID1B	0.213555	5.32623	4.53458	9.0256e-06	3.31948e-05	2.99453	ARID1B	4.47893	no_sig
TLK2	-0.13796	5.97344	-4.53031	9.19549e-06	3.37442e-05	2.97685	TLK2	4.4718	no_sig
TIRAP	-0.158964	5.99679	-4.52938	9.23306e-06	3.38066e-05	2.97298	TIRAP	4.471	no_sig
HES5	-0.212507	5.60514	-4.52679	9.33802e-06	3.41149e-05	2.96226	HES5	4.46706	no_sig
NID2	-0.201001	6.05471	-4.52533	9.39769e-06	3.42568e-05	2.95622	NID2	4.46525	no_sig
TLX1	-0.220473	5.5469	-4.52281	9.50143e-06	3.45583e-05	2.94581	TLX1	4.46145	no_sig
TNFRSF1A	0.298728	6.63635	4.52168	9.54843e-06	3.46526e-05	2.94113	TNFRSF1A	4.46026	no_sig
SYCP1	-0.230201	5.62771	-4.51958	9.63642e-06	3.48949e-05	2.93243	SYCP1	4.45724	no_sig
CTSL	0.560992	6.47528	4.50955	1.00669e-05	3.63736e-05	2.89099	CTSL	4.43921	up
FGF14	-0.217696	5.68343	-4.50744	1.01596e-05	3.65984e-05	2.8823	FGF14	4.43654	no_sig
MASP1	-0.193781	5.71673	-4.50712	1.01736e-05	3.65984e-05	2.881	MASP1	4.43654	no_sig
TNFSF9	-0.207732	5.55786	-4.49921	1.05297e-05	3.77966e-05	2.84839	TNFSF9	4.42255	no_sig
FZD8	-0.180167	5.95722	-4.49323	1.08066e-05	3.87062e-05	2.82378	FZD8	4.41222	no_sig
CNTFR	-0.199124	5.59014	-4.49036	1.09418e-05	3.9105e-05	2.812	CNTFR	4.40777	no_sig
DTX3L	0.255124	6.09227	4.47781	1.15537e-05	4.12023e-05	2.76043	DTX3L	4.38508	no_sig
MST1R	-0.165861	5.92073	-4.47645	1.16216e-05	4.13549e-05	2.75488	MST1R	4.38347	no_sig
SHC1	0.181634	6.3252	4.47274	1.18095e-05	4.19328e-05	2.73968	SHC1	4.37745	no_sig
SRD5A2	-0.207073	5.663	-4.46325	1.2304e-05	4.35944e-05	2.70082	SRD5A2	4.36057	no_sig
CCR7	-0.205747	5.52957	-4.4611	1.24189e-05	4.39069e-05	2.69202	CCR7	4.35747	no_sig
CCNE1	-0.177659	5.55786	-4.45476	1.27633e-05	4.50276e-05	2.66611	CCNE1	4.34652	no_sig
DEFB134	-0.20919	5.45647	-4.45323	1.28478e-05	4.52287e-05	2.65986	DEFB134	4.34459	no_sig
TNFSF8	-0.203307	5.69686	-4.43968	1.36193e-05	4.78079e-05	2.60464	TNFSF8	4.3205	no_sig
MS4A2	-0.183286	5.79026	-4.43935	1.36386e-05	4.78079e-05	2.60329	MS4A2	4.3205	no_sig
CFB	0.60254	6.57072	4.43687	1.37847e-05	4.82173e-05	2.5932	CFB	4.3168	up
BMPR1B	-0.193037	5.48429	-4.4355	1.38662e-05	4.83994e-05	2.58762	BMPR1B	4.31516	no_sig
NPM2	-0.193012	5.58493	-4.42045	1.47915e-05	5.15197e-05	2.52646	NPM2	4.28803	no_sig
CES3	-0.196607	5.60912	-4.41909	1.48779e-05	5.1711e-05	2.52095	CES3	4.28642	no_sig
CCL22	-0.194552	5.51553	-4.41712	1.50039e-05	5.20387e-05	2.51297	CCL22	4.28367	no_sig
APOM	-0.210996	5.61918	-4.41314	1.52615e-05	5.27354e-05	2.49686	APOM	4.2779	no_sig
KIT	-0.171761	5.59266	-4.41303	1.52689e-05	5.27354e-05	2.4964	KIT	4.2779	no_sig
CCNO	-0.236686	5.58131	-4.40726	1.56504e-05	5.39396e-05	2.47305	CCNO	4.26809	no_sig
EOMES	-0.189617	5.59044	-4.40466	1.58254e-05	5.44287e-05	2.46252	EOMES	4.26417	no_sig
CD53	0.348282	6.76095	4.4031	1.5931e-05	5.46776e-05	2.45623	CD53	4.26219	no_sig
MLPH	-0.352093	5.93183	-4.40154	1.6038e-05	5.48412e-05	2.4499	MLPH	4.26089	no_sig
TERT	-0.188	5.79525	-4.40143	1.60454e-05	5.48412e-05	2.44946	TERT	4.26089	no_sig
PF4	-0.231208	5.73409	-4.39826	1.6264e-05	5.54248e-05	2.43665	PF4	4.2563	no_sig
GRB7	-0.169791	5.55823	-4.39755	1.63136e-05	5.54248e-05	2.43377	GRB7	4.2563	no_sig
TAPBP	0.247439	6.40613	4.39749	1.63173e-05	5.54248e-05	2.43356	TAPBP	4.2563	no_sig
IFI35	0.239584	6.01835	4.39636	1.63962e-05	5.55781e-05	2.42899	IFI35	4.2551	no_sig
FGF21	-0.223452	5.65849	-4.39503	1.64897e-05	5.578e-05	2.42362	FGF21	4.25352	no_sig
NCR1	-0.201544	5.59696	-4.38859	1.69488e-05	5.72153e-05	2.39763	NCR1	4.24249	no_sig
CAMP	-0.209322	5.50136	-4.38673	1.70838e-05	5.75527e-05	2.39013	CAMP	4.23993	no_sig
JAK2	0.171448	5.85907	4.38496	1.72131e-05	5.78699e-05	2.383	JAK2	4.23755	no_sig
CD83	-0.16427	5.96141	-4.38342	1.73263e-05	5.81315e-05	2.3768	CD83	4.23559	no_sig
APOA2	-0.210184	5.47052	-4.3822	1.74169e-05	5.83166e-05	2.37186	APOA2	4.23421	no_sig
TICAM2	-0.162942	5.60137	-4.38062	1.75341e-05	5.85895e-05	2.36552	TICAM2	4.23218	no_sig
WNT10A	-0.208648	5.52865	-4.37426	1.80152e-05	6.00749e-05	2.33992	WNT10A	4.22131	no_sig
CD163	0.69612	6.73633	4.37349	1.80741e-05	6.01493e-05	2.33683	CD163	4.22077	up
FGF6	-0.208858	5.55993	-4.36856	1.84568e-05	6.12988e-05	2.31702	FGF6	4.21255	no_sig
CACNA1C	-0.179383	5.63171	-4.36745	1.85434e-05	6.14625e-05	2.31259	CACNA1C	4.21139	no_sig
KRT1	-0.192253	5.69928	-4.36511	1.87292e-05	6.19533e-05	2.30316	KRT1	4.20794	no_sig
BNIP3	-0.238633	5.89035	-4.36202	1.8976e-05	6.26436e-05	2.29079	BNIP3	4.20312	no_sig
CD1A	-0.208304	5.50662	-4.35876	1.92404e-05	6.33893e-05	2.2777	CD1A	4.19798	no_sig
HLA-DPA1	0.350891	6.11176	4.35734	1.93561e-05	6.36428e-05	2.27203	HLA-DPA1	4.19625	no_sig
SYT17	-0.149938	5.88415	-4.355	1.95494e-05	6.415e-05	2.26264	SYT17	4.1928	no_sig
LGR5	-0.199854	5.48055	-4.35309	1.97084e-05	6.45429e-05	2.25498	LGR5	4.19015	no_sig
IL5RA	-0.212678	5.86076	-4.34897	2.00547e-05	6.54518e-05	2.23851	IL5RA	4.18408	no_sig
MRE11	-0.133411	6.09932	-4.34884	2.00655e-05	6.54518e-05	2.23801	MRE11	4.18408	no_sig
SRR	-0.145003	5.86566	-4.34591	2.03164e-05	6.61388e-05	2.22626	SRR	4.17954	no_sig
FGF23	-0.19054	5.60415	-4.34351	2.05233e-05	6.65648e-05	2.21668	FGF23	4.17676	no_sig
CLECL1	-0.180858	5.59355	-4.34346	2.05282e-05	6.65648e-05	2.21646	CLECL1	4.17676	no_sig
LRRN3	-0.22821	5.47726	-4.34112	2.07318e-05	6.70926e-05	2.20713	LRRN3	4.17333	no_sig
XCL1	-0.214084	6.12894	-4.34002	2.08286e-05	6.71417e-05	2.20272	XCL1	4.17301	no_sig
XCL2	-0.214084	6.12894	-4.34002	2.08286e-05	6.71417e-05	2.20272	XCL2	4.17301	no_sig
CTCFL	-0.209649	5.60604	-4.33666	2.11263e-05	6.7968e-05	2.18931	CTCFL	4.1677	no_sig
DDIT3	-0.130321	5.81154	-4.3319	2.15546e-05	6.92105e-05	2.17034	DDIT3	4.15983	no_sig
LYZ	0.665513	6.88139	4.32874	2.18437e-05	7.0002e-05	2.15775	LYZ	4.15489	up
CXCR4	0.240215	5.92254	4.32643	2.20582e-05	7.05518e-05	2.14852	CXCR4	4.15149	no_sig
CXCL10	0.47404	5.93881	4.32394	2.22908e-05	7.11575e-05	2.13861	CXCL10	4.14778	no_sig
VEGFA	0.482723	6.48809	4.3207	2.25965e-05	7.19173e-05	2.12574	VEGFA	4.14317	no_sig
FGF1	-0.203588	5.56104	-4.3205	2.26163e-05	7.19173e-05	2.12491	FGF1	4.14317	no_sig
PAX5	-0.195831	5.73238	-4.31863	2.27946e-05	7.23443e-05	2.11749	PAX5	4.1406	no_sig
MAPT	-0.190871	5.56059	-4.31749	2.29046e-05	7.25532e-05	2.11295	MAPT	4.13934	no_sig
NOX1	-0.205482	5.64445	-4.31527	2.31193e-05	7.30925e-05	2.10413	NOX1	4.13613	no_sig
MPO	-0.209901	6.02074	-4.31383	2.326e-05	7.33959e-05	2.0984	MPO	4.13433	no_sig
EWSR1	0.370629	6.8161	4.31337	2.33046e-05	7.33959e-05	2.09659	EWSR1	4.13433	no_sig
CYP19A1	-0.186149	5.53823	-4.30923	2.37138e-05	7.45419e-05	2.08015	CYP19A1	4.1276	no_sig
PFKFB3	0.211387	6.15004	4.30294	2.4349e-05	7.63925e-05	2.05518	PFKFB3	4.11695	no_sig
SOX9	-0.191927	5.65768	-4.30135	2.45122e-05	7.67583e-05	2.04887	SOX9	4.11487	no_sig
CD5	-0.168718	5.70695	-4.30005	2.46454e-05	7.70286e-05	2.04376	CD5	4.11335	no_sig
PIK3CB	-0.121927	5.81353	-4.29711	2.49513e-05	7.78367e-05	2.03211	PIK3CB	4.10882	no_sig
APC	-0.139233	5.39648	-4.29405	2.5274e-05	7.86941e-05	2.01997	APC	4.10406	no_sig
C3	0.574505	6.60366	4.28506	2.62429e-05	8.15564e-05	1.98445	C3	4.08854	up
RPL7A	0.36255	8.53974	4.28335	2.64315e-05	8.19876e-05	1.97769	RPL7A	4.08625	no_sig
IRAK1	0.160153	6.09673	4.28023	2.67793e-05	8.29099e-05	1.96535	IRAK1	4.08139	no_sig
PYCR3	-0.170354	5.68961	-4.2792	2.68939e-05	8.31083e-05	1.96132	PYCR3	4.08036	no_sig
STC1	-0.194576	5.63326	-4.27361	2.75296e-05	8.49129e-05	1.93926	STC1	4.07103	no_sig
PRG2	-0.222174	5.49581	-4.26865	2.81057e-05	8.65278e-05	1.91971	PRG2	4.06284	no_sig
IER3	0.477049	6.53526	4.26191	2.8906e-05	8.88252e-05	1.89322	IER3	4.05146	no_sig
PAK5	-0.218978	5.50051	-4.26115	2.8998e-05	8.89417e-05	1.89022	PAK5	4.05089	no_sig
TNFRSF8	-0.18788	5.59311	-4.25606	2.9619e-05	9.06773e-05	1.87022	TNFRSF8	4.0425	no_sig
MBL2	-0.186608	5.57542	-4.25251	3.00597e-05	9.18554e-05	1.85629	MBL2	4.0369	no_sig
WNT3A	-0.202184	5.7339	-4.24015	3.1644e-05	9.6517e-05	1.80783	WNT3A	4.0154	no_sig
ITK	-0.172799	5.7081	-4.23914	3.17764e-05	9.67415e-05	1.80389	ITK	4.01439	no_sig
CST2	-0.264792	6.37631	-4.23639	3.21417e-05	9.76726e-05	1.79311	CST2	4.01023	no_sig
TTR	-0.18809	5.80106	-4.23359	3.25172e-05	9.86315e-05	1.78216	TTR	4.00598	no_sig
FCER1G	0.541933	5.82272	4.23054	3.29308e-05	9.97021e-05	1.77024	FCER1G	4.0013	up
WNT5A	-0.161111	5.47692	-4.22073	3.42951e-05	0.000103642	1.73196	WNT5A	3.98447	no_sig
MYCN	-0.19618	5.60892	-4.21513	3.50976e-05	0.000105753	1.71015	MYCN	3.97571	no_sig
KRT14	-0.219272	6.09144	-4.21496	3.51223e-05	0.000105753	1.70949	KRT14	3.97571	no_sig
MASP2	-0.177269	5.69661	-4.21197	3.55595e-05	0.000106873	1.69783	MASP2	3.97113	no_sig
CCND1	0.365563	6.10162	4.20411	3.6731e-05	0.000110193	1.66727	CCND1	3.95785	no_sig
NDUFA1	0.29439	6.28175	4.19901	3.75106e-05	0.000112327	1.64748	NDUFA1	3.94952	no_sig
DAB2	0.265625	5.87897	4.19696	3.78289e-05	0.000113074	1.63951	DAB2	3.94664	no_sig
TSHR	-0.179955	5.56293	-4.19478	3.81693e-05	0.000113884	1.63107	TSHR	3.94354	no_sig
FGF5	-0.20237	5.66861	-4.19071	3.88141e-05	0.000115599	1.61528	FGF5	3.93705	no_sig
PARP9	0.219541	6.32165	4.18849	3.91696e-05	0.000116446	1.60669	PARP9	3.93387	no_sig
GADD45B	-0.277791	6.38631	-4.18257	4.01344e-05	0.000119099	1.58376	GADD45B	3.92409	no_sig
PLA2G4E	-0.191504	5.43454	-4.17344	4.16666e-05	0.000123423	1.54847	PLA2G4E	3.9086	no_sig
TCF3	-0.148763	6.18331	-4.17038	4.21929e-05	0.000124757	1.53665	TCF3	3.90393	no_sig
NANOG	-0.238512	6.418	-4.15495	4.49422e-05	0.000132614	1.4772	NANOG	3.87741	no_sig
FASLG	-0.190259	5.44168	-4.15457	4.50112e-05	0.000132614	1.47575	FASLG	3.87741	no_sig
NDUFA11	0.211699	6.51422	4.15006	4.58473e-05	0.000134835	1.45843	NDUFA11	3.8702	no_sig
ESR2	-0.176771	5.73049	-4.14753	4.63242e-05	0.000135995	1.44868	ESR2	3.86648	no_sig
HSPA2	-0.175589	5.5323	-4.14467	4.68678e-05	0.000137345	1.4377	HSPA2	3.86219	no_sig
GRIN2A	-0.186843	5.4666	-4.14356	4.70792e-05	0.000137719	1.43346	GRIN2A	3.86101	no_sig
FOSL1	-0.166455	5.59801	-4.13445	4.88592e-05	0.000142672	1.39853	FOSL1	3.84566	no_sig
FGF18	-0.19372	5.64134	-4.12461	5.08533e-05	0.000148232	1.36089	FGF18	3.82906	no_sig
COX5B	0.292017	6.56912	4.12016	5.17813e-05	0.00015067	1.34387	COX5B	3.82197	no_sig
TLR10	-0.185764	5.84059	-4.11663	5.25279e-05	0.000152572	1.3304	TLR10	3.81652	no_sig
NFKBIZ	-0.230405	6.46948	-4.11584	5.26967e-05	0.000152793	1.32738	NFKBIZ	3.8159	no_sig
CLCF1	-0.168493	5.53931	-4.1121	5.35015e-05	0.000154853	1.31313	CLCF1	3.81008	no_sig
ASPA	-0.16164	5.54979	-4.10498	5.50652e-05	0.00015898	1.28603	ASPA	3.79866	no_sig
IL16	-0.166554	5.70023	-4.10474	5.51207e-05	0.00015898	1.28508	IL16	3.79866	no_sig
ATG16L1	-0.102779	5.93324	-4.10154	5.58378e-05	0.000160766	1.27292	ATG16L1	3.79381	no_sig
CD3D	-0.146989	5.84841	-4.09852	5.65237e-05	0.000162456	1.26144	CD3D	3.78926	no_sig
IL2RA	-0.140572	5.97527	-4.09285	5.78339e-05	0.000165932	1.23989	IL2RA	3.78007	no_sig
CTSW	-0.137015	5.81839	-4.08919	5.86943e-05	0.000168107	1.22601	CTSW	3.77441	no_sig
SH2D1B	-0.180556	5.603	-4.08774	5.90397e-05	0.000168802	1.22049	SH2D1B	3.77262	no_sig
NCOR1	0.125022	5.97411	4.08371	6.00051e-05	0.000171265	1.20524	NCOR1	3.76633	no_sig
MPPED1	-0.159299	5.70549	-4.07603	6.18897e-05	0.000176337	1.17617	MPPED1	3.75366	no_sig
CDC25B	0.270054	6.34862	4.07504	6.21368e-05	0.000176735	1.17243	CDC25B	3.75268	no_sig
IFNA1	-0.29399	6.07924	-4.07035	6.33223e-05	0.000179796	1.15467	IFNA1	3.74522	no_sig
PDGFRB	0.310305	6.18894	4.0652	6.46462e-05	0.000183238	1.13522	PDGFRB	3.73698	no_sig
DUSP4	-0.177702	5.72293	-4.06454	6.48155e-05	0.000183402	1.13276	DUSP4	3.7366	no_sig
SLAMF1	-0.193498	5.69014	-4.05885	6.63127e-05	0.000187316	1.1113	SLAMF1	3.72742	no_sig
TGFBR2	0.26229	6.86434	4.05047	6.85785e-05	0.000193384	1.07974	TGFBR2	3.71358	no_sig
ITGAX	0.273715	6.32757	4.04883	6.9031e-05	0.000194327	1.07356	ITGAX	3.71147	no_sig
UBE2C	-0.263285	6.45805	-4.04742	6.94207e-05	0.00019509	1.06827	UBE2C	3.70977	no_sig
TET2	-0.111986	6.11724	-4.03794	7.21044e-05	0.000202286	1.03265	TET2	3.69403	no_sig
ULBP2	-0.27671	5.9347	-4.0372	7.23175e-05	0.000202538	1.02988	ULBP2	3.69349	no_sig
COL11A2	-0.176758	5.623	-4.0359	7.26938e-05	0.000203246	1.025	COL11A2	3.69198	no_sig
LY9	-0.167823	5.57882	-4.02923	7.46537e-05	0.000208371	1.00002	LY9	3.68116	no_sig
MET	-0.16977	5.76094	-4.0233	7.64392e-05	0.000212993	0.977831	MET	3.67163	no_sig
MCM2	-0.13958	5.54465	-4.02095	7.71609e-05	0.000214641	0.969009	MCM2	3.66829	no_sig
IL25	-0.195279	5.47745	-4.01936	7.76504e-05	0.000215637	0.963073	IL25	3.66628	no_sig
PRL	-0.186452	5.50757	-4.016	7.86953e-05	0.000218171	0.950526	PRL	3.6612	no_sig
HDAC11	-0.156801	5.76907	-4.01549	7.8855e-05	0.000218245	0.948623	HDAC11	3.66106	no_sig
SPP1	0.778377	6.42602	4.01469	7.91068e-05	0.000218574	0.945631	SPP1	3.6604	up
PIK3R3	-0.184658	5.4683	-4.01397	7.93321e-05	0.000218829	0.942962	PIK3R3	3.6599	no_sig
LEP	-0.181938	5.47312	-4.01315	7.95905e-05	0.000219174	0.939909	LEP	3.65921	no_sig
IL24	-0.201985	5.84528	-4.00488	8.22511e-05	0.000226122	0.90905	IL24	3.64566	no_sig
C5	-0.134372	5.48946	-4.00244	8.30521e-05	0.000227682	0.899956	C5	3.64267	no_sig
CLEC5A	-0.168387	5.60231	-4.0023	8.30956e-05	0.000227682	0.899465	CLEC5A	3.64267	no_sig
FGF9	-0.194953	5.53573	-3.99799	8.45311e-05	0.000230896	0.883394	FGF9	3.63658	no_sig
ERO1A	0.212556	6.1091	3.99793	8.45496e-05	0.000230896	0.883189	ERO1A	3.63658	no_sig
NDC1	-0.142129	5.67034	-3.99641	8.50608e-05	0.000231907	0.877533	NDC1	3.63469	no_sig
RFC3	-0.130416	5.69679	-3.9898	8.73156e-05	0.00023766	0.852989	RFC3	3.62404	no_sig
CIC	0.125982	5.66309	3.98397	8.93548e-05	0.000242809	0.831335	CIC	3.61474	no_sig
TRAF7	0.175061	6.0226	3.98334	8.95774e-05	0.000243012	0.829001	TRAF7	3.61437	no_sig
BTLA	-0.190019	5.57312	-3.97767	9.16051e-05	0.000248081	0.808009	BTLA	3.60541	no_sig
IRAK4	-0.122881	5.73616	-3.97728	9.17476e-05	0.000248081	0.806551	IRAK4	3.60541	no_sig
CDKN1A	0.317155	6.34713	3.97085	9.41047e-05	0.000254036	0.782764	CDKN1A	3.5951	no_sig
PLCB1	-0.167453	5.63293	-3.9691	9.4756e-05	0.000255375	0.776298	PLCB1	3.59282	no_sig
HSD17B8	-0.139298	5.65919	-3.96588	9.59647e-05	0.000258209	0.764414	HSD17B8	3.58803	no_sig
ADH6	-0.169506	5.84402	-3.96468	9.64224e-05	0.000259017	0.759954	ADH6	3.58667	no_sig
CFI	-0.170031	5.94774	-3.96291	9.70955e-05	0.0002604	0.753432	CFI	3.58436	no_sig
FGF10	-0.181395	5.67506	-3.9588	9.86793e-05	0.000263865	0.738265	FGF10	3.57862	no_sig
GATA3	-0.168892	5.75155	-3.95872	9.87087e-05	0.000263865	0.737985	GATA3	3.57862	no_sig
BAD	-0.1243	5.73185	-3.95823	9.88981e-05	0.000263942	0.736189	BAD	3.57849	no_sig
SHC4	-0.176721	5.581	-3.94608	0.000103735	0.000276401	0.691442	SHC4	3.55846	no_sig
CACNA1D	-0.17409	5.55716	-3.94081	0.000105904	0.000281724	0.672053	CACNA1D	3.55018	no_sig
GPR160	-0.166338	5.40466	-3.94005	0.000106217	0.000282102	0.669283	GPR160	3.54959	no_sig
CD300A	-0.141741	5.75506	-3.93951	0.000106441	0.00028224	0.667311	CD300A	3.54938	no_sig
JAK3	0.170198	6.11397	3.92924	0.000110808	0.000293346	0.629647	JAK3	3.53262	no_sig
TNFRSF1B	0.187153	6.16387	3.90908	0.000119881	0.000316857	0.555943	TNFRSF1B	3.49914	no_sig
NECTIN2	0.141175	6.14921	3.90045	0.000123975	0.00032715	0.524514	NECTIN2	3.48525	no_sig
PLA2G10	-0.182383	6.14982	-3.89541	0.000126427	0.000333087	0.506181	PLA2G10	3.47744	no_sig
TNFRSF17	-0.157906	5.7732	-3.89347	0.000127383	0.000335067	0.499136	TNFRSF17	3.47487	no_sig
FZD2	-0.169288	5.82361	-3.88934	0.000129446	0.00033995	0.484102	FZD2	3.46859	no_sig
PRMT8	-0.176929	5.68219	-3.88882	0.000129702	0.00034008	0.482249	PRMT8	3.46842	no_sig
HLA-DOB	-0.143802	5.71842	-3.88628	0.00013099	0.00034269	0.473006	HLA-DOB	3.4651	no_sig
DLL3	-0.180613	5.62711	-3.88603	0.000131114	0.00034269	0.472118	DLL3	3.4651	no_sig
PVR	-0.116962	5.94727	-3.88295	0.000132691	0.000346261	0.460931	PVR	3.4606	no_sig
LTA	-0.191585	5.52595	-3.8789	0.000134789	0.000351179	0.446255	LTA	3.45447	no_sig
NLRP3	-0.179129	5.86976	-3.87455	0.000137077	0.000356573	0.430515	NLRP3	3.44785	no_sig
POLD4	-0.140245	5.58157	-3.8739	0.000137422	0.000356907	0.428159	POLD4	3.44744	no_sig
WNT10B	-0.178493	5.66196	-3.87267	0.000138076	0.00035781	0.42372	WNT10B	3.44635	no_sig
FGF7	0.182775	5.8078	3.87243	0.000138205	0.00035781	0.422846	FGF7	3.44635	no_sig
RUNX3	-0.148524	5.66827	-3.86455	0.00014248	0.000368296	0.39436	RUNX3	3.4338	no_sig
SOCS1	-0.162555	5.86048	-3.86011	0.00014494	0.000374069	0.378349	SOCS1	3.42705	no_sig
CALML3	-0.182977	5.76637	-3.85642	0.000147018	0.000378836	0.365044	CALML3	3.42155	no_sig
GHR	-0.167449	5.76718	-3.85464	0.000148028	0.000380841	0.358643	GHR	3.41926	no_sig
TXK	-0.147949	5.71114	-3.852	0.000149541	0.000384132	0.349138	TXK	3.41552	no_sig
PC	-0.151043	5.55784	-3.85038	0.000150475	0.00038593	0.343313	PC	3.41349	no_sig
SPN	-0.128733	5.7452	-3.84936	0.000151069	0.000386703	0.339633	SPN	3.41262	no_sig
FH	-0.1153	6.10681	-3.84905	0.000151247	0.000386703	0.33853	FH	3.41262	no_sig
MDC1	-0.122106	5.72064	-3.84809	0.00015181	0.00038754	0.335059	MDC1	3.41168	no_sig
IL5	-0.177493	5.66445	-3.8469	0.000152507	0.000388716	0.330775	IL5	3.41037	no_sig
IGF1	-0.169728	5.62267	-3.84137	0.000155785	0.000396455	0.310904	IGF1	3.40181	no_sig
TREM1	-0.164599	5.68379	-3.83718	0.000158307	0.000402252	0.295892	TREM1	3.3955	no_sig
DLL4	0.159271	5.85905	3.83215	0.000161393	0.00040946	0.277854	DLL4	3.38779	no_sig
TCF7L1	-0.136079	6.17942	-3.83131	0.000161915	0.000410152	0.274837	TCF7L1	3.38706	no_sig
CYBB	0.332921	5.66341	3.82598	0.000165258	0.000417975	0.255746	CYBB	3.37885	no_sig
SMAD9	-0.16316	5.63474	-3.8217	0.000167987	0.000424225	0.240447	SMAD9	3.3724	no_sig
PSMC4	-0.105618	5.90297	-3.80888	0.000176421	0.000444842	0.194696	PSMC4	3.35179	no_sig
IL2RB	-0.127854	6.08756	-3.80819	0.000176888	0.000445336	0.192227	IL2RB	3.35131	no_sig
DUSP2	-0.193984	5.58467	-3.80705	0.00017766	0.000446596	0.188162	DUSP2	3.35009	no_sig
KLRD1	-0.157723	5.83074	-3.79945	0.00018288	0.000459014	0.16113	KLRD1	3.33817	no_sig
S100A7	-0.174119	5.93898	-3.79533	0.000185772	0.000465264	0.146485	S100A7	3.3323	no_sig
CXCR5	-0.176553	5.52479	-3.7951	0.000185936	0.000465264	0.145661	CXCR5	3.3323	no_sig
APOB	-0.174363	5.52365	-3.79401	0.00018671	0.000466491	0.141781	APOB	3.33116	no_sig
TWIST1	-0.156282	5.58454	-3.79288	0.000187514	0.000467789	0.137772	TWIST1	3.32995	no_sig
CD4	0.304804	6.07684	3.78428	0.000193741	0.000482592	0.107284	CD4	3.31642	no_sig
LCP1	0.30996	6.10673	3.77152	0.000203351	0.000505762	0.062122	LCP1	3.29605	no_sig
GNG7	-0.157959	5.46124	-3.76663	0.000207153	0.000514441	0.0448413	GNG7	3.28866	no_sig
SEMG1	-0.190813	5.68424	-3.76493	0.000208484	0.000516965	0.0388685	SEMG1	3.28654	no_sig
POU5F1	-0.162938	5.63524	-3.76235	0.000210528	0.000521247	0.0297719	POU5F1	3.28296	no_sig
CHEK2	-0.13793	5.71446	-3.75738	0.000214519	0.000530331	0.0122583	CHEK2	3.27545	no_sig
TCL1A	-0.170937	5.69562	-3.75557	0.00021599	0.000533165	0.00588812	TCL1A	3.27314	no_sig
SKP2	-0.114406	5.81965	-3.75199	0.000218928	0.000539606	-0.00670647	SKP2	3.26792	no_sig
CD33	-0.146488	5.72167	-3.74859	0.000221753	0.000545751	-0.0186591	CD33	3.26301	no_sig
LGALS3	0.416067	6.47129	3.74063	0.000228502	0.00056152	-0.0466027	LGALS3	3.25063	no_sig
CTSS	0.549818	6.40116	3.73642	0.000232147	0.000569627	-0.0613524	CTSS	3.24441	up
MAP3K13	-0.154453	5.852	-3.72147	0.000245557	0.000601632	-0.11367	MAP3K13	3.22067	no_sig
NF2	-0.116009	5.75095	-3.71617	0.000250473	0.000612764	-0.132133	NF2	3.21271	no_sig
TBP	-0.107779	6.12	-3.71342	0.000253071	0.0006182	-0.141742	TBP	3.20887	no_sig
CARD9	-0.141533	5.45529	-3.71041	0.00025593	0.000624258	-0.152205	CARD9	3.20464	no_sig
OAS3	0.281014	6.10215	3.70712	0.000259097	0.000630687	-0.163656	OAS3	3.20019	no_sig
GTF2H3	-0.124075	5.76186	-3.70688	0.000259334	0.000630687	-0.164505	GTF2H3	3.20019	no_sig
TLR6	-0.141643	6.03792	-3.70177	0.000264325	0.000641876	-0.182252	TLR6	3.19255	no_sig
CASP9	-0.130448	5.59115	-3.69994	0.000266142	0.000645335	-0.188629	CASP9	3.19021	no_sig
FGF11	-0.161627	5.68863	-3.69314	0.000272977	0.000660934	-0.212232	FGF11	3.17984	no_sig
CEBPE	-0.164314	5.50673	-3.68269	0.000283797	0.00068612	-0.248402	CEBPE	3.1636	no_sig
E2F4	0.133456	6.22484	3.67607	0.000290869	0.000702186	-0.271302	E2F4	3.15355	no_sig
PRLR	-0.164894	5.70154	-3.67453	0.00029253	0.00070516	-0.276598	PRLR	3.15171	no_sig
GNG4	-0.16233	5.67743	-3.67356	0.00029359	0.00070668	-0.279964	GNG4	3.15078	no_sig
FUT7	-0.174448	5.44835	-3.66631	0.000301584	0.000724859	-0.304946	FUT7	3.13975	no_sig
CD1E	-0.178624	5.59907	-3.66549	0.000302498	0.000725996	-0.307762	CD1E	3.13907	no_sig
TDO2	-0.136863	5.93891	-3.65879	0.000310095	0.000743142	-0.330823	TDO2	3.12893	no_sig
GZMK	-0.13752	5.51769	-3.65703	0.00031212	0.000746907	-0.336876	GZMK	3.12673	no_sig
PASD1	-0.157498	5.54672	-3.65458	0.000314965	0.000752619	-0.34531	PASD1	3.12342	no_sig
TNFRSF4	-0.169078	5.59689	-3.65145	0.000318628	0.000760267	-0.356059	TNFRSF4	3.11903	no_sig
SPINK5	-0.136099	5.7277	-3.63946	0.000333022	0.000793461	-0.397121	SPINK5	3.10047	no_sig
CACNG4	-0.159529	5.56937	-3.63673	0.000336388	0.000800322	-0.406466	CACNG4	3.09674	no_sig
CD247	-0.143712	5.71871	-3.63404	0.000339741	0.00080713	-0.41568	CD247	3.09306	no_sig
SLAMF6	-0.140161	5.6649	-3.63294	0.000341112	0.000809218	-0.419421	SLAMF6	3.09193	no_sig
EPHA2	-0.224742	5.59335	-3.63207	0.00034221	0.000810652	-0.422406	EPHA2	3.09117	no_sig
TNFRSF18	-0.197305	5.5288	-3.63066	0.000343991	0.0008137	-0.42723	TNFRSF18	3.08954	no_sig
IDO1	0.273911	5.69714	3.62696	0.000348696	0.000823644	-0.439848	IDO1	3.08426	no_sig
VSIR	0.136355	5.98612	3.61455	0.000364941	0.000860779	-0.482134	VSIR	3.06511	no_sig
NFIL3	-0.114591	5.95011	-3.61411	0.00036553	0.000860932	-0.48363	NFIL3	3.06503	no_sig
PRKCA	-0.139086	5.51395	-3.61111	0.000369564	0.000869189	-0.49382	PRKCA	3.06089	no_sig
PTCRA	-0.177981	5.85812	-3.60835	0.000373313	0.000876751	-0.50319	PTCRA	3.05712	no_sig
PRUNE1	-0.123196	5.88426	-3.60793	0.000373892	0.000876859	-0.504629	PRUNE1	3.05707	no_sig
ROPN1	-0.170962	6.23792	-3.60463	0.000378421	0.000886216	-0.515805	ROPN1	3.05246	no_sig
IRF4	-0.128319	5.77373	-3.59765	0.000388206	0.000907839	-0.539498	IRF4	3.04199	no_sig
TNFSF18	-0.161269	5.57035	-3.59394	0.000393491	0.00091889	-0.552044	TNFSF18	3.03674	no_sig
MKI67	0.185974	5.70334	3.59264	0.000395355	0.000921934	-0.55643	MKI67	3.0353	no_sig
SMO	-0.135806	5.56462	-3.57899	0.000415495	0.000967526	-0.60252	SMO	3.01434	no_sig
PNOC	-0.156375	5.6198	-3.57686	0.000418724	0.000973177	-0.609699	PNOC	3.01181	no_sig
TAP2	0.191868	6.46933	3.57661	0.000419105	0.000973177	-0.610544	TAP2	3.01181	no_sig
MLF1	-0.194666	5.49745	-3.57403	0.000423057	0.000980966	-0.619246	MLF1	3.00835	no_sig
CD79B	-0.160865	5.47918	-3.57227	0.000425772	0.000984567	-0.625177	CD79B	3.00675	no_sig
TNFAIP3	0.343466	6.88499	3.57112	0.000427545	0.000984567	-0.629031	TNFAIP3	3.00675	no_sig
ADH1A	0.403007	7.06451	3.57108	0.000427604	0.000984567	-0.629159	ADH1A	3.00675	no_sig
ADH1B	0.403007	7.06451	3.57108	0.000427604	0.000984567	-0.629159	ADH1B	3.00675	no_sig
ADH1C	0.403007	7.06451	3.57108	0.000427604	0.000984567	-0.629159	ADH1C	3.00675	no_sig
IFNL1	-0.163447	5.63752	-3.57037	0.000428714	0.000985742	-0.631563	IFNL1	3.00624	no_sig
LTBR	0.177551	6.10559	3.56815	0.000432183	0.00099233	-0.639034	LTBR	3.00334	no_sig
ASNS	-0.121007	6.19698	-3.56747	0.000433252	0.000993398	-0.641325	ASNS	3.00288	no_sig
BRD2	0.25772	6.41921	3.56282	0.000440612	0.00100887	-0.656941	BRD2	2.99617	no_sig
EPO	-0.180087	5.49133	-3.56075	0.000443926	0.00101504	-0.663886	EPO	2.99352	no_sig
CEP55	-0.122029	5.63565	-3.55694	0.000450083	0.00102769	-0.676652	CEP55	2.98814	no_sig
MYB	-0.162243	5.96217	-3.55354	0.000455655	0.00103784	-0.688055	MYB	2.98387	no_sig
UQCR10	-0.103163	5.80192	-3.55313	0.000456332	0.00103784	-0.68943	UQCR10	2.98387	no_sig
KRT18	0.563103	7.47722	3.55308	0.000456421	0.00103784	-0.689611	KRT18	2.98387	up
RNF43	-0.132512	5.75785	-3.55058	0.000460555	0.00104579	-0.697966	RNF43	2.98056	no_sig
POLR2J	-0.17453	5.53362	-3.55013	0.000461305	0.00104579	-0.699474	POLR2J	2.98056	no_sig
IL19	-0.163239	5.45195	-3.54982	0.000461826	0.00104579	-0.70052	IL19	2.98056	no_sig
FAM30A	-0.153808	5.76614	-3.54435	0.000471031	0.00106517	-0.718805	FAM30A	2.97258	no_sig
SIRT4	-0.160482	5.55898	-3.54033	0.000477911	0.00107924	-0.732236	SIRT4	2.96688	no_sig
FGFR2	-0.15425	5.80037	-3.53921	0.000479835	0.0010821	-0.735958	FGFR2	2.96573	no_sig
PRKCB	-0.138648	5.57309	-3.5384	0.000481241	0.00108352	-0.738668	PRKCB	2.96516	no_sig
CD22	-0.144334	5.66667	-3.53809	0.000481782	0.00108352	-0.739708	CD22	2.96516	no_sig
G6PD	0.189091	6.04872	3.53381	0.000489259	0.00109883	-0.753971	G6PD	2.95907	no_sig
IL6ST	0.203844	6.46035	3.53311	0.000490501	0.00110011	-0.756319	IL6ST	2.95856	no_sig
FCN1	-0.145068	5.56704	-3.53272	0.000491176	0.00110013	-0.757592	FCN1	2.95856	no_sig
UBC	0.573042	9.34011	3.53181	0.000492794	0.00110225	-0.760638	UBC	2.95772	up
TNFRSF14	0.133512	6.28889	3.52062	0.000513018	0.00114593	-0.797874	TNFRSF14	2.94084	no_sig
CACNA1G	-0.173437	5.49988	-3.51667	0.000520338	0.0011607	-0.810987	CACNA1G	2.93528	no_sig
CACNA2D1	-0.132334	5.65921	-3.51304	0.000527134	0.00117142	-0.822997	CACNA2D1	2.93129	no_sig
PDCD1	-0.150808	5.75334	-3.51299	0.000527244	0.00117142	-0.82319	PDCD1	2.93129	no_sig
SFRP1	-0.177027	5.45645	-3.51297	0.00052728	0.00117142	-0.823253	SFRP1	2.93129	no_sig
LILRA1	-0.161748	5.94852	-3.51248	0.000528201	0.00117188	-0.824868	LILRA1	2.93112	no_sig
BDNF	-0.171649	5.40049	-3.50618	0.000540253	0.001197	-0.845744	BDNF	2.9219	no_sig
UBE2T	-0.125137	5.58549	-3.49496	0.000562334	0.00124425	-0.882799	UBE2T	2.90509	no_sig
KLRF1	-0.150238	5.67436	-3.49409	0.00056409	0.00124646	-0.885683	KLRF1	2.90432	no_sig
BCL6B	-0.141539	5.54316	-3.48675	0.000579037	0.00127777	-0.909867	BCL6B	2.89355	no_sig
RELA	0.122677	6.21766	3.48405	0.000584625	0.00128837	-0.918745	RELA	2.88996	no_sig
ZBTB20	-0.123817	5.51547	-3.48209	0.00058873	0.00129568	-0.925215	ZBTB20	2.8875	no_sig
DKK2	-0.175631	5.47137	-3.48136	0.000590245	0.00129728	-0.927591	DKK2	2.88697	no_sig
AKT2	0.182857	5.87736	3.4751	0.000603541	0.00132473	-0.948181	AKT2	2.87787	no_sig
PTCD2	-0.135979	5.64173	-3.47212	0.000609946	0.001337	-0.957937	PTCD2	2.87387	no_sig
IL4	-0.154111	5.85514	-3.46844	0.00061798	0.00135281	-0.97003	IL4	2.86876	no_sig
TP63	0.233916	6.46394	3.45905	0.00063888	0.00139597	-1.00076	TP63	2.85512	no_sig
MCM4	-0.128417	5.84428	-3.45847	0.000640196	0.00139597	-1.00266	MCM4	2.85512	no_sig
MAP3K20	-0.114368	5.78053	-3.45844	0.000640243	0.00139597	-1.00273	MAP3K20	2.85512	no_sig
AKAP1	-0.116864	5.61148	-3.45576	0.000646349	0.00140741	-1.01149	AKAP1	2.85158	no_sig
IL1RN	0.210095	5.63503	3.45484	0.000648454	0.00141013	-1.0145	IL1RN	2.85074	no_sig
PGR	-0.159327	5.61794	-3.45134	0.000656522	0.00142579	-1.02592	PGR	2.84594	no_sig
TOLLIP	-0.101529	5.79451	-3.4381	0.000687926	0.00149202	-1.06906	TOLLIP	2.82623	no_sig
CD207	-0.153578	5.62567	-3.43672	0.000691277	0.00149731	-1.07354	CD207	2.82469	no_sig
ICAM5	-0.115015	5.66961	-3.43158	0.000703897	0.00152264	-1.09024	ICAM5	2.8174	no_sig
RYBP	-0.102901	5.77417	-3.42689	0.000715574	0.00154587	-1.10542	RYBP	2.81083	no_sig
CMTM4	-0.124475	5.7097	-3.42533	0.00071952	0.00155044	-1.11049	CMTM4	2.80955	no_sig
PPARGC1B	-0.123871	5.67415	-3.42531	0.000719576	0.00155044	-1.11057	PPARGC1B	2.80955	no_sig
WDR76	-0.121431	5.40897	-3.42345	0.000724291	0.00155855	-1.11659	WDR76	2.80728	no_sig
CCR5	-0.111455	5.67359	-3.41992	0.000733312	0.00157528	-1.12801	CCR5	2.80264	no_sig
KYAT1	-0.13237	5.85303	-3.41966	0.000733983	0.00157528	-1.12885	KYAT1	2.80264	no_sig
OASL	-0.146738	5.8071	-3.41687	0.000741194	0.00158869	-1.13787	OASL	2.79896	no_sig
CBLC	-0.159846	5.96578	-3.41536	0.000745118	0.00159502	-1.14274	CBLC	2.79723	no_sig
FEN1	-0.130448	5.69632	-3.41413	0.000748334	0.00159982	-1.14671	FEN1	2.79593	no_sig
NEFL	-0.170512	5.67824	-3.41007	0.00075906	0.0016187	-1.15984	NEFL	2.79083	no_sig
BMP2	-0.1556	5.31621	-3.41004	0.000759134	0.0016187	-1.15993	BMP2	2.79083	no_sig
PSEN2	-0.101713	5.90129	-3.40925	0.000761225	0.00162105	-1.16246	PSEN2	2.7902	no_sig
MCAT	-0.114399	5.8032	-3.4082	0.000764035	0.00162493	-1.16586	MCAT	2.78916	no_sig
CSF1R	0.31157	6.04222	3.40142	0.000782352	0.00166174	-1.1877	CSF1R	2.77944	no_sig
EYA1	-0.171711	6.08911	-3.40084	0.000783954	0.00166299	-1.18959	EYA1	2.77911	no_sig
CTNNB1	0.387812	6.49459	3.39947	0.000787709	0.00166881	-1.19399	CTNNB1	2.77759	no_sig
IL2	-0.16329	5.54611	-3.39698	0.000794581	0.0016812	-1.202	IL2	2.77438	no_sig
KLRC1	-0.161491	5.53483	-3.39626	0.000796585	0.00168327	-1.20432	KLRC1	2.77385	no_sig
IL17RB	-0.148084	5.52951	-3.39299	0.000805718	0.00170039	-1.21483	IL17RB	2.76945	no_sig
WNT2B	-0.155147	5.53718	-3.38467	0.000829398	0.00174812	-1.24152	WNT2B	2.75743	no_sig
BIRC5	-0.129886	5.54542	-3.38144	0.000838765	0.0017656	-1.25186	BIRC5	2.75311	no_sig
HHEX	-0.125618	5.71389	-3.37012	0.000872405	0.00183406	-1.28808	HHEX	2.73659	no_sig
TLR2	0.15687	6.45631	3.3641	0.000890789	0.00187031	-1.30728	TLR2	2.72809	no_sig
IL3RA	-0.117393	6.19097	-3.36307	0.000893967	0.00187459	-1.31055	IL3RA	2.72709	no_sig
BAX	0.22532	5.70279	3.35962	0.000904684	0.00189465	-1.32152	BAX	2.72247	no_sig
PLOD2	0.126053	5.62668	3.35622	0.000915393	0.00191237	-1.33235	PLOD2	2.71843	no_sig
ETV1	-0.10976	5.86409	-3.3562	0.00091547	0.00191237	-1.33243	ETV1	2.71843	no_sig
NBN	-0.0908009	5.90341	-3.35397	0.000922532	0.00192467	-1.3395	NBN	2.71564	no_sig
TBX21	-0.143845	5.49017	-3.35201	0.000928789	0.00193527	-1.34572	TBX21	2.71326	no_sig
TNFSF15	-0.118073	5.63081	-3.349	0.000938513	0.0019516	-1.3553	TNFSF15	2.70961	no_sig
POLR2D	-0.110194	5.79665	-3.34885	0.000939002	0.0019516	-1.35578	POLR2D	2.70961	no_sig
ACOT12	-0.163586	5.52927	-3.34543	0.000950144	0.00197227	-1.36664	ACOT12	2.70503	no_sig
EPM2AIP1	-0.106127	5.72543	-3.34409	0.000954532	0.00197888	-1.37087	EPM2AIP1	2.70358	no_sig
SFRP4	-0.138389	5.38782	-3.33799	0.000974779	0.00201831	-1.39018	SFRP4	2.69501	no_sig
CD164	0.314399	6.32685	3.33288	0.00099207	0.00205153	-1.40635	CD164	2.68792	no_sig
IL13RA2	-0.166989	5.40469	-3.3308	0.000999172	0.00206362	-1.41291	IL13RA2	2.68537	no_sig
FADD	-0.112946	5.83551	-3.32721	0.00101159	0.00208564	-1.42426	FADD	2.68076	no_sig
CXCR2	-0.153241	5.55049	-3.32698	0.00101237	0.00208564	-1.42497	CXCR2	2.68076	no_sig
DAXX	0.0812319	5.70905	3.32548	0.0010176	0.00209379	-1.42971	DAXX	2.67907	no_sig
CEACAM1	-0.113963	5.70461	-3.31979	0.00103765	0.00213237	-1.44764	CEACAM1	2.67114	no_sig
FPR1	0.130494	6.07027	3.318	0.00104403	0.0021428	-1.45327	FPR1	2.66902	no_sig
TPO	-0.167066	5.52508	-3.3172	0.00104689	0.00214597	-1.45579	TPO	2.66838	no_sig
GAS1	-0.145988	6.02922	-3.31684	0.00104818	0.00214597	-1.45692	GAS1	2.66838	no_sig
CREB1	-0.0892261	5.7661	-3.31053	0.00107109	0.00219014	-1.47678	CREB1	2.65953	no_sig
GPSM3	0.141261	5.86269	3.30555	0.00108945	0.00222491	-1.49239	GPSM3	2.65269	no_sig
LCK	-0.135619	5.58007	-3.30459	0.00109304	0.00222721	-1.49542	LCK	2.65224	no_sig
LBP	-0.158632	5.52156	-3.30452	0.00109328	0.00222721	-1.49562	LBP	2.65224	no_sig
MAPK8	-0.0983546	5.77029	-3.3027	0.0011001	0.00223831	-1.50133	MAPK8	2.65008	no_sig
RORC	-0.143311	5.72837	-3.30228	0.00110167	0.00223875	-1.50264	RORC	2.65	no_sig
ARMH3	-0.101317	5.75398	-3.30004	0.00111015	0.00225319	-1.50968	ARMH3	2.6472	no_sig
NDUFB11	0.110617	5.80512	3.2937	0.00113438	0.00229954	-1.52951	NDUFB11	2.63836	no_sig
CXCL9	0.27266	5.52932	3.2916	0.00114252	0.00230912	-1.53607	CXCL9	2.63655	no_sig
CYP4A11	-0.223005	6.07172	-3.29139	0.00114332	0.00230912	-1.53672	CYP4A11	2.63655	no_sig
CYP4A22	-0.223005	6.07172	-3.29139	0.00114332	0.00230912	-1.53672	CYP4A22	2.63655	no_sig
TAL1	-0.153634	5.69394	-3.29058	0.00114651	0.00231271	-1.53927	TAL1	2.63588	no_sig
IFNLR1	0.199942	6.68969	3.28927	0.0011516	0.00232014	-1.54334	IFNLR1	2.63449	no_sig
MAPKAPK2	0.170599	6.17574	3.28668	0.00116181	0.00233783	-1.55144	MAPKAPK2	2.63119	no_sig
IL27	-0.243985	5.5158	-3.28274	0.00117745	0.00236642	-1.56371	IL27	2.62591	no_sig
OAS1	0.20361	5.98692	3.28209	0.00118007	0.00236756	-1.56575	OAS1	2.6257	no_sig
CEBPA	-0.11271	5.80204	-3.28188	0.0011809	0.00236756	-1.5664	CEBPA	2.6257	no_sig
ATF1	-0.0973344	5.56418	-3.27127	0.00122418	0.00245134	-1.59942	ATF1	2.6106	no_sig
GLI3	-0.115713	5.98893	-3.27	0.00122945	0.00245891	-1.60336	GLI3	2.60926	no_sig
CACNB2	-0.155119	5.48469	-3.26371	0.00125589	0.00250872	-1.62287	CACNB2	2.60055	no_sig
COL17A1	-0.141538	5.80275	-3.26011	0.00127125	0.00253633	-1.63402	COL17A1	2.59579	no_sig
ALDOC	-0.139322	5.56001	-3.25235	0.001305	0.00260051	-1.65804	ALDOC	2.58494	no_sig
SELP	-0.144087	5.35229	-3.24984	0.0013161	0.00261945	-1.6658	SELP	2.58179	no_sig
GZMB	0.154657	5.76668	3.24621	0.0013323	0.00264849	-1.67701	GZMB	2.577	no_sig
COX4I1	0.207555	6.78364	3.24527	0.00133651	0.00265366	-1.67991	COX4I1	2.57616	no_sig
FGF8	-0.167144	5.60589	-3.24484	0.00133844	0.00265428	-1.68123	FGF8	2.57605	no_sig
BAG1	-0.13194	5.60342	-3.24254	0.00134882	0.00267164	-1.6883	BAG1	2.57322	no_sig
HAMP	-0.142334	6.17139	-3.23188	0.00139802	0.00276577	-1.72112	HAMP	2.55818	no_sig
RGMB	-0.118861	5.76378	-3.23083	0.00140294	0.00277216	-1.72434	RGMB	2.55718	no_sig
OPN3	-0.141546	5.59235	-3.22935	0.00140994	0.00278265	-1.7289	OPN3	2.55554	no_sig
PGM2	-0.0984415	5.94281	-3.22711	0.00142056	0.00280023	-1.73576	PGM2	2.55281	no_sig
MAF	0.173982	6.00983	3.22486	0.00143129	0.00281802	-1.74266	MAF	2.55006	no_sig
IL21R	-0.115664	6.10043	-3.2224	0.00144313	0.00283793	-1.7502	IL21R	2.547	no_sig
JAML	-0.13143	5.61197	-3.22166	0.00144674	0.00284163	-1.75249	JAML	2.54643	no_sig
NFATC4	-0.122922	5.63045	-3.22077	0.00145103	0.00284666	-1.7552	NFATC4	2.54566	no_sig
UTY	-0.202119	5.3374	-3.21375	0.00148552	0.00291085	-1.7767	UTY	2.53598	no_sig
RAD51C	-0.107682	5.92505	-3.21059	0.00150124	0.00293814	-1.78633	RAD51C	2.53193	no_sig
SOS2	-0.112716	5.58524	-3.20546	0.00152716	0.00298531	-1.80199	SOS2	2.52501	no_sig
CREB5	-0.125439	5.8135	-3.1988	0.00156145	0.00304872	-1.8223	CREB5	2.51588	no_sig
SAMSN1	0.157093	5.63901	3.19372	0.00158803	0.00309695	-1.83773	SAMSN1	2.50907	no_sig
KAT2B	-0.0951723	5.81185	-3.19305	0.00159159	0.0031002	-1.83978	KAT2B	2.50861	no_sig
RUNX1T1	-0.128807	5.79615	-3.19185	0.00159791	0.00310884	-1.84341	RUNX1T1	2.5074	no_sig
STAT4	-0.139776	5.57612	-3.1915	0.00159982	0.00310886	-1.84449	STAT4	2.5074	no_sig
PDGFD	-0.139276	5.57465	-3.18713	0.0016232	0.00315058	-1.85776	PDGFD	2.50161	no_sig
CD6	-0.124246	5.50944	-3.18484	0.00163557	0.00317085	-1.8647	CD6	2.49882	no_sig
BIRC7	-0.185965	5.43077	-3.18217	0.00165009	0.00319495	-1.87277	BIRC7	2.49554	no_sig
PLA2G6	-0.117034	5.79544	-3.18184	0.00165189	0.00319495	-1.87377	PLA2G6	2.49554	no_sig
PPP2CB	0.140616	6.08894	3.17997	0.0016622	0.00321111	-1.87946	PPP2CB	2.49335	no_sig
INHBB	-0.142355	5.89735	-3.17723	0.00167734	0.00323655	-1.88774	INHBB	2.48992	no_sig
LILRA4	-0.195723	5.71971	-3.17569	0.00168589	0.00324925	-1.89239	LILRA4	2.48822	no_sig
CDKN2A	-0.201509	5.47989	-3.17462	0.00169186	0.00325693	-1.89562	CDKN2A	2.48719	no_sig
PLD1	-0.098694	5.55539	-3.1727	0.00170266	0.00327388	-1.90143	PLD1	2.48494	no_sig
FGFR4	-0.14953	5.76795	-3.16922	0.00172234	0.00330786	-1.91193	FGFR4	2.48045	no_sig
CTSG	-0.159124	5.41206	-3.16831	0.00172757	0.00331403	-1.9147	CTSG	2.47964	no_sig
STK11IP	-0.137022	6.09251	-3.1541	0.00181043	0.00346893	-1.95747	STK11IP	2.4598	no_sig
CDH11	-0.112141	5.68807	-3.15365	0.00181311	0.00347003	-1.95882	CDH11	2.45967	no_sig
CCL18	0.34363	6.30218	3.15313	0.0018162	0.00347189	-1.96037	CCL18	2.45943	no_sig
MBNL1	0.125581	6.04226	3.15247	0.00182018	0.00347547	-1.96237	MBNL1	2.45899	no_sig
IRF9	0.172779	6.13813	3.15178	0.00182429	0.00347928	-1.96443	IRF9	2.45851	no_sig
ERCC6	-0.0997973	5.76633	-3.1473	0.00185138	0.00352684	-1.97788	ERCC6	2.45261	no_sig
ARNT	-0.088785	5.40637	-3.14251	0.00188073	0.00357861	-1.99223	ARNT	2.44629	no_sig
CALML5	-0.186277	5.44977	-3.13617	0.00192024	0.00364957	-2.0112	CALML5	2.43776	no_sig
HLA-DQA2	-0.11026	5.95539	-3.13219	0.00194547	0.00369324	-2.0231	HLA-DQA2	2.43259	no_sig
SNAI2	-0.105414	5.64202	-3.12654	0.00198176	0.00375781	-2.03995	SNAI2	2.42507	no_sig
TFE3	0.0930074	6.18792	3.12245	0.00200842	0.00380396	-2.05213	TFE3	2.41976	no_sig
HLA-DMA	0.281701	6.05771	3.12172	0.0020132	0.00380863	-2.0543	HLA-DMA	2.41923	no_sig
IL3	-0.146616	5.58804	-3.11874	0.00203284	0.00384136	-2.06315	IL3	2.41551	no_sig
COL6A6	-0.134187	5.52573	-3.11113	0.00208393	0.00393339	-2.08576	COL6A6	2.40523	no_sig
ATP2A2	0.248186	6.31718	3.10802	0.00210514	0.00396887	-2.09499	ATP2A2	2.40133	no_sig
HNF1A	-0.140658	5.57294	-3.10487	0.00212681	0.00400513	-2.10431	HNF1A	2.39738	no_sig
ITGA3	0.248485	6.44233	3.10048	0.00215737	0.00405803	-2.11731	ITGA3	2.39168	no_sig
COL5A2	0.200542	5.77958	3.09956	0.00216385	0.0040616	-2.12004	COL5A2	2.3913	no_sig
GZMM	-0.173189	5.59395	-3.09951	0.00216421	0.0040616	-2.12019	GZMM	2.3913	no_sig
POLB	-0.0927663	5.62334	-3.09871	0.00216981	0.00406747	-2.12254	POLB	2.39068	no_sig
TSLP	-0.1444	5.72886	-3.09768	0.0021771	0.00407648	-2.12559	TSLP	2.38972	no_sig
PDGFB	0.185461	5.98463	3.09614	0.00218799	0.00408646	-2.13014	PDGFB	2.38865	no_sig
LAMA1	-0.135024	5.59971	-3.09605	0.00218865	0.00408646	-2.13041	LAMA1	2.38865	no_sig
MEN1	-0.0948918	5.54878	-3.09587	0.00218988	0.00408646	-2.13092	MEN1	2.38865	no_sig
TWIST2	-0.143917	5.53977	-3.09458	0.0021991	0.00409899	-2.13475	TWIST2	2.38732	no_sig
LILRB3	0.224507	6.06364	3.08486	0.00226942	0.00422528	-2.16339	LILRB3	2.37414	no_sig
PMCH	-0.200723	5.52324	-3.08241	0.00228751	0.00425415	-2.17062	PMCH	2.37119	no_sig
MTOR	-0.0840903	6.04853	-3.08169	0.00229279	0.00425915	-2.17272	MTOR	2.37068	no_sig
SERINC1	0.1895	5.97962	3.07897	0.00231305	0.00429194	-2.18072	SERINC1	2.36735	no_sig
PTPN5	-0.132981	5.89006	-3.07492	0.00234352	0.00434357	-2.19262	PTPN5	2.36215	no_sig
CCR9	-0.144816	5.47288	-3.06678	0.00240576	0.00444682	-2.21646	CCR9	2.35195	no_sig
CHIT1	-0.153113	5.74366	-3.0666	0.0024072	0.00444682	-2.217	CHIT1	2.35195	no_sig
SHC3	-0.13628	5.53048	-3.06658	0.00240734	0.00444682	-2.21705	SHC3	2.35195	no_sig
PLCE1	-0.123971	5.58472	-3.05786	0.00247582	0.00456819	-2.24255	PLCE1	2.34026	no_sig
RAG1	-0.138486	5.69149	-3.05396	0.00250704	0.0046206	-2.25393	RAG1	2.3353	no_sig
LDHB	0.310367	6.39524	3.05082	0.00253245	0.0046622	-2.2631	LDHB	2.33141	no_sig
CCL25	-0.135936	5.50729	-3.04975	0.00254114	0.00467297	-2.26621	CCL25	2.33041	no_sig
TREM2	-0.103091	5.78148	-3.04826	0.00255328	0.00469005	-2.27054	TREM2	2.32882	no_sig
MNX1	-0.179496	5.44391	-3.0446	0.00258342	0.00474011	-2.2812	MNX1	2.32421	no_sig
PSAT1	-0.116661	6.06315	-3.03715	0.00264572	0.004849	-2.30283	PSAT1	2.31435	no_sig
SMARCA4	0.17848	6.10526	3.03611	0.00265456	0.00485979	-2.30586	SMARCA4	2.31338	no_sig
KLRG1	-0.130835	5.47078	-3.03511	0.00266301	0.0048667	-2.30875	KLRG1	2.31277	no_sig
TRAF6	-0.0972624	6.09828	-3.03496	0.00266425	0.0048667	-2.30917	TRAF6	2.31277	no_sig
FOXM1	-0.123358	5.28859	-3.03144	0.00269439	0.0049163	-2.31938	FOXM1	2.30836	no_sig
PIK3CG	-0.0999921	6.04251	-3.02465	0.00275337	0.00501834	-2.33903	PIK3CG	2.29944	no_sig
CLEC4E	-0.115118	5.77936	-3.01522	0.00283723	0.00516545	-2.36624	CLEC4E	2.28689	no_sig
BIRC3	0.167477	5.89797	3.01295	0.00285782	0.00519719	-2.3728	BIRC3	2.28423	no_sig
PRKACG	-0.140868	5.61884	-3.01177	0.00286848	0.0052108	-2.37618	PRKACG	2.2831	no_sig
NDUFA6	-0.0818607	5.73926	-3.00904	0.0028935	0.00525046	-2.38405	NDUFA6	2.2798	no_sig
POLR2A	0.204988	6.04714	3.00752	0.00290749	0.00527003	-2.38842	POLR2A	2.27819	no_sig
BCOR	0.08313	5.70853	3.00701	0.00291217	0.0052727	-2.38988	BCOR	2.27797	no_sig
CT45A1	0.223477	6.33799	3.00658	0.00291614	0.00527408	-2.39112	CT45A1	2.27785	no_sig
SIGLEC1	0.220647	5.9454	2.99784	0.00299803	0.00541622	-2.41622	SIGLEC1	2.2663	no_sig
RET	-0.145406	5.8632	-2.99494	0.0030256	0.00546002	-2.42451	RET	2.26281	no_sig
ZIC2	-0.135137	5.42569	-2.9939	0.00303562	0.0054721	-2.4275	ZIC2	2.26185	no_sig
CAPN2	0.36258	6.26462	2.99091	0.00306442	0.00551797	-2.43606	CAPN2	2.25822	no_sig
TRAF2	-0.0904395	5.61822	-2.98786	0.003094	0.00556515	-2.44476	TRAF2	2.25452	no_sig
DTX3	-0.138097	5.8517	-2.98683	0.0031041	0.00557721	-2.44771	DTX3	2.25358	no_sig
CCR4	-0.140029	5.59553	-2.97974	0.0031742	0.00569693	-2.46793	CCR4	2.24436	no_sig
CTLA4	-0.134649	5.44167	-2.97119	0.00326078	0.00584594	-2.49229	CTLA4	2.23315	no_sig
CACNA2D4	-0.123193	5.52106	-2.97055	0.00326731	0.00585126	-2.4941	CACNA2D4	2.23275	no_sig
SSX1	-0.371828	10.5663	-2.96597	0.00331462	0.00592953	-2.5071	SSX1	2.22698	no_sig
ITGA5	0.239932	6.2413	2.96337	0.0033418	0.00597166	-2.51449	ITGA5	2.22391	no_sig
BAMBI	-0.124097	5.68047	-2.95419	0.00343926	0.00613913	-2.54049	BAMBI	2.21189	no_sig
HK1	0.151194	6.20018	2.94933	0.00349188	0.0062263	-2.55421	HK1	2.20577	no_sig
AURKA	-0.108736	5.70099	-2.94767	0.00351004	0.00625191	-2.5589	AURKA	2.20399	no_sig
CD8A	-0.107944	5.60359	-2.94643	0.00352371	0.00626946	-2.56241	CD8A	2.20277	no_sig
LTBP1	0.18364	5.73189	2.94225	0.00356988	0.00634474	-2.57418	LTBP1	2.19759	no_sig
BID	-0.112923	5.57969	-2.93922	0.00360377	0.00639806	-2.58271	BID	2.19395	no_sig
ADM	-0.15921	5.8903	-2.93502	0.00365124	0.00647258	-2.59453	ADM	2.18892	no_sig
RELN	-0.142259	5.59004	-2.93481	0.00365362	0.00647258	-2.59512	RELN	2.18892	no_sig
MTF2	-0.0838055	5.81121	-2.93344	0.00366918	0.00649315	-2.59896	MTF2	2.18754	no_sig
ITGB7	-0.0974366	5.83138	-2.93016	0.00370688	0.00655281	-2.60819	ITGB7	2.18357	no_sig
HERC6	0.16224	5.79956	2.92417	0.00377644	0.00666861	-2.62498	HERC6	2.17597	no_sig
LAT	-0.101085	5.70486	-2.92242	0.00379699	0.00669511	-2.62987	LAT	2.17424	no_sig
FUT8	-0.0845462	5.75486	-2.9222	0.0037996	0.00669511	-2.63049	FUT8	2.17424	no_sig
CCR6	-0.133055	5.5548	-2.91824	0.00384646	0.00677043	-2.64156	CCR6	2.16938	no_sig
FST	-0.127795	5.79164	-2.9178	0.0038518	0.00677257	-2.64281	FST	2.16925	no_sig
RIMKLB	-0.107891	6.20464	-2.91695	0.00386188	0.00678304	-2.64517	RIMKLB	2.16858	no_sig
MAPK1	0.112304	5.86227	2.91234	0.00391745	0.0068733	-2.65806	MAPK1	2.16283	no_sig
NGFR	-0.138664	5.71337	-2.90363	0.00402429	0.00705324	-2.68233	NGFR	2.15161	no_sig
RICTOR	-0.075941	5.9487	-2.89884	0.00408415	0.00715053	-2.69564	RICTOR	2.14566	no_sig
SOD1	0.226844	6.52467	2.88604	0.00424822	0.00742987	-2.73113	SOD1	2.12902	no_sig
IFIH1	0.147891	6.06164	2.8846	0.00426709	0.00745494	-2.73512	IFIH1	2.12756	no_sig
HEY1	-0.136266	5.77681	-2.87069	0.00445282	0.00777117	-2.77349	HEY1	2.10951	no_sig
MAPK11	-0.112198	5.80929	-2.86721	0.00450058	0.00784619	-2.78309	MAPK11	2.10534	no_sig
COMP	-0.135689	5.47641	-2.8641	0.00454347	0.00791257	-2.79162	COMP	2.10168	no_sig
GIMAP6	0.0994824	6.25219	2.85253	0.00470658	0.00818796	-2.82334	GIMAP6	2.08682	no_sig
RORA	-0.103969	5.78108	-2.8511	0.00472711	0.00821497	-2.82726	RORA	2.08539	no_sig
ELOB	0.0827495	6.1347	2.85036	0.00473776	0.00822478	-2.82928	ELOB	2.08488	no_sig
DLL1	-0.121633	5.45875	-2.84932	0.00475284	0.00824227	-2.83214	DLL1	2.08395	no_sig
ARG1	-0.141864	5.49003	-2.84719	0.00478372	0.00828708	-2.83796	ARG1	2.0816	no_sig
HAS2	0.150155	6.42492	2.84323	0.00484163	0.00837856	-2.84877	HAS2	2.07683	no_sig
ARID2	-0.0786552	5.5161	-2.83856	0.00491068	0.00848913	-2.8615	ARID2	2.07114	no_sig
CMTM6	0.11795	6.07901	2.83407	0.00497791	0.0085963	-2.87371	CMTM6	2.06569	no_sig
DTX4	-0.113335	5.88531	-2.83076	0.00502807	0.00867382	-2.88272	DTX4	2.06179	no_sig
GNG12	0.100399	6.09451	2.8265	0.00509324	0.00877704	-2.89428	GNG12	2.05665	no_sig
FZD4	-0.107172	5.96816	-2.82393	0.00513298	0.00883625	-2.90126	FZD4	2.05373	no_sig
MMRN2	-0.134637	5.89946	-2.82053	0.00518588	0.00891798	-2.91046	MMRN2	2.04973	no_sig
KRT19	0.45672	5.99841	2.81995	0.00519508	0.00892446	-2.91205	KRT19	2.04942	no_sig
DPP4	-0.105986	5.62689	-2.81433	0.00528382	0.00906743	-2.92725	DPP4	2.04252	no_sig
POLD1	-0.0939779	5.49793	-2.81345	0.00529778	0.00908191	-2.92962	POLD1	2.04182	no_sig
MFNG	-0.0981043	5.65524	-2.80082	0.00550287	0.00942367	-2.96368	MFNG	2.02578	no_sig
MEFV	-0.121065	5.71256	-2.79532	0.00559432	0.0095703	-2.97846	MEFV	2.01907	no_sig
TLR7	-0.10739	6.13949	-2.79434	0.00561076	0.0095757	-2.98108	TLR7	2.01883	no_sig
ANP32B	0.129608	6.12071	2.7942	0.00561318	0.0095757	-2.98147	ANP32B	2.01883	no_sig
CXCL5	0.245762	5.97808	2.79409	0.00561495	0.0095757	-2.98175	CXCL5	2.01883	no_sig
RIMKLA	-0.126587	5.72387	-2.78944	0.00569363	0.00969982	-2.99422	RIMKLA	2.01324	no_sig
IL1RL1	-0.273696	6.15752	-2.78259	0.00581143	0.00989026	-3.01256	IL1RL1	2.00479	no_sig
MTF1	-0.0811185	6.13975	-2.78145	0.00583132	0.00990948	-3.01562	MTF1	2.00395	no_sig
COX6A1	0.185292	7.01816	2.78125	0.00583478	0.00990948	-3.01616	COX6A1	2.00395	no_sig
BRD3	-0.0756551	5.78591	-2.77278	0.00598403	0.0101463	-3.03877	BRD3	1.99369	no_sig
EIF2B4	-0.0798508	5.90058	-2.77263	0.00598658	0.0101463	-3.03915	EIF2B4	1.99369	no_sig
HDAC10	-0.0881884	5.50056	-2.76993	0.00603502	0.0102179	-3.04636	HDAC10	1.99064	no_sig
RAC2	0.117513	5.93069	2.76552	0.0061146	0.010342	-3.05808	RAC2	1.9854	no_sig
CACNA1H	-0.137814	5.6082	-2.76281	0.00616406	0.0104149	-3.06529	CACNA1H	1.98234	no_sig
FGF2	-0.134906	5.67107	-2.76057	0.00620515	0.0104736	-3.07123	FGF2	1.97991	no_sig
CENPF	-0.0896808	5.54999	-2.74272	0.00654192	0.0110307	-3.11847	CENPF	1.9574	no_sig
SMPD3	-0.136606	5.3822	-2.74103	0.00657471	0.0110746	-3.12294	SMPD3	1.95567	no_sig
PYCR2	0.098335	5.70879	2.73472	0.0066981	0.0112596	-3.13954	PYCR2	1.94848	no_sig
PALMD	-0.107848	5.71516	-2.73471	0.00669823	0.0112596	-3.13956	PALMD	1.94848	no_sig
PDK1	-0.0967599	5.73194	-2.73244	0.00674333	0.0113238	-3.14555	PDK1	1.94601	no_sig
MAP3K12	-0.0752703	5.86921	-2.72555	0.00688121	0.0115436	-3.16362	MAP3K12	1.93766	no_sig
DDX58	0.149054	5.92138	2.72156	0.00696243	0.0116679	-3.17409	DDX58	1.93301	no_sig
SERINC3	0.101343	6.19232	2.72098	0.0069742	0.0116757	-3.17559	SERINC3	1.93272	no_sig
GMIP	0.107211	5.96327	2.71568	0.00708346	0.0118466	-3.18946	GMIP	1.92641	no_sig
ITGA7	-0.137783	5.55691	-2.71303	0.00713883	0.0119271	-3.1964	ITGA7	1.92347	no_sig
DUOX1	-0.286774	6.16465	-2.71194	0.00716146	0.0119527	-3.19923	DUOX1	1.92253	no_sig
SLC16A1	-0.0904114	5.68622	-2.70867	0.00723038	0.0120555	-3.20777	SLC16A1	1.91881	no_sig
ATP5ME	0.175372	6.63659	2.70777	0.0072495	0.0120752	-3.21012	ATP5ME	1.91811	no_sig
ACTR3B	-0.130224	6.06785	-2.70654	0.00727559	0.0121063	-3.21332	ACTR3B	1.91699	no_sig
ILF3	0.206871	6.54313	2.70581	0.00729104	0.0121198	-3.21521	ILF3	1.91651	no_sig
CDKN2B	-0.111381	5.58678	-2.701	0.00739424	0.0122789	-3.22774	CDKN2B	1.91084	no_sig
DNAJC14	-0.0700317	6.08184	-2.69813	0.00745641	0.0123697	-3.2352	DNAJC14	1.90764	no_sig
PNMA1	-0.102239	5.63633	-2.69547	0.00751439	0.0124533	-3.2421	PNMA1	1.90472	no_sig
MYC	-0.113683	6.28631	-2.69008	0.00763322	0.0126375	-3.25607	MYC	1.89834	no_sig
SF3B1	0.204135	6.44647	2.68674	0.00770774	0.012748	-3.26472	SF3B1	1.89456	no_sig
TNFRSF13C	-0.147826	5.51543	-2.68165	0.00782269	0.0129251	-3.27789	TNFRSF13C	1.88857	no_sig
AXIN1	-0.0730068	5.72238	-2.68099	0.00783759	0.0129367	-3.27959	AXIN1	1.88817	no_sig
NSD3	-0.0833504	5.68761	-2.67723	0.00792362	0.0130656	-3.2893	NSD3	1.88387	no_sig
ASL	-0.110808	5.97855	-2.67083	0.00807169	0.0132965	-3.30577	ASL	1.87626	no_sig
WIF1	-0.112346	5.63702	-2.66831	0.00813083	0.0133805	-3.31226	WIF1	1.87353	no_sig
WNT2	-0.121303	5.47309	-2.66622	0.00817997	0.0134479	-3.31762	WNT2	1.87135	no_sig
CXCR6	-0.123581	5.65547	-2.66311	0.00825384	0.0135558	-3.32561	CXCR6	1.86788	no_sig
HDAC2	0.102846	5.60783	2.65905	0.00835125	0.0137021	-3.33603	HDAC2	1.86321	no_sig
SIX1	-0.134525	5.656	-2.64528	0.00868875	0.0142416	-3.37122	SIX1	1.84644	no_sig
RPA3	-0.121726	5.51229	-2.64402	0.00872008	0.0142787	-3.37442	RPA3	1.84531	no_sig
TNFSF13B	0.122176	5.72411	2.63524	0.00894245	0.0146195	-3.39676	TNFSF13B	1.83507	no_sig
RAC3	-0.101518	6.29327	-2.63477	0.00895453	0.0146195	-3.39796	RAC3	1.83507	no_sig
MYCT1	-0.101598	6.02645	-2.63476	0.00895487	0.0146195	-3.39799	MYCT1	1.83507	no_sig
NCAM1	-0.129901	5.49273	-2.63246	0.00901396	0.0147013	-3.40383	NCAM1	1.83264	no_sig
CCL20	0.490445	5.92987	2.62388	0.00923765	0.0150512	-3.42557	CCL20	1.82243	no_sig
TAB1	-0.0734797	5.76147	-2.62321	0.00925529	0.015065	-3.42726	TAB1	1.82203	no_sig
CXCL2	-0.283779	7.14666	-2.62156	0.00929902	0.0151213	-3.43143	CXCL2	1.82041	no_sig
DSC3	-0.121446	5.49883	-2.61076	0.00958958	0.0155783	-3.45869	DSC3	1.80748	no_sig
KITLG	-0.101705	5.73659	-2.60888	0.0096408	0.0156461	-3.46341	KITLG	1.80559	no_sig
ANGPT1	-0.124579	5.46641	-2.60114	0.00985494	0.0159778	-3.48286	ANGPT1	1.79648	no_sig
CARD11	-0.0801994	5.62829	-2.59758	0.00995507	0.0161151	-3.49181	CARD11	1.79277	no_sig
KDM5C	0.0822135	5.69328	2.59743	0.00995924	0.0161151	-3.49218	KDM5C	1.79277	no_sig
ACSF3	-0.0771796	5.90237	-2.59478	0.0100343	0.0162207	-3.49883	ACSF3	1.78993	no_sig
CCL23	-0.112885	5.35703	-2.59345	0.0100722	0.0162659	-3.50215	CCL23	1.78872	no_sig
CD2	-0.100209	5.75027	-2.58775	0.0102356	0.0164989	-3.51639	CD2	1.78255	no_sig
SFTPB	-0.743656	9.58541	-2.58772	0.0102365	0.0164989	-3.51647	SFTPB	1.78255	down
MBNL3	-0.102551	5.51289	-2.58662	0.0102683	0.0165339	-3.51921	MBNL3	1.78162	no_sig
GPT	-0.135311	6.32978	-2.58311	0.0103706	0.0166823	-3.52798	GPT	1.77774	no_sig
RASGRP1	-0.105866	5.62863	-2.58219	0.0103974	0.016709	-3.53026	RASGRP1	1.77705	no_sig
FPR2	-0.113904	5.37415	-2.57842	0.0105086	0.0168588	-3.53966	FPR2	1.77317	no_sig
TAF3	-0.0840314	5.78448	-2.57833	0.0105111	0.0168588	-3.53987	TAF3	1.77317	no_sig
UBA7	0.121426	6.08904	2.57032	0.0107508	0.0172265	-3.55979	UBA7	1.7638	no_sig
C6	-0.171927	5.60633	-2.56906	0.0107889	0.0172707	-3.56291	C6	1.76269	no_sig
FUBP1	0.172315	6.42475	2.56274	0.0109819	0.0175625	-3.57856	FUBP1	1.75541	no_sig
SAA1	0.476207	6.78933	2.55477	0.0112297	0.0179348	-3.59825	SAA1	1.7463	no_sig
SIGLEC5	-0.10606	5.57079	-2.55455	0.0112366	0.0179348	-3.59879	SIGLEC5	1.7463	no_sig
LRP5	-0.0987207	5.76113	-2.55025	0.0113725	0.0181342	-3.6094	LRP5	1.7415	no_sig
FZD1	-0.0803678	6.05098	-2.54739	0.0114638	0.018262	-3.61644	FZD1	1.73845	no_sig
TNFRSF10D	-0.168401	5.57637	-2.5398	0.0117087	0.0186342	-3.63508	TNFRSF10D	1.72969	no_sig
MSR1	-0.134203	5.48516	-2.5358	0.0118399	0.0188247	-3.64489	MSR1	1.72527	no_sig
RHOA	0.175271	6.25296	2.53457	0.0118804	0.018871	-3.64791	RHOA	1.72421	no_sig
KRT10	-0.0788066	5.68228	-2.53265	0.0119438	0.0189533	-3.6526	KRT10	1.72231	no_sig
EZH2	-0.0835197	5.72149	-2.52456	0.012215	0.0193649	-3.67236	EZH2	1.71298	no_sig
TWF1	-0.0821091	6.27751	-2.52233	0.0122907	0.0194662	-3.6778	TWF1	1.71072	no_sig
SF3A1	0.0995604	5.93117	2.52108	0.0123334	0.019515	-3.68085	SF3A1	1.70963	no_sig
MAML2	-0.0824864	5.90946	-2.51394	0.0125793	0.019885	-3.69822	MAML2	1.70147	no_sig
MS4A6A	0.196167	6.30014	2.50906	0.0127501	0.0201357	-3.71008	MS4A6A	1.69603	no_sig
PLCB4	-0.110162	5.47628	-2.5079	0.0127907	0.0201804	-3.71287	PLCB4	1.69507	no_sig
NECTIN1	-0.107436	5.94734	-2.50678	0.0128304	0.0202235	-3.71559	NECTIN1	1.69414	no_sig
RFC4	-0.0896918	5.73112	-2.50382	0.0129354	0.0203696	-3.72276	RFC4	1.69102	no_sig
PLA2G4C	-0.0955936	5.82883	-2.49979	0.0130798	0.0205771	-3.73251	PLA2G4C	1.68661	no_sig
STAG2	0.0782986	5.87548	2.49617	0.0132104	0.0207629	-3.74124	STAG2	1.68271	no_sig
CCL17	-0.143172	5.51603	-2.49424	0.013281	0.0208539	-3.74592	CCL17	1.68081	no_sig
FCRL2	-0.11873	5.55263	-2.48699	0.0135476	0.0212521	-3.76337	FCRL2	1.6726	no_sig
IRF5	-0.174242	5.58579	-2.48565	0.0135976	0.0213103	-3.7666	IRF5	1.67141	no_sig
ATOX1	0.141121	6.03424	2.48406	0.0136569	0.0213829	-3.77042	ATOX1	1.66993	no_sig
CD34	0.146207	6.17833	2.4836	0.0136742	0.0213895	-3.77153	CD34	1.6698	no_sig
PDPN	0.102527	5.5081	2.4793	0.0138357	0.0216215	-3.78183	PDPN	1.66511	no_sig
GNA11	0.099844	6.19046	2.47729	0.0139119	0.0217201	-3.78665	GNA11	1.66314	no_sig
BRD7	-0.0675793	5.89777	-2.46816	0.0142631	0.0222471	-3.8085	BRD7	1.65273	no_sig
IL6	0.388789	6.07486	2.464	0.0144252	0.0224787	-3.8184	IL6	1.64823	no_sig
ICAM2	-0.084191	5.93167	-2.45984	0.0145894	0.022713	-3.82832	ICAM2	1.64373	no_sig
LEPR	-0.0992695	5.81487	-2.44836	0.0150508	0.0234011	-3.85558	LEPR	1.63076	no_sig
PBK	-0.0923706	5.82432	-2.44814	0.0150598	0.0234011	-3.8561	PBK	1.63076	no_sig
VEGFD	-0.112168	5.42463	-2.44775	0.0150758	0.0234038	-3.85703	VEGFD	1.63071	no_sig
LTK	-0.115762	5.4658	-2.44446	0.0152106	0.0235908	-3.86482	LTK	1.62726	no_sig
NLRC5	0.0916788	6.28752	2.44295	0.0152727	0.0236648	-3.86838	NLRC5	1.6259	no_sig
TGFBR1	-0.079144	6.23237	-2.43519	0.0155962	0.0241433	-3.88671	TGFBR1	1.6172	no_sig
MGMT	-0.0807265	5.56629	-2.42685	0.0159508	0.024669	-3.90635	MGMT	1.60785	no_sig
TNF	-0.119656	5.83802	-2.42219	0.0161518	0.0249564	-3.91728	TNF	1.60282	no_sig
NFATC3	-0.0848937	6.18666	-2.42017	0.0162394	0.0250681	-3.922	NFATC3	1.60088	no_sig
LGALS9	0.200036	6.2152	2.40743	0.0168033	0.0259142	-3.95179	LGALS9	1.58646	no_sig
AMH	-0.0776825	6.09865	-2.40681	0.0168311	0.0259227	-3.95323	AMH	1.58632	no_sig
LAG3	-0.086001	5.56536	-2.40661	0.0168403	0.0259227	-3.95371	LAG3	1.58632	no_sig
NF1	-0.0653051	5.90423	-2.40289	0.0170087	0.0261574	-3.96238	NF1	1.58241	no_sig
BCL2	-0.0855481	5.75204	-2.39554	0.0173453	0.0266501	-3.97946	BCL2	1.5743	no_sig
IRF2	0.0789233	5.84185	2.3944	0.0173979	0.026706	-3.9821	IRF2	1.57339	no_sig
PRKCD	0.131551	5.90907	2.38276	0.0179447	0.0275197	-4.00904	PRKCD	1.56036	no_sig
SERINC5	-0.0927899	5.95895	-2.38107	0.0180254	0.0276176	-4.01294	SERINC5	1.55881	no_sig
LCN2	0.45927	6.14139	2.36824	0.0186476	0.0285444	-4.04246	LCN2	1.54448	no_sig
ABL1	0.087793	5.83665	2.36709	0.0187044	0.0286047	-4.0451	ABL1	1.54356	no_sig
BNIP3L	0.099818	5.97373	2.3658	0.0187685	0.028676	-4.04807	BNIP3L	1.54248	no_sig
POLR1B	-0.0821251	5.49103	-2.35155	0.0194858	0.0297443	-4.08064	POLR1B	1.5266	no_sig
CREBBP	0.0894421	5.67748	2.35107	0.0195102	0.0297539	-4.08173	CREBBP	1.52646	no_sig
HOXA10	-0.115161	5.58421	-2.34884	0.0196252	0.0299016	-4.08683	HOXA10	1.52431	no_sig
CD27	-0.0895772	5.41607	-2.34788	0.0196745	0.0299489	-4.089	CD27	1.52362	no_sig
GLS	0.149528	5.86001	2.34155	0.0200038	0.0304221	-4.1034	GLS	1.51681	no_sig
ADAM12	-0.0832919	5.56732	-2.33815	0.0201825	0.0306654	-4.11111	ADAM12	1.51335	no_sig
DUSP5	-0.0893501	5.77549	-2.33711	0.0202376	0.0307208	-4.11347	DUSP5	1.51257	no_sig
SERPINA1	0.383197	6.69525	2.33453	0.0203745	0.0309	-4.11932	SERPINA1	1.51004	no_sig
UQCRQ	-0.0684315	6.07219	-2.32763	0.0207444	0.0314321	-4.1349	UQCRQ	1.50263	no_sig
NRP1	0.102585	6.28651	2.32668	0.0207962	0.0314815	-4.13706	NRP1	1.50194	no_sig
DIPK2B	-0.10171	5.66926	-2.32566	0.0208516	0.0315363	-4.13936	DIPK2B	1.50119	no_sig
CCNB1	-0.0900288	5.61249	-2.31974	0.021175	0.0319961	-4.15269	CCNB1	1.4949	no_sig
CXCL8	0.328826	6.09964	2.31798	0.0212725	0.0321139	-4.15667	CXCL8	1.49331	no_sig
ANGPT2	-0.110084	5.25139	-2.30684	0.021896	0.0330248	-4.18165	ANGPT2	1.48116	no_sig
CPA3	-0.0988054	5.51542	-2.30536	0.0219805	0.0331218	-4.18497	CPA3	1.47989	no_sig
PDGFC	-0.073034	5.58021	-2.30457	0.0220253	0.033159	-4.18674	PDGFC	1.4794	no_sig
F2RL1	-0.0864162	5.65062	-2.30373	0.022073	0.0332004	-4.1886	F2RL1	1.47886	no_sig
JUNB	0.247526	6.92928	2.30074	0.0222443	0.0334274	-4.19528	JUNB	1.4759	no_sig
AQP9	0.120443	5.20955	2.30037	0.0222656	0.0334289	-4.19611	AQP9	1.47588	no_sig
MAPK9	-0.0713757	5.85417	-2.29775	0.0224168	0.0336252	-4.20196	MAPK9	1.47334	no_sig
ASXL1	-0.146581	5.55445	-2.29485	0.0225856	0.0338475	-4.20843	ASXL1	1.47047	no_sig
CRABP2	-0.0820507	5.44946	-2.29062	0.0228332	0.0341875	-4.21785	CRABP2	1.46613	no_sig
SDHA	0.121992	6.20417	2.2882	0.0229757	0.0343694	-4.22321	SDHA	1.46383	no_sig
PSMB5	0.0935595	6.23447	2.2852	0.0231537	0.0346042	-4.22987	PSMB5	1.46087	no_sig
MIA	-0.104903	6.1126	-2.28264	0.0233069	0.0348017	-4.23556	MIA	1.4584	no_sig
MEF2C	-0.157746	5.64467	-2.27999	0.0234657	0.035007	-4.24142	MEF2C	1.45585	no_sig
IKBKB	0.0829908	6.06998	2.2687	0.0241545	0.0360019	-4.26635	IKBKB	1.44368	no_sig
SFTPA1	-0.602897	9.31476	-2.26782	0.0242091	0.0360506	-4.26829	SFTPA1	1.44309	down
PSMD7	0.0641438	6.08208	2.26459	0.0244099	0.0363166	-4.2754	PSMD7	1.43989	no_sig
SLC39A6	-0.073467	5.67498	-2.25964	0.0247203	0.0367452	-4.28628	SLC39A6	1.4348	no_sig
SLC1A5	0.148603	6.12141	2.25013	0.0253258	0.0376112	-4.30709	SLC1A5	1.42468	no_sig
MXI1	-0.0790548	6.17957	-2.24786	0.0254725	0.0377949	-4.31206	MXI1	1.42257	no_sig
PHF6	0.0768329	5.54608	2.24502	0.0256567	0.0380339	-4.31825	PHF6	1.41983	no_sig
SLAMF7	0.121369	5.66885	2.2431	0.0257825	0.038186	-4.32246	SLAMF7	1.4181	no_sig
CXXC5	-0.0720271	5.54904	-2.24052	0.0259511	0.038381	-4.32806	CXXC5	1.41588	no_sig
FANCL	-0.0601408	5.54503	-2.24038	0.0259609	0.038381	-4.32838	FANCL	1.41588	no_sig
RPS27A	0.142086	7.57326	2.23934	0.0260293	0.0384476	-4.33064	RPS27A	1.41513	no_sig
CD276	0.0820533	6.21569	2.23892	0.0260567	0.0384535	-4.33154	CD276	1.41506	no_sig
CSF1	0.174442	5.85451	2.23282	0.0264625	0.0390174	-4.34481	CSF1	1.40874	no_sig
BMP6	-0.103139	5.55252	-2.23141	0.0265564	0.0391206	-4.34785	BMP6	1.40759	no_sig
CCNA1	-0.101335	5.63374	-2.22945	0.0266885	0.0392801	-4.35211	CCNA1	1.40583	no_sig
ATF3	-0.129761	5.8619	-2.22786	0.0267959	0.0393839	-4.35555	ATF3	1.40468	no_sig
ARID1A	0.0887255	5.60905	2.2277	0.0268069	0.0393839	-4.3559	ARID1A	1.40468	no_sig
LAMC3	-0.0907767	5.74753	-2.22161	0.0272215	0.0399572	-4.36906	LAMC3	1.3984	no_sig
SERPINB2	-0.105727	5.41939	-2.21745	0.027508	0.0403418	-4.37804	SERPINB2	1.39424	no_sig
GPX4	0.16484	6.55724	2.21132	0.0279351	0.0409316	-4.39124	GPX4	1.38794	no_sig
GBP2	-0.0714901	6.11353	-2.20952	0.028061	0.0410795	-4.39509	GBP2	1.38637	no_sig
MAD2L2	-0.0871221	5.55524	-2.20511	0.0283735	0.0415001	-4.40457	MAD2L2	1.38195	no_sig
TRAT1	-0.0956527	5.49591	-2.19485	0.0291107	0.0425404	-4.42651	TRAT1	1.3712	no_sig
HDAC3	-0.0622303	5.79504	-2.18373	0.0299281	0.043696	-4.45017	HDAC3	1.35956	no_sig
STK11	0.0687443	6.21464	2.17565	0.030535	0.0445426	-4.46731	STK11	1.35122	no_sig
CSF2RB	0.10592	5.8607	2.17501	0.0305838	0.0445742	-4.46867	CSF2RB	1.35092	no_sig
MCAM	0.207586	6.37863	2.17309	0.0307297	0.0447472	-4.47273	MCAM	1.34923	no_sig
PPBP	-0.102409	5.4917	-2.17205	0.0308087	0.0448226	-4.47492	PPBP	1.3485	no_sig
GZMH	-0.0845863	5.66741	-2.17054	0.0309244	0.0449511	-4.47812	GZMH	1.34726	no_sig
CEACAM3	-0.143648	5.67006	-2.16764	0.0311471	0.0452348	-4.48424	CEACAM3	1.34453	no_sig
SYK	-0.0678471	5.97133	-2.16567	0.0312987	0.0454149	-4.48838	SYK	1.3428	no_sig
ERCC2	-0.0693513	5.74796	-2.16414	0.0314176	0.0455392	-4.49161	ERCC2	1.34161	no_sig
NFE2L2	0.10688	6.42418	2.16385	0.0314398	0.0455392	-4.49221	NFE2L2	1.34161	no_sig
MICA	0.0738352	6.07866	2.15918	0.0318048	0.0460274	-4.50205	MICA	1.33698	no_sig
HLA-DMB	0.144791	6.05485	2.15062	0.0324823	0.0469665	-4.51999	HLA-DMB	1.32821	no_sig
API5	-0.083242	6.15104	-2.15017	0.0325181	0.046977	-4.52093	API5	1.32812	no_sig
GOT2	-0.0849417	6.47416	-2.14722	0.0327546	0.0472771	-4.5271	GOT2	1.32535	no_sig
F13A1	0.152047	5.88631	2.1459	0.0328606	0.0473885	-4.52984	F13A1	1.32433	no_sig
TFDP1	-0.0666931	6.46687	-2.14232	0.033151	0.0477653	-4.53732	TFDP1	1.32089	no_sig
IRF8	-0.13212	6.00373	-2.13777	0.0335226	0.0482585	-4.5468	IRF8	1.31643	no_sig
CUL1	0.0783675	5.98256	2.13712	0.0335762	0.0482934	-4.54816	CUL1	1.31611	no_sig
CNOT2	-0.0588172	6.01229	-2.13096	0.0340854	0.0489829	-4.56094	CNOT2	1.30996	no_sig
SELPLG	-0.0805977	5.61372	-2.12861	0.0342817	0.0492219	-4.56582	SELPLG	1.30784	no_sig
SETBP1	-0.0837657	5.47546	-2.12748	0.0343764	0.0493148	-4.56816	SETBP1	1.30702	no_sig
CCL7	-0.104177	5.53557	-2.12585	0.0345135	0.0494683	-4.57154	CCL7	1.30567	no_sig
TBC1D10B	0.056787	5.80086	2.117	0.035265	0.0505015	-4.58981	TBC1D10B	1.2967	no_sig
MMP3	-0.109479	5.74656	-2.10397	0.0363978	0.0520783	-4.6166	MMP3	1.28334	no_sig
IL18RAP	-0.0935293	5.79653	-2.09632	0.0370766	0.0530034	-4.63224	IL18RAP	1.2757	no_sig
MAPK14	0.0619255	5.9875	2.0876	0.0378643	0.0540825	-4.65001	MAPK14	1.26694	no_sig
LIF	0.216722	6.18288	2.08056	0.0385108	0.0549582	-4.66431	LIF	1.25997	no_sig
BCL2A1	0.107176	5.67498	2.08017	0.0385467	0.0549616	-4.6651	BCL2A1	1.25994	no_sig
FPR3	0.0823589	5.67899	2.06959	0.0395362	0.0563236	-4.68648	FPR3	1.24931	no_sig
EP300	0.0986979	5.76852	2.06771	0.0397145	0.0565287	-4.69028	EP300	1.24773	no_sig
SHC2	-0.0761212	5.66811	-2.06377	0.0400896	0.0569782	-4.6982	SHC2	1.24429	no_sig
ANGPTL4	0.111418	5.43528	2.06367	0.0400996	0.0569782	-4.69841	ANGPTL4	1.24429	no_sig
TAPBPL	-0.0582127	6.27186	-2.05844	0.0406029	0.0576435	-4.70892	TAPBPL	1.23925	no_sig
HDAC6	0.0700958	5.51102	2.05184	0.0412453	0.058505	-4.72214	HDAC6	1.23281	no_sig
PTGER4	-0.0651577	5.90384	-2.04964	0.0414619	0.0587297	-4.72654	PTGER4	1.23114	no_sig
FZD6	-0.0791951	6.18529	-2.0495	0.0414752	0.0587297	-4.72681	FZD6	1.23114	no_sig
IFNAR2	0.0891166	6.17057	2.04892	0.0415324	0.0587601	-4.72797	IFNAR2	1.23092	no_sig
HCK	0.0980083	5.66312	2.04616	0.041805	0.0590949	-4.73347	HCK	1.22845	no_sig
TNFSF12	-0.0602643	6.52222	-2.04064	0.0423558	0.0597776	-4.74448	TNFSF12	1.22346	no_sig
TSPAN7	0.10491	5.66172	2.04059	0.0423606	0.0597776	-4.74457	TSPAN7	1.22346	no_sig
C3AR1	0.097169	5.73198	2.03971	0.0424492	0.0598512	-4.74633	C3AR1	1.22293	no_sig
ITGA8	-0.112502	5.77496	-2.03648	0.0427744	0.0602581	-4.75274	ITGA8	1.21998	no_sig
CCND3	0.0726871	5.82236	2.03445	0.0429799	0.0604956	-4.75676	CCND3	1.21828	no_sig
CCR2	-0.077228	5.45659	-2.03273	0.0431555	0.0606909	-4.76019	CCR2	1.21688	no_sig
CD3E	-0.0801814	5.35811	-2.03199	0.0432309	0.0607449	-4.76165	CD3E	1.21649	no_sig
C4B	0.155564	6.6508	2.02656	0.0437878	0.0614749	-4.7724	C4B	1.2113	no_sig
PRF1	-0.0736644	5.76009	-2.02318	0.0441372	0.0619125	-4.77906	PRF1	1.20822	no_sig
BMP4	-0.0748808	5.68673	-2.02071	0.0443948	0.062177	-4.78394	BMP4	1.20637	no_sig
RAD50	-0.0619233	5.90143	-2.02065	0.0444013	0.062177	-4.78406	RAD50	1.20637	no_sig
ANLN	-0.0840474	5.28459	-2.01741	0.0447404	0.0625985	-4.79044	ANLN	1.20344	no_sig
ETS2	0.189517	6.91632	2.01417	0.0450819	0.0630108	-4.79681	ETS2	1.20058	no_sig
ITGA1	0.104769	5.98164	2.01387	0.0451131	0.0630108	-4.79739	ITGA1	1.20058	no_sig
CXCR1	-0.0988822	5.40483	-2.01352	0.0451501	0.0630108	-4.79808	CXCR1	1.20058	no_sig
OTC	-0.090437	5.60546	-2.01206	0.0453054	0.0631739	-4.80095	OTC	1.19946	no_sig
RBL2	-0.0718115	5.91769	-2.01122	0.0453946	0.0632447	-4.8026	RBL2	1.19898	no_sig
HELLS	-0.0716583	5.57486	-2.00959	0.0455681	0.0634326	-4.80579	HELLS	1.19769	no_sig
IL18R1	-0.101842	5.84174	-2.00784	0.0457547	0.0636386	-4.80922	IL18R1	1.19628	no_sig
SREBF1	0.151152	6.37753	2.00385	0.0461839	0.0641811	-4.81703	SREBF1	1.19259	no_sig
MAP2K1	-0.0542765	6.21249	-2.00334	0.0462387	0.0642031	-4.81802	MAP2K1	1.19244	no_sig
PLAU	0.0803123	5.87608	2.00129	0.0464609	0.0644571	-4.82203	PLAU	1.19073	no_sig
PHGDH	-0.0701624	5.62758	-1.99119	0.0475674	0.0659367	-4.8417	PHGDH	1.18087	no_sig
PIK3CA	-0.0656127	5.74796	-1.99018	0.0476795	0.0660362	-4.84367	PIK3CA	1.18022	no_sig
SFN	0.146784	6.39465	1.97624	0.0492464	0.0681491	-4.87065	SFN	1.16654	no_sig
GSK3B	-0.068024	5.80654	-1.97203	0.0497277	0.0687572	-4.87875	GSK3B	1.16268	no_sig
PLK1	-0.0645598	5.76427	-1.96626	0.0503949	0.0696212	-4.88985	PLK1	1.15726	no_sig
PRKCE	-0.0794604	5.82426	-1.96479	0.050565	0.0697975	-4.89266	PRKCE	1.15616	no_sig
NR3C1	-0.0590237	6.34405	-1.96385	0.050675	0.0698907	-4.89447	NR3C1	1.15558	no_sig
SOX17	-0.0908054	5.67355	-1.962	0.0508917	0.0701307	-4.89802	SOX17	1.15409	no_sig
RPTOR	-0.0516947	5.72389	-1.95823	0.051335	0.0706824	-4.90523	RPTOR	1.15069	no_sig
INPP5D	0.0655719	5.97112	1.95677	0.0515069	0.0708597	-4.90801	INPP5D	1.1496	no_sig
SOS1	-0.0527932	6.00338	-1.95011	0.0523002	0.0718909	-4.92071	SOS1	1.14333	no_sig
DOCK9	0.0734641	5.96237	1.94611	0.0527821	0.0724927	-4.92833	DOCK9	1.13971	no_sig
ELMO1	-0.0643939	5.82938	-1.94354	0.053093	0.0728588	-4.93321	ELMO1	1.13752	no_sig
RIPK3	-0.0628956	5.84896	-1.94007	0.0535161	0.0733782	-4.93979	RIPK3	1.13443	no_sig
SBNO2	0.156397	6.28981	1.93054	0.0546903	0.0749257	-4.95779	SBNO2	1.12537	no_sig
CXCL12	0.0800587	5.73479	1.92828	0.0549728	0.07525	-4.96206	CXCL12	1.12349	no_sig
CDK1	-0.0729796	5.40825	-1.91154	0.0570981	0.0780943	-4.99344	CDK1	1.10738	no_sig
NDUFB10	0.0850116	6.19491	1.90812	0.0575418	0.0786356	-4.99984	NDUFB10	1.10438	no_sig
ENDOG	-0.136475	5.43735	-1.90566	0.0578621	0.0790078	-5.00442	ENDOG	1.10233	no_sig
PRR5	-0.084776	5.6154	-1.89872	0.0587731	0.0801851	-5.01732	PRR5	1.09591	no_sig
IL10RA	0.121889	6.11137	1.89454	0.0593278	0.0808747	-5.02506	IL10RA	1.09219	no_sig
CYFIP2	-0.0536521	5.72855	-1.89322	0.0595034	0.0810469	-5.0275	CYFIP2	1.09126	no_sig
BMI1	-0.0947802	5.51728	-1.89133	0.0597564	0.0813242	-5.031	BMI1	1.08978	no_sig
VHL	0.0567305	5.41079	1.88714	0.0603198	0.0820229	-5.03873	VHL	1.08606	no_sig
LAMB3	0.143068	6.19038	1.88514	0.060591	0.0823236	-5.04242	LAMB3	1.08448	no_sig
PLAT	0.0991742	5.93659	1.88438	0.0606935	0.0823948	-5.04381	PLAT	1.0841	no_sig
CXCL1	0.251663	6.46083	1.87231	0.0623522	0.0845768	-5.06599	CXCL1	1.07275	no_sig
IL33	0.0927314	6.04478	1.86828	0.0629132	0.0852673	-5.07335	IL33	1.06922	no_sig
SPA17	-0.102979	5.79279	-1.86702	0.0630891	0.0854353	-5.07564	SPA17	1.06836	no_sig
EFNA1	0.0997704	6.11031	1.86533	0.0633268	0.0856866	-5.07873	EFNA1	1.06709	no_sig
REPS1	-0.0523623	5.91879	-1.86094	0.0639473	0.086455	-5.08673	REPS1	1.06321	no_sig
TNFSF14	-0.0675217	5.80087	-1.85069	0.0654146	0.0883661	-5.10533	TNFSF14	1.05371	no_sig
TNFRSF25	-0.0742581	5.75205	-1.85003	0.0655096	0.0884219	-5.10652	TNFRSF25	1.05344	no_sig
PPP3R1	-0.0503487	5.69242	-1.84474	0.0662789	0.0893868	-5.11608	PPP3R1	1.04873	no_sig
TFEB	-0.0647616	5.51166	-1.84341	0.0664736	0.0895759	-5.11848	TFEB	1.04781	no_sig
CACNB3	-0.0621918	5.56068	-1.84092	0.0668391	0.0899946	-5.12297	CACNB3	1.04578	no_sig
ACTA2	0.245299	6.21376	1.83784	0.0672936	0.0905325	-5.12851	ACTA2	1.0432	no_sig
JUP	0.146463	6.30639	1.83664	0.0674705	0.0906962	-5.13065	JUP	1.04241	no_sig
CCL4	0.146888	5.69205	1.82299	0.0695206	0.0933757	-5.1551	CCL4	1.02977	no_sig
IGF2R	0.085955	6.1553	1.81828	0.0702384	0.0942628	-5.16348	IGF2R	1.02566	no_sig
SELL	0.074797	5.33357	1.81785	0.0703047	0.0942748	-5.16424	SELL	1.0256	no_sig
TLR4	-0.0602891	6.23074	-1.81332	0.0710025	0.0951329	-5.17229	TLR4	1.02167	no_sig
KIR3DL3	-0.0997372	5.83146	-1.81157	0.0712732	0.0954179	-5.17539	KIR3DL3	1.02037	no_sig
STMN1	-0.0645931	5.86987	-1.80962	0.0715775	0.0957472	-5.17886	STMN1	1.01887	no_sig
CD55	0.168479	6.61045	1.80871	0.0717178	0.095857	-5.18045	CD55	1.01838	no_sig
CDKN1C	-0.0829065	6.0838	-1.80458	0.0723641	0.0966422	-5.18775	CDKN1C	1.01483	no_sig
EIF2AK2	0.0879162	6.14667	1.80323	0.0725768	0.0968476	-5.19014	EIF2AK2	1.01391	no_sig
FSTL3	0.0987883	6.39223	1.80164	0.0728282	0.0971042	-5.19295	FSTL3	1.01276	no_sig
P4HA1	0.0933635	6.15348	1.78799	0.0750103	0.0999327	-5.21693	P4HA1	1.00029	no_sig
RUNX1	0.0736347	5.87054	1.78734	0.075115	0.0999911	-5.21806	RUNX1	1.00004	no_sig
FLNB	0.122587	6.43465	1.78399	0.0756599	0.100635	-5.22393	FLNB	0.997251	no_sig
PRKDC	0.0711476	5.96212	1.7831	0.0758045	0.100746	-5.22547	PRKDC	0.996773	no_sig
ADGRE5	0.15843	6.67333	1.78052	0.0762264	0.101144	-5.22997	ADGRE5	0.99506	no_sig
CD59	0.109009	6.27627	1.78052	0.0762272	0.101144	-5.22998	CD59	0.99506	no_sig
CD9	0.197378	6.65717	1.77446	0.0772249	0.102385	-5.24051	CD9	0.989762	no_sig
HAVCR2	0.074121	5.75696	1.77358	0.0773713	0.102475	-5.24205	HAVCR2	0.989383	no_sig
ITGAM	0.082377	5.69167	1.7733	0.0774171	0.102475	-5.24252	ITGAM	0.989383	no_sig
FANCA	-0.0577487	5.67282	-1.76529	0.0787577	0.104165	-5.25641	FANCA	0.982276	no_sig
OAS2	0.09906	6.27451	1.75913	0.0797997	0.105459	-5.26703	OAS2	0.976917	no_sig
NDUFA3	-0.0584244	6.41658	-1.75665	0.0802227	0.105933	-5.2713	NDUFA3	0.97497	no_sig
PIAS4	-0.052946	5.73807	-1.75227	0.0809752	0.10681	-5.27883	PIAS4	0.971389	no_sig
PDGFRA	0.0819821	5.9016	1.75203	0.0810168	0.10681	-5.27925	PDGFRA	0.971389	no_sig
CX3CL1	0.123716	5.82939	1.73987	0.0831343	0.109455	-5.30004	CX3CL1	0.960764	no_sig
MSRB2	-0.0457299	5.96065	-1.73974	0.0831566	0.109455	-5.30025	MSRB2	0.960764	no_sig
CD274	0.0856821	5.58884	1.72839	0.0851747	0.112022	-5.31953	CD274	0.950698	no_sig
MECOM	-0.0624551	5.63771	-1.72652	0.0855114	0.112375	-5.3227	MECOM	0.949331	no_sig
CD86	0.0671074	5.5871	1.71454	0.0876903	0.115146	-5.34289	CD86	0.938751	no_sig
RSAD2	0.097709	5.918	1.71407	0.0877767	0.115168	-5.34368	RSAD2	0.93867	no_sig
EPCAM	0.153871	5.77214	1.70836	0.0888316	0.116459	-5.35325	EPCAM	0.933828	no_sig
IRF3	0.0658226	5.86313	1.7042	0.0896082	0.117383	-5.36021	IRF3	0.930394	no_sig
FOXA2	-0.0726652	5.73087	-1.69494	0.0913533	0.119457	-5.37563	FOXA2	0.922788	no_sig
CCL3	0.107238	6.17462	1.69465	0.0914094	0.119457	-5.37612	CCL3	0.922788	no_sig
CCL1	0.107238	6.17462	1.69465	0.0914094	0.119457	-5.37612	CCL1	0.922788	no_sig
RIPK1	-0.0433394	5.87102	-1.69009	0.0922792	0.120498	-5.38368	RIPK1	0.91902	no_sig
NSD2	-0.0572126	5.766	-1.68278	0.0936871	0.122239	-5.39575	NSD2	0.912789	no_sig
LAMC2	0.0981115	6.11956	1.6627	0.0976468	0.127305	-5.42868	LAMC2	0.895155	no_sig
SPRY1	-0.0681751	5.49169	-1.66096	0.0979963	0.127659	-5.43152	SPRY1	0.893948	no_sig
SRP54	0.0599557	5.99745	1.6547	0.0992623	0.129206	-5.4417	SRP54	0.888717	no_sig
ITGB6	-0.0789616	6.05216	-1.65272	0.0996651	0.129628	-5.44491	ITGB6	0.887302	no_sig
PRKAR1B	-0.0559001	5.70843	-1.65031	0.100158	0.130166	-5.44882	PRKAR1B	0.885502	no_sig
SPRED1	0.0678153	5.98038	1.64926	0.100372	0.13034	-5.45051	SPRED1	0.884921	no_sig
BMP5	-0.0728434	5.65537	-1.64508	0.101232	0.131353	-5.45726	BMP5	0.881559	no_sig
TLR8	-0.0651536	5.93931	-1.64378	0.101501	0.131599	-5.45937	TLR8	0.880746	no_sig
TFRC	-0.0814496	6.01412	-1.63743	0.102821	0.133192	-5.46958	TFRC	0.875522	no_sig
SMAP1	-0.0453401	5.62774	-1.63709	0.102892	0.133192	-5.47013	SMAP1	0.875522	no_sig
JAG1	-0.0698287	5.90016	-1.63061	0.104254	0.13485	-5.48052	JAG1	0.87015	no_sig
TPI1	-0.0623437	5.90486	-1.629	0.104595	0.135184	-5.48309	TPI1	0.869074	no_sig
HMGA1	0.0668598	6.15488	1.62213	0.106058	0.136968	-5.49404	HMGA1	0.863382	no_sig
CD37	0.0868318	6.14445	1.61331	0.10796	0.139315	-5.50804	CD37	0.856003	no_sig
LAIR1	0.0879401	5.82606	1.60735	0.109261	0.140883	-5.51745	LAIR1	0.851142	no_sig
MUC2	0.0792144	6.48275	1.60669	0.109408	0.140961	-5.5185	MUC2	0.850902	no_sig
MAVS	-0.0529189	5.98372	-1.60569	0.109626	0.141132	-5.52007	MAVS	0.850375	no_sig
SOX2	-0.117633	5.90757	-1.60418	0.109959	0.14145	-5.52245	SOX2	0.849396	no_sig
NKX2-1	-0.139706	6.1741	-1.60351	0.110107	0.141529	-5.5235	NKX2-1	0.849155	no_sig
ICAM3	-0.0577881	5.80866	-1.58255	0.11481	0.147371	-5.55627	ICAM3	0.831588	no_sig
NDUFA2	-0.049868	6.16412	-1.58246	0.114831	0.147371	-5.55641	NDUFA2	0.831588	no_sig
MARCO	0.155386	5.81729	1.57627	0.11625	0.149075	-5.56601	MARCO	0.826594	no_sig
AQP5	0.119402	6.73653	1.57211	0.117213	0.150128	-5.57244	AQP5	0.823538	no_sig
AXIN2	-0.0930983	5.84015	-1.57193	0.117253	0.150128	-5.57271	AXIN2	0.823538	no_sig
NDUFS8	0.0666193	5.85141	1.56872	0.118	0.150967	-5.57766	NDUFS8	0.821119	no_sig
FOXA1	-0.103358	5.51101	-1.56591	0.118658	0.15169	-5.582	FOXA1	0.819043	no_sig
CCL19	0.0927071	5.7754	1.55911	0.120258	0.153616	-5.59242	CCL19	0.813563	no_sig
ATR	-0.0457077	5.53761	-1.54556	0.123497	0.157631	-5.61307	ATR	0.802358	no_sig
FAP	0.0583245	5.63687	1.53766	0.125418	0.159958	-5.62503	FAP	0.795993	no_sig
ATG5	-0.0454486	5.77166	-1.53185	0.126847	0.161656	-5.6338	ATG5	0.791407	no_sig
GUSB	0.0505046	5.55012	1.52758	0.127902	0.162875	-5.6402	GUSB	0.788146	no_sig
ATP11C	0.0584895	5.45739	1.51673	0.130619	0.166206	-5.65642	ATP11C	0.779353	no_sig
PBRM1	0.0632429	5.84559	1.51356	0.131422	0.167052	-5.66114	PBRM1	0.777148	no_sig
C5AR1	0.0656484	5.68172	1.5133	0.131488	0.167052	-5.66153	C5AR1	0.777148	no_sig
HDAC1	0.0601987	6.02553	1.51284	0.131605	0.167072	-5.66221	HDAC1	0.777096	no_sig
CGAS	-0.0554548	5.62845	-1.50843	0.132731	0.168371	-5.66877	CGAS	0.773732	no_sig
ITCH	-0.0473875	5.96991	-1.50672	0.133167	0.168795	-5.6713	ITCH	0.77264	no_sig
GDF15	0.117427	5.92784	1.50036	0.134806	0.17074	-5.68069	GDF15	0.767665	no_sig
GATA1	-0.0589642	5.61902	-1.49818	0.135369	0.171321	-5.6839	GATA1	0.766188	no_sig
DDB2	0.0571571	5.69171	1.49736	0.135583	0.17146	-5.68511	DDB2	0.765838	no_sig
RAD21	0.0644414	6.35145	1.49655	0.135794	0.171595	-5.6863	RAD21	0.765494	no_sig
LAMA5	0.139426	6.67206	1.48998	0.137513	0.173634	-5.69595	LAMA5	0.760365	no_sig
TBL1XR1	-0.0525621	6.48319	-1.48801	0.13803	0.174153	-5.69882	TBL1XR1	0.759069	no_sig
NDUFB8	-0.0430958	5.9948	-1.48619	0.13851	0.174625	-5.70148	NDUFB8	0.757894	no_sig
HDC	-0.0646252	5.47543	-1.4815	0.139754	0.176058	-5.70832	HDC	0.754344	no_sig
PIK3R1	-0.0512523	5.91234	-1.47971	0.140232	0.176524	-5.71093	PIK3R1	0.753195	no_sig
FBXW7	-0.0446188	5.59872	-1.47851	0.140553	0.176729	-5.71268	FBXW7	0.752693	no_sig
LFNG	-0.0588503	5.59343	-1.4783	0.140609	0.176729	-5.71298	LFNG	0.752693	no_sig
PAK3	-0.0546919	5.61424	-1.47454	0.141617	0.17786	-5.71844	PAK3	0.749922	no_sig
RASA4	0.0763267	6.69234	1.46682	0.143703	0.180342	-5.72959	RASA4	0.743904	no_sig
ICAM1	0.193068	6.67611	1.46324	0.144681	0.181428	-5.73475	ICAM1	0.741296	no_sig
IRAK2	-0.0597245	5.82773	-1.46284	0.144789	0.181428	-5.73532	IRAK2	0.741296	no_sig
HLA-G	-0.0579468	6.02905	-1.45824	0.146051	0.18287	-5.74192	HLA-G	0.737858	no_sig
IL17RA	-0.04485	5.89758	-1.45284	0.147544	0.184546	-5.74965	IL17RA	0.733894	no_sig
TRAF3	-0.0449325	5.75316	-1.45259	0.147615	0.184546	-5.75002	TRAF3	0.733894	no_sig
LRRC32	0.0801713	5.77392	1.44318	0.150242	0.187689	-5.7634	LRRC32	0.726562	no_sig
CCL11	-0.0829887	5.64716	-1.43965	0.15124	0.188792	-5.76841	CCL11	0.724016	no_sig
CDC20	-0.0554742	5.93759	-1.42686	0.154891	0.193202	-5.78644	CDC20	0.713988	no_sig
BAP1	0.0410581	5.72159	1.42321	0.155943	0.194367	-5.79155	BAP1	0.711376	no_sig
COLEC12	0.0775173	5.70452	1.41885	0.15721	0.195798	-5.79764	COLEC12	0.708191	no_sig
SOCS3	-0.126002	6.69167	-1.41664	0.157855	0.196452	-5.80072	SOCS3	0.706744	no_sig
ANXA1	0.189133	6.34547	1.4138	0.158686	0.197338	-5.80468	ANXA1	0.70479	no_sig
MUC5B	0.126641	6.80481	1.39701	0.16367	0.203381	-5.82788	MUC5B	0.69169	no_sig
TNFRSF10A	-0.0419106	6.12533	-1.39544	0.164144	0.203816	-5.83005	TNFRSF10A	0.690761	no_sig
CASP3	-0.042437	5.49633	-1.38528	0.167222	0.207482	-5.84394	CASP3	0.68302	no_sig
PSMB7	0.056023	6.2431	1.38317	0.167869	0.208127	-5.84682	PSMB7	0.681672	no_sig
TP73	-0.0754601	5.79345	-1.37901	0.169145	0.209551	-5.85247	TP73	0.67871	no_sig
CXCL3	-0.0848059	5.5024	-1.3771	0.169733	0.210122	-5.85505	CXCL3	0.677529	no_sig
MUC5AC	0.113051	6.5554	1.36817	0.17251	0.213398	-5.86712	MUC5AC	0.67081	no_sig
BATF	-0.0687732	5.74116	-1.36743	0.172739	0.213521	-5.86811	BATF	0.67056	no_sig
DMBT1	0.20183	6.64004	1.35572	0.176435	0.217925	-5.88381	DMBT1	0.661693	no_sig
NFKB2	0.0723357	6.32386	1.35209	0.17759	0.21905	-5.88864	NFKB2	0.659457	no_sig
PYCARD	0.0599446	5.7571	1.35202	0.177611	0.21905	-5.88874	PYCARD	0.659457	no_sig
SIRPB2	-0.0486821	5.85151	-1.34111	0.181123	0.223213	-5.9032	SIRPB2	0.651281	no_sig
IRS1	-0.0493985	5.816	-1.31464	0.189857	0.233802	-5.93781	IRS1	0.631152	no_sig
FEZ1	-0.0570992	5.688	-1.31312	0.190369	0.234256	-5.93977	FEZ1	0.630309	no_sig
DNMT3A	-0.0368278	5.62968	-1.30438	0.193325	0.237716	-5.95104	DNMT3A	0.623941	no_sig
BBS1	-0.0537875	5.8043	-1.29725	0.19576	0.240531	-5.96016	BBS1	0.61883	no_sig
DNMT1	0.0587938	5.92013	1.29602	0.196185	0.240873	-5.96174	DNMT1	0.618213	no_sig
MICB	-0.0645703	5.63869	-1.29416	0.196827	0.24148	-5.96411	MICB	0.617119	no_sig
CPSF7	0.038454	5.88053	1.29337	0.197099	0.241519	-5.96512	CPSF7	0.61705	no_sig
EIF4EBP1	-0.0447091	5.92882	-1.29321	0.197152	0.241519	-5.96532	EIF4EBP1	0.61705	no_sig
ZNF205	-0.0589451	5.49872	-1.29186	0.197618	0.241909	-5.96703	ZNF205	0.616348	no_sig
PUM1	0.0430772	5.94386	1.28929	0.198509	0.242819	-5.9703	PUM1	0.614717	no_sig
CYLD	-0.0356386	5.59646	-1.28556	0.199808	0.244226	-5.97504	CYLD	0.612208	no_sig
BLVRA	-0.0451917	5.54288	-1.27824	0.202371	0.247175	-5.98428	BLVRA	0.606995	no_sig
PTTG2	-0.0778392	5.84129	-1.27414	0.203817	0.248756	-5.98943	PTTG2	0.604226	no_sig
MCM5	-0.0481681	5.74393	-1.27069	0.205041	0.250065	-5.99376	MCM5	0.601947	no_sig
NOTCH1	-0.0513937	6.21599	-1.26743	0.206202	0.251294	-5.99783	NOTCH1	0.599818	no_sig
FCGR1A	-0.0607694	6.33298	-1.26487	0.207115	0.25222	-6.00102	FCGR1A	0.598221	no_sig
IL1RAP	-0.0430378	5.88441	-1.26086	0.208556	0.253787	-6.00602	IL1RAP	0.595531	no_sig
RPS6KA6	-0.0532453	5.43462	-1.25285	0.21145	0.257118	-6.01593	RPS6KA6	0.589868	no_sig
PRDM1	-0.0414415	5.82894	-1.2365	0.217452	0.264221	-6.03598	PRDM1	0.578033	no_sig
JAM3	-0.0463801	6.03776	-1.23572	0.217745	0.264381	-6.03694	JAM3	0.577769	no_sig
OLFML2B	-0.0514973	5.67026	-1.2349	0.218049	0.264555	-6.03794	OLFML2B	0.577484	no_sig
SLC2A1	0.0673285	5.71294	1.22573	0.221472	0.268511	-6.04905	SLC2A1	0.571038	no_sig
MAPK12	-0.0500753	5.33863	-1.21245	0.226503	0.274408	-6.065	MAPK12	0.561604	no_sig
LYN	0.0633573	6.05269	1.20523	0.229273	0.277559	-6.07361	LYN	0.556644	no_sig
DUSP6	-0.0504624	5.9714	-1.20367	0.229875	0.278083	-6.07546	DUSP6	0.555826	no_sig
CD58	0.0361215	5.71337	1.19915	0.231625	0.279994	-6.08082	CD58	0.552851	no_sig
CCL21	0.0659732	5.24304	1.19736	0.232321	0.280629	-6.08294	CCL21	0.551867	no_sig
LILRA5	-0.0680158	5.83566	-1.18433	0.237428	0.286587	-6.09823	LILRA5	0.542744	no_sig
LAIR2	-0.041844	5.94445	-1.17389	0.241577	0.291382	-6.11037	LAIR2	0.535538	no_sig
POU2F2	-0.0397101	5.84927	-1.16516	0.245084	0.295395	-6.12044	POU2F2	0.529597	no_sig
TMEM140	0.0401862	6.20343	1.16263	0.246107	0.29641	-6.12334	TMEM140	0.528107	no_sig
CR1	-0.0480144	5.78503	-1.1543	0.249499	0.300276	-6.13286	CR1	0.52248	no_sig
BATF3	-0.0560238	5.35486	-1.14877	0.251767	0.302783	-6.13913	BATF3	0.518869	no_sig
AURKB	-0.0412191	5.69181	-1.14653	0.252689	0.303671	-6.14167	AURKB	0.517597	no_sig
TNFRSF10B	0.036744	6.38637	1.13987	0.255449	0.306763	-6.14918	TNFRSF10B	0.513197	no_sig
NDUFA12	0.0326937	6.19262	1.13833	0.25609	0.307261	-6.15091	NDUFA12	0.512493	no_sig
PDZK1IP1	0.056851	5.95352	1.13798	0.256237	0.307261	-6.15131	PDZK1IP1	0.512493	no_sig
TOP2A	0.0504091	5.80028	1.12629	0.261142	0.312913	-6.16436	TOP2A	0.504576	no_sig
IGLL1	-0.0630777	5.96338	-1.12438	0.261949	0.313652	-6.16648	IGLL1	0.503552	no_sig
TPSAB1	0.11067	6.36984	1.12365	0.26226	0.313796	-6.1673	TPSAB1	0.503353	no_sig
SERINC2	-0.0537653	5.57438	-1.11671	0.265211	0.316977	-6.17497	SERINC2	0.498973	no_sig
ICOSLG	-0.0404595	5.46924	-1.11649	0.265304	0.316977	-6.17521	ICOSLG	0.498973	no_sig
ATM	0.0411892	5.87145	1.11161	0.267394	0.319242	-6.18057	ATM	0.49588	no_sig
CASP7	0.0359859	5.723	1.11114	0.267595	0.31925	-6.18109	CASP7	0.495869	no_sig
SMAD4	0.041595	5.78245	1.11048	0.267876	0.319353	-6.1818	SMAD4	0.495729	no_sig
PPL	-0.0569032	5.62364	-1.1049	0.270285	0.321992	-6.18791	PPL	0.492155	no_sig
PRKX	-0.0525133	5.4088	-1.09672	0.273837	0.325988	-6.19679	PRKX	0.486799	no_sig
KRT6A	0.0723037	6.40541	1.08817	0.277586	0.329733	-6.206	KRT6A	0.481837	no_sig
KRT6B	0.0723037	6.40541	1.08817	0.277586	0.329733	-6.206	KRT6B	0.481837	no_sig
KRT6C	0.0723037	6.40541	1.08817	0.277586	0.329733	-6.206	KRT6C	0.481837	no_sig
ZEB1	0.0538143	5.42722	1.08693	0.278133	0.330145	-6.20734	ZEB1	0.481295	no_sig
ROR2	-0.0409061	5.49239	-1.08363	0.279593	0.331638	-6.21088	ROR2	0.479335	no_sig
CD84	-0.0418997	5.91428	-1.08015	0.281133	0.333224	-6.21458	CD84	0.477263	no_sig
MDM2	0.100422	6.00336	1.07749	0.282316	0.334313	-6.21742	MDM2	0.475846	no_sig
ADORA2A	-0.0740179	5.4103	-1.07718	0.282458	0.334313	-6.21775	ADORA2A	0.475846	no_sig
ECSIT	-0.0471389	5.4859	-1.07452	0.283644	0.335475	-6.22057	ECSIT	0.47434	no_sig
MYD88	0.0410447	5.70415	1.06061	0.289908	0.342637	-6.23523	MYD88	0.465166	no_sig
RBX1	0.0302649	5.92907	1.04114	0.298833	0.352932	-6.25543	RBX1	0.45231	no_sig
RRAD	-0.0996431	5.92228	-1.04025	0.299247	0.353167	-6.25634	RRAD	0.45202	no_sig
NKG7	0.037041	6.06607	1.0382	0.300197	0.354035	-6.25845	NKG7	0.450954	no_sig
ZBTB16	-0.0770272	5.99417	-1.03585	0.30129	0.355069	-6.26085	ZBTB16	0.449687	no_sig
CD46	0.0927644	6.42887	1.0188	0.309302	0.36425	-6.27815	CD46	0.4386	no_sig
TP53	0.0336269	5.87784	1.01805	0.309657	0.364372	-6.2789	TP53	0.438455	no_sig
CDH3	0.0646173	5.82667	1.01764	0.309849	0.364372	-6.27931	CDH3	0.438455	no_sig
CD36	0.0550607	5.92734	1.01647	0.310403	0.364763	-6.28048	CD36	0.43799	no_sig
PTEN	0.0426642	6.00486	1.01427	0.311449	0.365731	-6.28269	PTEN	0.436839	no_sig
RASGRF2	-0.044451	5.77492	-1.01376	0.311696	0.365759	-6.28321	RASGRF2	0.436805	no_sig
SMAD3	-0.0355155	5.73702	-1.01063	0.313186	0.367246	-6.28633	SMAD3	0.435043	no_sig
IGF1R	-0.0484353	6.20781	-1.0073	0.314784	0.368855	-6.28965	IGF1R	0.433144	no_sig
PIK3R2	0.0419508	5.83582	1.00502	0.315878	0.369874	-6.29192	PIK3R2	0.431946	no_sig
ERBB2	-0.0550547	5.87203	-1.00066	0.317973	0.372063	-6.29623	ERBB2	0.429384	no_sig
KDR	-0.0388576	5.94642	-0.996631	0.319924	0.374079	-6.30021	KDR	0.427036	no_sig
P4HA2	0.0460356	5.96402	0.991484	0.322425	0.376735	-6.30526	P4HA2	0.423964	no_sig
CASP10	0.0412573	5.70744	0.98782	0.324213	0.378539	-6.30884	CASP10	0.421889	no_sig
IFIT2	0.0470607	5.87196	0.987377	0.324429	0.378539	-6.30927	IFIT2	0.421889	no_sig
CCNA2	-0.030139	5.53451	-0.983463	0.326347	0.380507	-6.31308	CCNA2	0.419638	no_sig
MERTK	-0.0314895	5.80807	-0.982826	0.32666	0.380602	-6.3137	MERTK	0.419529	no_sig
VCAM1	0.0448264	5.61342	0.979502	0.328295	0.382236	-6.31692	VCAM1	0.417668	no_sig
MUC4	0.125267	6.23863	0.977147	0.329457	0.383318	-6.3192	MUC4	0.416441	no_sig
PTGDR2	-0.0468484	5.56232	-0.975603	0.330221	0.383935	-6.32069	PTGDR2	0.415743	no_sig
NDUFB4	0.0440197	6.71915	0.973903	0.331063	0.384641	-6.32233	NDUFB4	0.414944	no_sig
SH2B2	-0.0328312	5.80158	-0.966493	0.334748	0.388648	-6.32943	SH2B2	0.410443	no_sig
TPR	0.0291902	6.11036	0.965322	0.335332	0.389052	-6.33054	TPR	0.409992	no_sig
PIM1	0.0378173	5.97956	0.964266	0.335861	0.38939	-6.33155	PIM1	0.409615	no_sig
ITPK1	0.0600339	6.06087	0.961624	0.337184	0.390649	-6.33406	ITPK1	0.408214	no_sig
DSP	-0.056722	5.82646	-0.956834	0.339592	0.393161	-6.3386	DSP	0.40543	no_sig
SP1	-0.0267557	6.13653	-0.954566	0.340735	0.394208	-6.34075	SP1	0.404275	no_sig
BAIAP3	-0.0786068	5.61711	-0.945908	0.345125	0.399005	-6.34887	BAIAP3	0.399022	no_sig
MAP3K1	-0.0280824	5.87976	-0.939347	0.348475	0.402595	-6.35498	MAP3K1	0.395131	no_sig
PPP3CB	0.0267042	5.55589	0.935066	0.350672	0.404849	-6.35895	PPP3CB	0.392707	no_sig
CXCL11	-0.0437441	5.70834	-0.934045	0.351198	0.405171	-6.35989	CXCL11	0.392361	no_sig
NUPR1	-0.0580145	5.54256	-0.933405	0.351527	0.405267	-6.36048	NUPR1	0.392259	no_sig
CD48	-0.0373453	5.95235	-0.931185	0.352672	0.406302	-6.36253	CD48	0.391151	no_sig
HGF	-0.0369138	5.57336	-0.922135	0.357363	0.411418	-6.37081	HGF	0.385717	no_sig
BTK	0.0399322	5.35806	0.919858	0.358549	0.412494	-6.37289	BTK	0.384582	no_sig
SFXN1	-0.0287848	5.55782	-0.919378	0.358799	0.412494	-6.37332	SFXN1	0.384582	no_sig
POLR2H	0.0264954	5.74164	0.918533	0.359241	0.412712	-6.37409	POLR2H	0.384352	no_sig
TNFRSF11B	0.072076	6.14036	0.916773	0.360161	0.41348	-6.37569	TNFRSF11B	0.383545	no_sig
PIK3CD	0.030098	6.0871	0.914548	0.361326	0.414529	-6.3777	PIK3CD	0.382446	no_sig
HSD11B1	0.0431757	5.86168	0.913788	0.361724	0.41462	-6.37839	HSD11B1	0.38235	no_sig
SGK1	0.079077	6.46956	0.913435	0.361909	0.41462	-6.3787	SGK1	0.38235	no_sig
ABCF1	0.0242852	5.69473	0.90078	0.368587	0.421976	-6.39005	ABCF1	0.374712	no_sig
CD24	-0.083598	6.14552	-0.898207	0.369955	0.423247	-6.39234	CD24	0.373407	no_sig
GPC4	0.038355	5.61688	0.894796	0.371772	0.42503	-6.39536	GPC4	0.37158	no_sig
GATA2	-0.0459993	6.24412	-0.883408	0.377879	0.431712	-6.40537	GATA2	0.364806	no_sig
MS4A4A	0.0475253	5.78858	0.877394	0.38113	0.435123	-6.4106	MS4A4A	0.361388	no_sig
MIB1	-0.0270807	5.75876	-0.876152	0.381803	0.435514	-6.41168	MIB1	0.360998	no_sig
MCM7	0.0332043	5.94865	0.875785	0.382002	0.435514	-6.412	MCM7	0.360998	no_sig
CD209	-0.0417987	5.77916	-0.873898	0.383027	0.43638	-6.41363	CD209	0.360135	no_sig
SFTPD	-0.0773265	6.98008	-0.871897	0.384116	0.437318	-6.41535	SFTPD	0.359203	no_sig
NT5E	-0.0357871	5.52567	-0.869058	0.385664	0.438592	-6.4178	NT5E	0.357939	no_sig
POU2AF1	-0.030782	5.76047	-0.868865	0.385769	0.438592	-6.41796	POU2AF1	0.357939	no_sig
EDN1	-0.0420705	5.9001	-0.867039	0.386767	0.439422	-6.41953	EDN1	0.357118	no_sig
PCK2	-0.0238327	5.7675	-0.865713	0.387492	0.439943	-6.42067	PCK2	0.356604	no_sig
LY96	-0.0330266	5.57976	-0.859185	0.391076	0.443705	-6.42623	LY96	0.352906	no_sig
COL4A5	-0.0443791	5.53451	-0.857274	0.392129	0.444537	-6.42785	COL4A5	0.352092	no_sig
IL18	-0.038876	5.68594	-0.856873	0.39235	0.444537	-6.42819	IL18	0.352092	no_sig
FLT3LG	-0.0280188	5.75299	-0.855157	0.393297	0.445303	-6.42965	FLT3LG	0.351344	no_sig
TSC1	-0.0271481	5.62404	-0.850821	0.395697	0.447713	-6.4333	TSC1	0.349001	no_sig
UQCR11	0.0239168	5.91875	0.849889	0.396214	0.447989	-6.43409	UQCR11	0.348733	no_sig
CXCL6	0.0951229	5.52692	0.847905	0.397316	0.448926	-6.43575	CXCL6	0.347825	no_sig
TYK2	0.0423898	6.18858	0.844531	0.399194	0.450738	-6.43857	TYK2	0.346075	no_sig
MCL1	0.0840076	6.90762	0.842695	0.400219	0.451585	-6.44011	MCL1	0.34526	no_sig
PRKAR2A	-0.0263811	5.81414	-0.841695	0.400777	0.451905	-6.44094	PRKAR2A	0.344953	no_sig
U2AF1	-0.0377521	6.41626	-0.837468	0.403144	0.454262	-6.44445	U2AF1	0.342694	no_sig
TYMS	0.0414769	5.53282	0.832845	0.405741	0.456876	-6.44827	TYMS	0.340202	no_sig
NFKBIA	0.106217	6.88154	0.829173	0.407811	0.458725	-6.45128	NFKBIA	0.338447	no_sig
TRAC	-0.0351493	5.45285	-0.828942	0.407942	0.458725	-6.45147	TRAC	0.338447	no_sig
SETD2	-0.0278819	5.8149	-0.814121	0.416364	0.467876	-6.46351	SETD2	0.32987	no_sig
CKLF	-0.0239511	6.16129	-0.813469	0.416737	0.467975	-6.46404	CKLF	0.329777	no_sig
NCF4	0.0385434	6.06729	0.807601	0.420101	0.470873	-6.46874	NCF4	0.327096	no_sig
SLC16A2	-0.0280447	5.49496	-0.80753	0.420142	0.470873	-6.4688	SLC16A2	0.327096	no_sig
ENO1	0.0285516	6.04363	0.807469	0.420177	0.470873	-6.46885	ENO1	0.327096	no_sig
ATF2	0.0240756	5.44628	0.798865	0.42514	0.476111	-6.47568	ATF2	0.322292	no_sig
CDK4	-0.0230429	5.82804	-0.798155	0.425551	0.476247	-6.47624	CDK4	0.322168	no_sig
FLNC	-0.0398371	5.66844	-0.794561	0.427636	0.478254	-6.47907	FLNC	0.320342	no_sig
CCL13	-0.0360473	5.67928	-0.791195	0.429593	0.480117	-6.48171	CCL13	0.318653	no_sig
BST1	-0.0325087	5.42105	-0.785415	0.432967	0.483558	-6.48622	BST1	0.315551	no_sig
DUSP1	-0.09528	7.4367	-0.779508	0.436431	0.487096	-6.49079	DUSP1	0.312386	no_sig
ME2	-0.0244795	5.92611	-0.767746	0.443375	0.494511	-6.49979	ME2	0.305824	no_sig
RHOB	-0.0836493	7.19716	-0.766233	0.444273	0.495176	-6.50094	RHOB	0.30524	no_sig
FCAR	-0.0410362	5.47572	-0.760546	0.447658	0.498611	-6.50524	FCAR	0.302239	no_sig
XPA	0.0247133	5.65517	0.755646	0.450585	0.501532	-6.50891	XPA	0.299701	no_sig
RAF1	0.0216766	6.00242	0.75169	0.452957	0.50383	-6.51186	RAF1	0.297716	no_sig
BLNK	-0.0302349	5.51896	-0.749938	0.454009	0.504659	-6.51316	BLNK	0.297002	no_sig
PDGFA	-0.030895	6.04426	-0.746707	0.455955	0.506479	-6.51555	PDGFA	0.295438	no_sig
HLA-DOA	0.0349643	5.76278	0.746159	0.456285	0.506504	-6.51596	HLA-DOA	0.295417	no_sig
VEGFC	0.0300868	5.50122	0.745312	0.456795	0.506728	-6.51658	VEGFC	0.295225	no_sig
GZMA	-0.0358468	5.69843	-0.744472	0.457302	0.506949	-6.5172	GZMA	0.295036	no_sig
MLH1	-0.0225164	5.55216	-0.739794	0.460131	0.509741	-6.52064	MLH1	0.292651	no_sig
PARP4	-0.0303799	6.19918	-0.735071	0.462998	0.512571	-6.52408	PARP4	0.290246	no_sig
NASP	0.0260802	6.28243	0.725747	0.468684	0.518518	-6.53082	NASP	0.285237	no_sig
CASP1	0.0249253	5.99308	0.723548	0.470032	0.519658	-6.5324	CASP1	0.284282	no_sig
PLA2G2A	-0.0391354	5.5843	-0.722803	0.470489	0.519814	-6.53293	PLA2G2A	0.284152	no_sig
LAMP3	-0.0654459	6.06213	-0.72071	0.471773	0.520676	-6.53443	LAMP3	0.283432	no_sig
SFRP2	-0.0394251	5.64413	-0.7205	0.471902	0.520676	-6.53458	SFRP2	0.283432	no_sig
MRC1	0.0490812	6.24638	0.719776	0.472347	0.520817	-6.53509	MRC1	0.283315	no_sig
ELANE	-0.0462313	5.61385	-0.714912	0.475342	0.523769	-6.53855	ELANE	0.280861	no_sig
KRT17	-0.0922971	6.45955	-0.713258	0.476363	0.524542	-6.53971	KRT17	0.28022	no_sig
FGFR1	0.0282602	5.97472	0.711583	0.477398	0.52533	-6.5409	FGFR1	0.279568	no_sig
PTGS2	0.0458222	5.98232	0.704757	0.481629	0.52963	-6.54568	PTGS2	0.276027	no_sig
COL27A1	0.0258269	5.93836	0.702305	0.483153	0.530952	-6.54739	COL27A1	0.274945	no_sig
ITGA6	-0.030772	5.55217	-0.701069	0.483924	0.531443	-6.54824	ITGA6	0.274543	no_sig
ERCC3	-0.0232287	5.60677	-0.698566	0.485484	0.532801	-6.54998	ERCC3	0.273435	no_sig
TANK	-0.0166126	6.23276	-0.697491	0.486155	0.533181	-6.55072	TANK	0.273125	no_sig
BCL2L1	-0.0438103	6.32751	-0.693464	0.488673	0.535536	-6.55349	BCL2L1	0.271211	no_sig
HRAS	-0.035436	5.5005	-0.693017	0.488954	0.535536	-6.5538	HRAS	0.271211	no_sig
FOXJ1	-0.093834	5.70383	-0.684467	0.494326	0.541059	-6.55963	FOXJ1	0.266755	no_sig
IL1B	0.0569111	5.36074	0.683303	0.495059	0.541502	-6.56042	IL1B	0.2664	no_sig
FGFR3	-0.0473617	5.6748	-0.666664	0.505612	0.552338	-6.57153	FGFR3	0.257795	no_sig
TXN2	-0.023424	6.23812	-0.666624	0.505638	0.552338	-6.57156	TXN2	0.257795	no_sig
ST6GAL1	0.031315	5.90181	0.663746	0.507475	0.553977	-6.57345	ST6GAL1	0.256508	no_sig
BBC3	0.0308071	5.79457	0.658799	0.510642	0.557064	-6.57669	BBC3	0.254095	no_sig
CACNG6	-0.0330695	5.59497	-0.648726	0.517121	0.563758	-6.58321	CACNG6	0.248907	no_sig
MFGE8	0.0461674	5.97204	0.648113	0.517517	0.563816	-6.5836	MFGE8	0.248863	no_sig
ID2	-0.0212338	6.01853	-0.618238	0.536991	0.584645	-6.60233	ID2	0.233108	no_sig
MRPL19	-0.0169637	5.66158	-0.611164	0.541656	0.589333	-6.60664	MRPL19	0.229639	no_sig
RASGRP2	-0.0286226	5.50266	-0.608136	0.543659	0.591122	-6.60846	RASGRP2	0.228323	no_sig
IL1R2	0.032966	5.95277	0.599514	0.549383	0.59695	-6.61362	IL1R2	0.224062	no_sig
CTSH	0.0807989	6.51246	0.594385	0.552801	0.600268	-6.61665	CTSH	0.221655	no_sig
FOXO4	-0.0227625	5.58321	-0.5744	0.566223	0.614436	-6.62822	FOXO4	0.211524	no_sig
CLEC7A	-0.0261645	5.88354	-0.571116	0.568443	0.616438	-6.63008	CLEC7A	0.21011	no_sig
RIPK2	-0.0197279	5.88601	-0.569189	0.569748	0.617446	-6.63117	RIPK2	0.209401	no_sig
GNLY	0.0410337	5.84389	0.567757	0.570719	0.618091	-6.63197	GNLY	0.208948	no_sig
PPP3CA	-0.0160357	5.80278	-0.566496	0.571574	0.618457	-6.63268	PPP3CA	0.208691	no_sig
PROM1	0.0404172	5.32369	0.566149	0.571809	0.618457	-6.63288	PROM1	0.208691	no_sig
THY1	0.0256305	6.34384	0.564929	0.572638	0.618946	-6.63356	THY1	0.208347	no_sig
PCNA	0.033398	6.17399	0.563837	0.57338	0.61934	-6.63417	PCNA	0.208071	no_sig
KEAP1	0.0185868	5.82085	0.547486	0.584542	0.630983	-6.64317	KEAP1	0.199983	no_sig
HK2	0.0204734	5.83649	0.545618	0.585823	0.631951	-6.64418	HK2	0.199316	no_sig
TIE1	-0.0200737	6.35473	-0.544305	0.586725	0.632509	-6.64489	TIE1	0.198933	no_sig
DGLUCY	-0.0188854	5.97366	-0.541993	0.588314	0.633807	-6.64613	DGLUCY	0.198043	no_sig
RELB	0.0232116	5.71263	0.533288	0.594316	0.639692	-6.65077	RELB	0.194029	no_sig
FYN	-0.0175035	6.34916	-0.532942	0.594555	0.639692	-6.65095	FYN	0.194029	no_sig
BCAT1	0.0200251	5.50522	0.526597	0.598948	0.643997	-6.65428	BCAT1	0.191116	no_sig
SCGB1A1	-0.176193	7.45753	-0.51181	0.609244	0.654639	-6.66188	SCGB1A1	0.183998	no_sig
LTF	-0.0359901	5.78035	-0.508163	0.611795	0.65695	-6.66373	LTF	0.182468	no_sig
DST	0.0211609	5.9054	0.504176	0.614589	0.65952	-6.66573	DST	0.180772	no_sig
EGFR	0.0311769	5.88423	0.503096	0.615347	0.659903	-6.66626	EGFR	0.18052	no_sig
AXL	-0.0177316	5.78083	-0.497429	0.619331	0.663742	-6.66907	AXL	0.178	no_sig
STAT5B	0.0125824	5.98092	0.492098	0.623089	0.667335	-6.67169	STAT5B	0.175656	no_sig
CMKLR1	-0.0224447	5.76362	-0.486453	0.627079	0.671171	-6.67442	CMKLR1	0.173167	no_sig
PSEN1	-0.0127932	6.03767	-0.483128	0.629435	0.673254	-6.67602	PSEN1	0.171821	no_sig
IL7R	0.0240468	6.16707	0.469749	0.638951	0.682988	-6.68233	IL7R	0.165587	no_sig
ITGB4	0.0334861	5.91204	0.463296	0.643562	0.68747	-6.68532	ITGB4	0.162746	no_sig
CCL5	0.0244578	5.67131	0.456823	0.648202	0.691977	-6.68827	CCL5	0.159909	no_sig
KMT2C	0.0153527	6.12974	0.455903	0.648863	0.692233	-6.68868	KMT2C	0.159748	no_sig
AREG	-0.0266873	5.33008	-0.453009	0.650942	0.694001	-6.68999	AREG	0.15864	no_sig
C2	0.0341647	5.62505	0.451991	0.651674	0.694301	-6.69044	C2	0.158452	no_sig
JUN	-0.0346373	6.71904	-0.451443	0.652068	0.694301	-6.69069	JUN	0.158452	no_sig
CD38	-0.0195745	5.94727	-0.446856	0.655373	0.697367	-6.69273	CD38	0.156538	no_sig
ZC3H12A	-0.0335831	6.04407	-0.446079	0.655933	0.697512	-6.69307	ZC3H12A	0.156448	no_sig
NOTCH2	0.0155223	5.92559	0.444686	0.656938	0.697962	-6.69369	NOTCH2	0.156168	no_sig
MAP3K5	0.0181535	5.93011	0.444316	0.657205	0.697962	-6.69385	MAP3K5	0.156168	no_sig
ABCA3	-0.0497999	7.20364	-0.437862	0.661871	0.702463	-6.69667	ABCA3	0.153376	no_sig
SLC25A1	0.0157571	6.32759	0.433359	0.665134	0.705471	-6.69862	SLC25A1	0.151521	no_sig
RRM2	0.0173828	5.92713	0.429754	0.667751	0.707791	-6.70016	RRM2	0.150095	no_sig
ITGA4	-0.0176335	5.55241	-0.425019	0.671195	0.710982	-6.70216	ITGA4	0.148141	no_sig
NAPSA	-0.0640167	7.45962	-0.411786	0.680855	0.720479	-6.70765	NAPSA	0.142379	no_sig
SIGIRR	-0.018854	5.89029	-0.411538	0.681037	0.720479	-6.70775	SIGIRR	0.142379	no_sig
ATG7	-0.0136678	6.05161	-0.404329	0.686322	0.725604	-6.71066	ATG7	0.1393	no_sig
CCR1	0.0191516	5.52594	0.398602	0.690533	0.729586	-6.71294	CCR1	0.136924	no_sig
SMC3	-0.0114729	5.7296	-0.393825	0.694052	0.732833	-6.71482	SMC3	0.134995	no_sig
IDH1	0.0251522	6.29983	0.388295	0.698134	0.73667	-6.71696	IDH1	0.132727	no_sig
LOXL2	-0.0153363	5.70842	-0.38607	0.699779	0.737566	-6.71782	LOXL2	0.132199	no_sig
NFKB1	-0.0135888	6.33436	-0.385933	0.69988	0.737566	-6.71787	NFKB1	0.132199	no_sig
PLA1A	-0.0199451	5.35044	-0.382573	0.702367	0.739712	-6.71915	PLA1A	0.130937	no_sig
CFP	-0.0164739	5.50864	-0.377886	0.705842	0.742896	-6.72091	CFP	0.129072	no_sig
HES1	-0.0235835	5.84578	-0.376775	0.706666	0.743288	-6.72133	HES1	0.128843	no_sig
MED12	0.0119488	5.64116	0.373476	0.709116	0.745388	-6.72256	MED12	0.127618	no_sig
GTF3C1	-0.0128124	5.98632	-0.3711	0.710883	0.746768	-6.72343	GTF3C1	0.126814	no_sig
FLT1	-0.0170095	6.08571	-0.370025	0.711682	0.74713	-6.72383	FLT1	0.126604	no_sig
NDUFS7	-0.01079	6.01377	-0.359796	0.719309	0.754654	-6.72753	NDUFS7	0.122252	no_sig
IL2RG	0.0145274	6.11538	0.358889	0.719986	0.754884	-6.72785	IL2RG	0.12212	no_sig
IKBKE	-0.0129514	5.87825	-0.351982	0.725153	0.759816	-6.73028	IKBKE	0.119291	no_sig
ACVR1B	-0.0129878	5.86839	-0.351331	0.725641	0.759844	-6.73051	ACVR1B	0.119276	no_sig
PARP12	0.0141507	6.10628	0.347493	0.728518	0.762371	-6.73184	PARP12	0.117834	no_sig
NOTCH3	-0.0185727	6.16737	-0.346006	0.729634	0.763053	-6.73235	NOTCH3	0.117445	no_sig
SELE	-0.0226669	5.5437	-0.344034	0.731115	0.764115	-6.73302	SELE	0.116841	no_sig
ITGA2	0.0157144	5.86478	0.337896	0.73573	0.76845	-6.7351	ITGA2	0.114384	no_sig
ALCAM	-0.0287401	6.01299	-0.333692	0.738897	0.771267	-6.7365	ALCAM	0.112795	no_sig
MMP1	-0.0283948	5.6881	-0.32728	0.743734	0.775825	-6.7386	MMP1	0.110236	no_sig
MYBL2	0.0138183	5.59965	0.324789	0.745617	0.777295	-6.7394	MYBL2	0.109414	no_sig
CDH1	-0.0224389	6.03431	-0.317839	0.750877	0.782282	-6.74162	CDH1	0.106637	no_sig
TNFRSF10C	-0.0133808	5.53773	-0.31291	0.754614	0.785678	-6.74316	TNFRSF10C	0.104755	no_sig
SPOP	-0.00808155	5.92173	-0.301672	0.763158	0.79407	-6.74658	SPOP	0.100141	no_sig
YTHDF2	-0.011164	6.00691	-0.300211	0.76427	0.794725	-6.74702	YTHDF2	0.0997831	no_sig
JAG2	-0.0136636	5.89442	-0.299388	0.764897	0.794874	-6.74726	JAG2	0.0997019	no_sig
HDAC5	-0.0106625	5.66346	-0.29645	0.767137	0.796698	-6.74813	HDAC5	0.098706	no_sig
IGFBP3	-0.0234949	5.77502	-0.294071	0.768952	0.798079	-6.74883	IGFBP3	0.0979543	no_sig
PEBP1	0.0153971	6.61927	0.292464	0.770179	0.798807	-6.74929	PEBP1	0.0975584	no_sig
CASP8	0.00825926	5.85237	0.29188	0.770625	0.798807	-6.74946	CASP8	0.0975584	no_sig
TACSTD2	0.0221295	6.03283	0.290125	0.771965	0.799692	-6.74997	TACSTD2	0.0970774	no_sig
THBD	-0.0156424	6.46211	-0.282573	0.777742	0.805169	-6.75211	THBD	0.0941131	no_sig
SIN3A	0.00782039	5.91051	0.255596	0.798477	0.826114	-6.75931	SIN3A	0.0829598	no_sig
GADD45A	-0.013129	5.81006	-0.247611	0.804642	0.831969	-6.7613	GADD45A	0.0798926	no_sig
CDK6	-0.0146108	5.95375	-0.242343	0.808717	0.835657	-6.76258	CDK6	0.0779719	no_sig
RB1	0.00642701	5.9701	0.240033	0.810505	0.836978	-6.76313	RB1	0.0772857	no_sig
TBXAS1	-0.00779729	6.37554	-0.208303	0.835165	0.861903	-6.77018	TBXAS1	0.0645418	no_sig
HOPX	0.0147033	7.14203	0.206702	0.836413	0.86265	-6.77051	HOPX	0.0641655	no_sig
CLEC14A	-0.00892547	5.84804	-0.194936	0.845604	0.871124	-6.77286	CLEC14A	0.0599202	no_sig
ELK1	-0.00602001	5.8042	-0.194255	0.846136	0.871124	-6.77299	ELK1	0.0599202	no_sig
KMT2D	0.00708441	6.13261	0.194149	0.846219	0.871124	-6.77301	KMT2D	0.0599202	no_sig
SMAD5	-0.00685099	5.71195	-0.191349	0.84841	0.872832	-6.77354	SMAD5	0.0590691	no_sig
PSMB2	0.00572175	5.53254	0.183929	0.854221	0.878261	-6.77492	PSMB2	0.0563766	no_sig
SMARCB1	0.00620261	5.98495	0.183222	0.854775	0.878281	-6.77505	SMARCB1	0.0563666	no_sig
FBP1	-0.0106392	5.86545	-0.176295	0.860208	0.883311	-6.77629	FBP1	0.0538863	no_sig
TECR	0.00943994	6.37738	0.170829	0.864498	0.887163	-6.77723	TECR	0.0519965	no_sig
ROCK1	0.00666718	6.00099	0.161458	0.871866	0.894155	-6.77877	ROCK1	0.0485872	no_sig
MMP7	0.00943007	5.7459	0.160779	0.872399	0.894155	-6.77888	MMP7	0.0485872	no_sig
ETV7	-0.00612008	5.82987	-0.158137	0.874479	0.895642	-6.7793	ETV7	0.0478656	no_sig
CCND2	0.00504109	5.9024	0.157551	0.87494	0.895642	-6.77939	CCND2	0.0478656	no_sig
GOT1	-0.00587954	5.69432	-0.154413	0.877411	0.897612	-6.77987	GOT1	0.0469111	no_sig
ERG	-0.00524595	5.82305	-0.153636	0.878022	0.89768	-6.77999	ERG	0.0468786	no_sig
ITGB8	0.00791791	5.61827	0.150079	0.880825	0.899986	-6.78053	ITGB8	0.0457644	no_sig
TRBC1	0.00605267	6.06165	0.14713	0.88315	0.900852	-6.78096	TRBC1	0.0453464	no_sig
TRBC2	0.00605267	6.06165	0.14713	0.88315	0.900852	-6.78096	TRBC2	0.0453464	no_sig
TNFAIP6	-0.007623	6.23091	-0.146858	0.883364	0.900852	-6.781	TNFAIP6	0.0453464	no_sig
OAT	0.00735884	6.2515	0.146223	0.883865	0.900852	-6.7811	OAT	0.0453464	no_sig
PLCG2	-0.00491456	5.65588	-0.139863	0.888883	0.905405	-6.782	PLCG2	0.0431572	no_sig
PIK3R5	-0.00530195	5.80281	-0.131581	0.895423	0.911502	-6.78311	PIK3R5	0.0402423	no_sig
NDUFA4L2	0.00480192	5.64113	0.12359	0.901741	0.917366	-6.78412	NDUFA4L2	0.0374576	no_sig
MUC1	0.0160508	6.57119	0.114098	0.909253	0.924436	-6.78524	MUC1	0.0341232	no_sig
KDM6A	0.00287327	5.64719	0.0939573	0.92522	0.940087	-6.78732	KDM6A	0.0268318	no_sig
SAMD9	-0.00343544	5.70934	-0.0890908	0.929082	0.943429	-6.78776	SAMD9	0.0252908	no_sig
ITGAL	0.00358816	6.08657	0.0863554	0.931254	0.944714	-6.788	ITGAL	0.0246998	no_sig
S100A12	0.00586222	5.51713	0.0860498	0.931497	0.944714	-6.78803	S100A12	0.0246998	no_sig
NDUFB1	-0.00308872	6.36491	-0.08355	0.933482	0.946144	-6.78824	NDUFB1	0.024043	no_sig
CSF3R	0.00620765	6.4296	0.0788106	0.937247	0.949374	-6.78862	CSF3R	0.0225624	no_sig
CXCL14	-0.00457488	5.51058	-0.0780119	0.937882	0.949432	-6.78868	CXCL14	0.022536	no_sig
RANBP2	-0.00251661	6.34577	-0.0762347	0.939294	0.950277	-6.78882	RANBP2	0.0221498	no_sig
MMP9	-0.00360123	5.93649	-0.0738317	0.941204	0.951624	-6.78899	MMP9	0.0215348	no_sig
PDCD1LG2	0.00266323	5.53627	0.0699874	0.944261	0.954127	-6.78927	PDCD1LG2	0.0203938	no_sig
IL12RB1	-0.0030749	5.68251	-0.0657271	0.947649	0.956756	-6.78955	IL12RB1	0.0191988	no_sig
CBL	0.00198101	5.8662	0.065252	0.948026	0.956756	-6.78959	CBL	0.0191988	no_sig
ROBO4	-0.0029704	5.97247	-0.0604125	0.951876	0.960052	-6.78989	ROBO4	0.0177053	no_sig
MDM4	-0.00185231	5.97543	-0.0518078	0.958724	0.966366	-6.79037	MDM4	0.0148586	no_sig
KRT5	0.00557123	6.399	0.0465509	0.962909	0.96975	-6.79062	KRT5	0.0133402	no_sig
SLC7A5	-0.00153509	5.56618	-0.0461081	0.963262	0.96975	-6.79064	SLC7A5	0.0133402	no_sig
IRAK3	0.00135622	5.82039	0.041975	0.966553	0.972468	-6.79082	IRAK3	0.0121247	no_sig
CREB3L1	-0.00151262	5.54959	-0.0407692	0.967513	0.972839	-6.79087	CREB3L1	0.0119591	no_sig
C4BPA	-0.00223921	5.93274	-0.0345088	0.972499	0.977255	-6.79111	C4BPA	0.00999213	no_sig
OLR1	0.0024049	5.37015	0.0290686	0.976834	0.981011	-6.79128	OLR1	0.00832632	no_sig
HLA-DQB1	-0.000902401	5.79075	-0.02566	0.979549	0.983137	-6.79137	HLA-DQB1	0.00738576	no_sig
SLC11A1	-0.00185117	6.3515	-0.0248149	0.980223	0.983213	-6.79139	SLC11A1	0.00735238	no_sig
TRAF1	0.000821026	5.67168	0.023872	0.980974	0.983367	-6.79141	TRAF1	0.0072845	no_sig
TRIM21	-0.00049718	5.97975	-0.016786	0.986621	0.988425	-6.79156	TRIM21	0.00505644	no_sig
PKP3	-0.000721294	5.72993	-0.0156765	0.987505	0.988708	-6.79157	PKP3	0.00493196	no_sig
MUC13	-0.000644779	6.44958	-0.011559	0.990787	0.99139	-6.79163	MUC13	0.00375553	no_sig
PRDX5	0.000721193	6.34652	0.00714651	0.994304	0.994304	-6.79167	PRDX5	0.00248092	no_sig
