# Supplementary material for: Reconstruction of the cell pseudo-space from single-cell RNA sequencing data with scSpace
Source: Nat Commun. 2023 Apr 29;14:2484. doi: 10.1038/s41467-023-38121-4 (PMC10148590; doi:10.1038/s41467-023-38121-4)
Supplement: Supplementary file 11 — Source Data [file 41467_2023_38121_MOESM11_ESM.xlsx]

## Sheet: Fig.1d-e
# Fig 1d				# Fig 1e
simulation	ARI	method		simulation	subcluster_num	ARI	method
sim1	0.994144	scSpace		sim1	2	0.931864	scSpace
sim1	0.450128	louvain		sim1	2	0	louvain
sim1	0.444994	kmeans		sim1	2	0	kmeans
sim1	0.882411	hclust		sim1	2	0	hclust
sim1	0.5381	scCoGAPS		sim1	2	0	scCoGAPS
sim1	0.918371	DR.SC		sim1	2	0	DR.SC
sim1	0.915287	BayesSpace		sim1	2	0.0316721	BayesSpace
sim1	0.447656	SpaGCN		sim1	2	0	SpaGCN
sim1	0.966044	STAGATE		sim1	2	0.610661	STAGATE
sim2	0.965138	scSpace		sim2	3	0.859996	scSpace
sim2	0.600817	louvain		sim2	3	0.646821	louvain
sim2	0.605086	kmeans		sim2	3	0.636201	kmeans
sim2	0.698533	hclust		sim2	3	-0.0120521	hclust
sim2	0.4106	scCoGAPS		sim2	3	-0.000630619	scCoGAPS
sim2	0.699172	DR.SC		sim2	3	0.0346602	DR.SC
sim2	0.841335	BayesSpace		sim2	3	0.353486	BayesSpace
sim2	0.268832	SpaGCN		sim2	3	-0.00269471	SpaGCN
sim2	0.667078	STAGATE		sim2	3	0.681351	STAGATE
sim3	0.937955	scSpace		sim3	4	0.891375	scSpace
sim3	0.846465	louvain		sim3	4	0.735624	louvain
sim3	0.73608	kmeans		sim3	4	0.778225	kmeans
sim3	0.0165392	hclust		sim3	4	0.0127351	hclust
sim3	0.434673	scCoGAPS		sim3	4	0.0378361	scCoGAPS
sim3	0.571545	DR.SC		sim3	4	0.283123	DR.SC
sim3	0.764315	BayesSpace		sim3	4	0.583332	BayesSpace
sim3	0.567077	SpaGCN		sim3	4	0.235609	SpaGCN
sim3	0.888419	STAGATE		sim3	4	0.859827	STAGATE
sim4	0.925057	scSpace		sim4	2	0.615797	scSpace
sim4	0.858418	louvain		sim4	2	0.281078	louvain
sim4	0.66694	kmeans		sim4	2	0	kmeans
sim4	0.451609	hclust		sim4	2	-0.000674167	hclust
sim4	0.685501	scCoGAPS		sim4	2	0	scCoGAPS
sim4	0.831413	DR.SC		sim4	2	0.0321334	DR.SC
sim4	0.841749	BayesSpace		sim4	2	0.196273	BayesSpace
sim4	0.707608	SpaGCN		sim4	2	-0.0125537	SpaGCN
sim4	0.791624	STAGATE		sim4	2	-0.0350772	STAGATE
sim5	0.814876	scSpace		sim5	3	0.666713	scSpace
sim5	0.645889	louvain		sim5	3	0.38758	louvain
sim5	0.646364	kmeans		sim5	3	0.388457	kmeans
sim5	0.53422	hclust		sim5	3	0.024206	hclust
sim5	0.368883	scCoGAPS		sim5	3	0.0127934	scCoGAPS
sim5	0.825314	DR.SC		sim5	3	0.665941	DR.SC
sim5	0.632716	BayesSpace		sim5	3	0.367373	BayesSpace
sim5	0.583956	SpaGCN		sim5	3	0.279171	SpaGCN
sim5	0.844328	STAGATE		sim5	3	0.724793	STAGATE
sim6	0.849015	scSpace		sim6	4	0.745185	scSpace
sim6	0.690787	louvain		sim6	4	0.476791	louvain
sim6	0.727504	kmeans		sim6	4	0.539693	kmeans
sim6	0.370805	hclust		sim6	4	0.00146735	hclust
sim6	0.402698	scCoGAPS		sim6	4	0.0148378	scCoGAPS
sim6	0.837572	DR.SC		sim6	4	0.728294	DR.SC
sim6	0.5836	BayesSpace		sim6	4	0.294277	BayesSpace
sim6	0.437804	SpaGCN		sim6	4	0.0485656	SpaGCN
sim6	0.739304	STAGATE		sim6	4	0.558222	STAGATE
sim7	0.934003	scSpace		sim7	2	0.733476	scSpace
sim7	0.740706	louvain		sim7	2	-0.00477832	louvain
sim7	0.74597	kmeans		sim7	2	-0.00920308	kmeans
sim7	0.768795	hclust		sim7	2	-0.0169689	hclust
sim7	0.770506	scCoGAPS		sim7	2	0.030829	scCoGAPS
sim7	0.800985	DR.SC		sim7	2	0.0504898	DR.SC
sim7	0.743358	BayesSpace		sim7	2	0.0115168	BayesSpace
sim7	0.641196	SpaGCN		sim7	2	-0.0207141	SpaGCN
sim7	0.770434	STAGATE		sim7	2	0.0967721	STAGATE
sim8	0.953508	scSpace		sim8	3	0.771494	scSpace
sim8	0.872033	louvain		sim8	3	0.370324	louvain
sim8	0.818261	kmeans		sim8	3	0.427154	kmeans
sim8	0.632861	hclust		sim8	3	-0.00957553	hclust
sim8	0.600422	scCoGAPS		sim8	3	-0.00638501	scCoGAPS
sim8	0.87603	DR.SC		sim8	3	0.441824	DR.SC
sim8	0.826062	BayesSpace		sim8	3	0.154363	BayesSpace
sim8	0.529681	SpaGCN		sim8	3	0.00556007	SpaGCN
sim8	0.85277	STAGATE		sim8	3	0.569861	STAGATE
sim9	0.866406	scSpace		sim9	3	0.692625	scSpace
sim9	0.708917	louvain		sim9	3	0.343074	louvain
sim9	0.705351	kmeans		sim9	3	0.336708	kmeans
sim9	0.555699	hclust		sim9	3	-0.00600137	hclust
sim9	0.421909	scCoGAPS		sim9	3	0.000274526	scCoGAPS
sim9	0.578166	DR.SC		sim9	3	0.012726	DR.SC
sim9	0.68097	BayesSpace		sim9	3	0.282157	BayesSpace
sim9	0.567391	SpaGCN		sim9	3	0.0303159	SpaGCN
sim9	0.809374	STAGATE		sim9	3	0.612878	STAGATE
sim10	0.973176	scSpace		sim10	4	0.918731	scSpace
sim10	0.909521	louvain		sim10	4	0.724462	louvain
sim10	0.72517	kmeans		sim10	4	0.435034	kmeans
sim10	0.29963	hclust		sim10	4	0.000647906	hclust
sim10	0.541427	scCoGAPS		sim10	4	-0.00316141	scCoGAPS
sim10	0.709323	DR.SC		sim10	4	0.216198	DR.SC
sim10	0.56302	BayesSpace		sim10	4	0.0894007	BayesSpace
sim10	0.557982	SpaGCN		sim10	4	0.104929	SpaGCN
sim10	0.819248	STAGATE		sim10	4	0.829683	STAGATE
sim11	0.98929	scSpace		sim11	2	0.904336	scSpace
sim11	0.521364	louvain		sim11	2	0	louvain
sim11	0.484207	kmeans		sim11	2	0	kmeans
sim11	0.00722346	hclust		sim11	2	0.00342724	hclust
sim11	0.474892	scCoGAPS		sim11	2	-0.0138395	scCoGAPS
sim11	0.879187	DR.SC		sim11	2	0.0106268	DR.SC
sim11	0.473017	BayesSpace		sim11	2	0	BayesSpace
sim11	0.469078	SpaGCN		sim11	2	-0.00709333	SpaGCN
sim11	0.414272	STAGATE		sim11	2	0.837214	STAGATE
sim12	0.964857	scSpace		sim12	3	0.880017	scSpace
sim12	0.572131	louvain		sim12	3	0.498081	louvain
sim12	0.595729	kmeans		sim12	3	0.569278	kmeans
sim12	0.62095	hclust		sim12	3	0.00511325	hclust
sim12	0.537665	scCoGAPS		sim12	3	-0.00468264	scCoGAPS
sim12	0.572449	DR.SC		sim12	3	0.0109138	DR.SC
sim12	0.40255	BayesSpace		sim12	3	0.0275975	BayesSpace
sim12	0.371157	SpaGCN		sim12	3	0.0043398	SpaGCN
sim12	0.377543	STAGATE		sim12	3	0.0223216	STAGATE
sim13	0.902772	scSpace		sim13	4	0.842716	scSpace
sim13	0.651169	louvain		sim13	4	0.436807	louvain
sim13	0.419048	kmeans		sim13	4	0.270779	kmeans
sim13	0.28325	hclust		sim13	4	-0.00858656	hclust
sim13	0.392533	scCoGAPS		sim13	4	0.0154207	scCoGAPS
sim13	0.34081	DR.SC		sim13	4	0.0119751	DR.SC
sim13	0.402522	BayesSpace		sim13	4	0.032336	BayesSpace
sim13	0.39884	SpaGCN		sim13	4	0.0240475	SpaGCN
sim13	0.486221	STAGATE		sim13	4	0.26979	STAGATE
sim14	0.940067	scSpace		sim14	2	0.780284	scSpace
sim14	0.721985	louvain		sim14	2	-0.00171809	louvain
sim14	0.742506	kmeans		sim14	2	-0.00140297	kmeans
sim14	0.168009	hclust		sim14	2	0	hclust
sim14	0.723962	scCoGAPS		sim14	2	-0.00441573	scCoGAPS
sim14	0.768423	DR.SC		sim14	2	0.0447388	DR.SC
sim14	0.782029	BayesSpace		sim14	2	0.212174	BayesSpace
sim14	0.717376	SpaGCN		sim14	2	0.00385551	SpaGCN
sim14	0.565062	STAGATE		sim14	2	0	STAGATE
sim15	0.810419	scSpace		sim15	3	0.661296	scSpace
sim15	0.567078	louvain		sim15	3	0.242328	louvain
sim15	0.493386	kmeans		sim15	3	0.116005	kmeans
sim15	0.299412	hclust		sim15	3	-0.00817903	hclust
sim15	0.427359	scCoGAPS		sim15	3	-0.00198799	scCoGAPS
sim15	0.504841	DR.SC		sim15	3	0.11653	DR.SC
sim15	0.462808	BayesSpace		sim15	3	0.0557573	BayesSpace
sim15	0.455903	SpaGCN		sim15	3	0.0572426	SpaGCN
sim15	0.493845	STAGATE		sim15	3	0.211172	STAGATE
sim16	0.863427	scSpace		sim16	4	0.776411	scSpace
sim16	0.60849	louvain		sim16	4	0.358012	louvain
sim16	0.614514	kmeans		sim16	4	0.397708	kmeans
sim16	0.00455305	hclust		sim16	4	0.00285247	hclust
sim16	0.398475	scCoGAPS		sim16	4	0.0143756	scCoGAPS
sim16	0.226612	DR.SC		sim16	4	0.0470277	DR.SC
sim16	0.53195	BayesSpace		sim16	4	0.230941	BayesSpace
sim16	0.431308	SpaGCN		sim16	4	0.104126	SpaGCN
sim16	0.544596	STAGATE		sim16	4	0.546816	STAGATE
sim17	0.947597	scSpace		sim17	2	0.736842	scSpace
sim17	0.855768	louvain		sim17	2	0.285053	louvain
sim17	0.878869	kmeans		sim17	2	0.398691	kmeans
sim17	0.746321	hclust		sim17	2	0.0224651	hclust
sim17	0.794215	scCoGAPS		sim17	2	-0.00253025	scCoGAPS
sim17	0.598252	DR.SC		sim17	2	0.0133083	DR.SC
sim17	0.697979	BayesSpace		sim17	2	0	BayesSpace
sim17	0.730234	SpaGCN		sim17	2	0.00238913	SpaGCN
sim17	0.655554	STAGATE		sim17	2	0.0944989	STAGATE
sim18	0.911247	scSpace		sim18	3	0.630275	scSpace
sim18	0.791778	louvain		sim18	3	0.122018	louvain
sim18	0.684562	kmeans		sim18	3	0.399455	kmeans
sim18	0.50644	hclust		sim18	3	0.0166331	hclust
sim18	0.560064	scCoGAPS		sim18	3	-0.00474532	scCoGAPS
sim18	0.777837	DR.SC		sim18	3	0.0877024	DR.SC
sim18	0.805401	BayesSpace		sim18	3	0.174683	BayesSpace
sim18	0.53748	SpaGCN		sim18	3	0.0106909	SpaGCN
sim18	0.5005	STAGATE		sim18	3	0.189503	STAGATE
sim19	0.924268	scSpace		sim19	3	0.740007	scSpace
sim19	0.750606	louvain		sim19	3	0.145329	louvain
sim19	0.577448	kmeans		sim19	3	-0.00135924	kmeans
sim19	0.365712	hclust		sim19	3	-0.000300234	hclust
sim19	0.633217	scCoGAPS		sim19	3	-0.00587909	scCoGAPS
sim19	0.654575	DR.SC		sim19	3	-0.000369007	DR.SC
sim19	0.760569	BayesSpace		sim19	3	0.184364	BayesSpace
sim19	0.72958	SpaGCN		sim19	3	0.0723255	SpaGCN
sim19	0.732508	STAGATE		sim19	3	0.294415	STAGATE
sim20	0.840485	scSpace		sim20	4	0.6734	scSpace
sim20	0.70817	louvain		sim20	4	0.380987	louvain
sim20	0.748879	kmeans		sim20	4	0.469739	kmeans
sim20	0.418179	hclust		sim20	4	0.0037519	hclust
sim20	0.514961	scCoGAPS		sim20	4	-0.00447077	scCoGAPS
sim20	0.641465	DR.SC		sim20	4	0.274226	DR.SC
sim20	0.551741	BayesSpace		sim20	4	0.0489928	BayesSpace
sim20	0.519343	SpaGCN		sim20	4	0.0106567	SpaGCN
sim20	0.553798	STAGATE		sim20	4	0.452331	STAGATE
sim21	0.992059	scSpace		sim21	2	0.852104	scSpace
sim21	0.451109	louvain		sim21	2	0	louvain
sim21	0.975169	kmeans		sim21	2	0.571618	kmeans
sim21	-0.106225	hclust		sim21	2	0.0267057	hclust
sim21	0.448954	scCoGAPS		sim21	2	0	scCoGAPS
sim21	0.961435	DR.SC		sim21	2	0.101682	DR.SC
sim21	0.428155	BayesSpace		sim21	2	0	BayesSpace
sim21	0.385436	SpaGCN		sim21	2	-0.0203137	SpaGCN
sim21	0.995966	STAGATE		sim21	2	0.927104	STAGATE
sim22	0.95771	scSpace		sim22	3	0.883949	scSpace
sim22	0.645502	louvain		sim22	3	0.670193	louvain
sim22	0.912545	kmeans		sim22	3	0.759366	kmeans
sim22	0.599351	hclust		sim22	3	0.0011248	hclust
sim22	0.421875	scCoGAPS		sim22	3	0.0248707	scCoGAPS
sim22	0.911655	DR.SC		sim22	3	0.761525	DR.SC
sim22	0.836747	BayesSpace		sim22	3	0.548964	BayesSpace
sim22	0.497005	SpaGCN		sim22	3	0.266917	SpaGCN
sim22	0.98177	STAGATE		sim22	3	0.95909	STAGATE
sim23	0.619893	scSpace		sim23	4	0.819933	scSpace
sim23	0.407262	louvain		sim23	4	0.424067	louvain
sim23	0.396243	kmeans		sim23	4	0.479239	kmeans
sim23	0.597149	hclust		sim23	4	0.00101169	hclust
sim23	0.542334	scCoGAPS		sim23	4	0.00140086	scCoGAPS
sim23	0.868124	DR.SC		sim23	4	0.481894	DR.SC
sim23	0.492658	BayesSpace		sim23	4	0.279397	BayesSpace
sim23	0.168671	SpaGCN		sim23	4	0	SpaGCN
sim23	0.605171	STAGATE		sim23	4	0.790564	STAGATE
sim24	0.87681	scSpace		sim24	2	0	scSpace
sim24	0.879491	louvain		sim24	2	0.339466	louvain
sim24	0.814943	kmeans		sim24	2	0	kmeans
sim24	0.86958	hclust		sim24	2	0.00369951	hclust
sim24	0.700723	scCoGAPS		sim24	2	0	scCoGAPS
sim24	0.880479	DR.SC		sim24	2	0.109337	DR.SC
sim24	0.8239	BayesSpace		sim24	2	0.0813026	BayesSpace
sim24	0.698556	SpaGCN		sim24	2	0	SpaGCN
sim24	0.982723	STAGATE		sim24	2	0.89725	STAGATE
sim25	0.932578	scSpace		sim25	3	0.785471	scSpace
sim25	0.690152	louvain		sim25	3	0.544899	louvain
sim25	0.85379	kmeans		sim25	3	0.532498	kmeans
sim25	0.646683	hclust		sim25	3	0	hclust
sim25	0.710054	scCoGAPS		sim25	3	0.0767734	scCoGAPS
sim25	0.881044	DR.SC		sim25	3	0.672793	DR.SC
sim25	0.747625	BayesSpace		sim25	3	0.191419	BayesSpace
sim25	0.494306	SpaGCN		sim25	3	0.0239081	SpaGCN
sim25	0.929294	STAGATE		sim25	3	0.845432	STAGATE
sim26	0.884516	scSpace		sim26	4	0.52092	scSpace
sim26	0.844635	louvain		sim26	4	0.317372	louvain
sim26	0.541246	kmeans		sim26	4	0.343005	kmeans
sim26	0.293363	hclust		sim26	4	-0.000736155	hclust
sim26	0.583551	scCoGAPS		sim26	4	0.00928022	scCoGAPS
sim26	0.880044	DR.SC		sim26	4	0.52881	DR.SC
sim26	0.786231	BayesSpace		sim26	4	0.0602731	BayesSpace
sim26	0.628322	SpaGCN		sim26	4	0.00833473	SpaGCN
sim26	0.884432	STAGATE		sim26	4	0.5336	STAGATE
sim27	0.992024	scSpace		sim27	2	0.919914	scSpace
sim27	0.777824	louvain		sim27	2	0	louvain
sim27	0.977018	kmeans		sim27	2	0.770417	kmeans
sim27	0.62083	hclust		sim27	2	0.0217755	hclust
sim27	0.913011	scCoGAPS		sim27	2	0	scCoGAPS
sim27	0.908022	DR.SC		sim27	2	0.00783659	DR.SC
sim27	0.898736	BayesSpace		sim27	2	0.000484938	BayesSpace
sim27	0.85626	SpaGCN		sim27	2	0	SpaGCN
sim27	0.986576	STAGATE		sim27	2	0.890927	STAGATE
sim28	0.869143	scSpace		sim28	3	0.577779	scSpace
sim28	0.810422	louvain		sim28	3	0.368606	louvain
sim28	0.709864	kmeans		sim28	3	0.515631	kmeans
sim28	0.30173	hclust		sim28	3	0	hclust
sim28	0.563424	scCoGAPS		sim28	3	3.02308e-05	scCoGAPS
sim28	0.795146	DR.SC		sim28	3	0.45103	DR.SC
sim28	0.743403	BayesSpace		sim28	3	0.141852	BayesSpace
sim28	0.537133	SpaGCN		sim28	3	-0.00107072	SpaGCN
sim28	0.83486	STAGATE		sim28	3	0.589242	STAGATE
sim29	0.565847	scSpace		sim29	3	0	scSpace
sim29	0.831258	louvain		sim29	3	0.640675	louvain
sim29	0.765428	kmeans		sim29	3	0.595641	kmeans
sim29	0.331964	hclust		sim29	3	0.00293186	hclust
sim29	0.567081	scCoGAPS		sim29	3	0.000813718	scCoGAPS
sim29	0.559763	DR.SC		sim29	3	0.0026702	DR.SC
sim29	0.731967	BayesSpace		sim29	3	0.430468	BayesSpace
sim29	0.574848	SpaGCN		sim29	3	0.0971161	SpaGCN
sim29	0.923853	STAGATE		sim29	3	0.847955	STAGATE
sim30	0.978133	scSpace		sim30	4	0.932472	scSpace
sim30	0.835579	louvain		sim30	4	0.495178	louvain
sim30	0.743495	kmeans		sim30	4	0.647228	kmeans
sim30	0.566795	hclust		sim30	4	-0.000389784	hclust
sim30	0.683435	scCoGAPS		sim30	4	0.116381	scCoGAPS
sim30	0.59032	DR.SC		sim30	4	0.0077519	DR.SC
sim30	0.736838	BayesSpace		sim30	4	0.183359	BayesSpace
sim30	0.508963	SpaGCN		sim30	4	0.0156931	SpaGCN
sim30	0.916246	STAGATE		sim30	4	0.792097	STAGATE
sim31	0.990439	scSpace		sim31	2	0.920359	scSpace
sim31	0.524147	louvain		sim31	2	0	louvain
sim31	0.48516	kmeans		sim31	2	0	kmeans
sim31	-0.00252156	hclust		sim31	2	0	hclust
sim31	0.476316	scCoGAPS		sim31	2	0	scCoGAPS
sim31	0.893329	DR.SC		sim31	2	0.040369	DR.SC
sim31	0.462852	BayesSpace		sim31	2	0	BayesSpace
sim31	0.443963	SpaGCN		sim31	2	-0.00837386	SpaGCN
sim31	0.989106	STAGATE		sim31	2	0.90904	STAGATE
sim32	0.926239	scSpace		sim32	3	0.493105	scSpace
sim32	0.285378	louvain		sim32	3	0	louvain
sim32	0.480051	kmeans		sim32	3	0.305417	kmeans
sim32	-0.00395271	hclust		sim32	3	0.00247148	hclust
sim32	0.340354	scCoGAPS		sim32	3	0	scCoGAPS
sim32	0.773247	DR.SC		sim32	3	0.0159431	DR.SC
sim32	0.263801	BayesSpace		sim32	3	0	BayesSpace
sim32	0.245138	SpaGCN		sim32	3	-5.61116e-05	SpaGCN
sim32	0.895514	STAGATE		sim32	3	0.472278	STAGATE
sim33	0.564699	scSpace		sim33	4	0.391831	scSpace
sim33	0.279816	louvain		sim33	4	0.0232376	louvain
sim33	0.226806	kmeans		sim33	4	-0.000219648	kmeans
sim33	0.000534254	hclust		sim33	4	5.16298e-05	hclust
sim33	0.4251	scCoGAPS		sim33	4	0.00283342	scCoGAPS
sim33	0.681296	DR.SC		sim33	4	0.0172839	DR.SC
sim33	0.436938	BayesSpace		sim33	4	0.0352061	BayesSpace
sim33	0.27304	SpaGCN		sim33	4	0.00697043	SpaGCN
sim33	0.428977	STAGATE		sim33	4	0.251622	STAGATE
sim34	0.930246	scSpace		sim34	2	0.593669	scSpace
sim34	0.808486	louvain		sim34	2	-0.00457682	louvain
sim34	0.688365	kmeans		sim34	2	0	kmeans
sim34	0.0022308	hclust		sim34	2	0.0044665	hclust
sim34	0.810783	scCoGAPS		sim34	2	-0.0255908	scCoGAPS
sim34	0.873622	DR.SC		sim34	2	0.0659566	DR.SC
sim34	0.6852	BayesSpace		sim34	2	0	BayesSpace
sim34	0.686083	SpaGCN		sim34	2	0	SpaGCN
sim34	0.947184	STAGATE		sim34	2	0.697849	STAGATE
sim35	0.862547	scSpace		sim35	3	0.571899	scSpace
sim35	0.779131	louvain		sim35	3	0.307834	louvain
sim35	0.433684	kmeans		sim35	3	0	kmeans
sim35	0.606944	hclust		sim35	3	0.00262072	hclust
sim35	0.683745	scCoGAPS		sim35	3	0.0406819	scCoGAPS
sim35	0.702206	DR.SC		sim35	3	0.0970023	DR.SC
sim35	0.806656	BayesSpace		sim35	3	0.389267	BayesSpace
sim35	0.55637	SpaGCN		sim35	3	0.219681	SpaGCN
sim35	0.66946	STAGATE		sim35	3	0.505622	STAGATE
sim36	0.83081	scSpace		sim36	4	0.350306	scSpace
sim36	0.685471	louvain		sim36	4	0.0490226	louvain
sim36	0.69117	kmeans		sim36	4	0.229478	kmeans
sim36	0.341846	hclust		sim36	4	0.0035025	hclust
sim36	0.629835	scCoGAPS		sim36	4	-0.00319433	scCoGAPS
sim36	0.612433	DR.SC		sim36	4	0.0054384	DR.SC
sim36	0.64017	BayesSpace		sim36	4	0.0766855	BayesSpace
sim36	0.593735	SpaGCN		sim36	4	0.00250533	SpaGCN
sim36	0.464469	STAGATE		sim36	4	0.194874	STAGATE
sim37	0.964726	scSpace		sim37	2	0.778558	scSpace
sim37	0.951307	louvain		sim37	2	0.693174	louvain
sim37	0.765577	kmeans		sim37	2	0	kmeans
sim37	0.544145	hclust		sim37	2	0.0209449	hclust
sim37	0.837429	scCoGAPS		sim37	2	-0.0044057	scCoGAPS
sim37	0.843419	DR.SC		sim37	2	0.0196029	DR.SC
sim37	0.884521	BayesSpace		sim37	2	0.281224	BayesSpace
sim37	0.756113	SpaGCN		sim37	2	0.00343836	SpaGCN
sim37	0.849128	STAGATE		sim37	2	0.107322	STAGATE
sim38	0.947412	scSpace		sim38	3	0.795081	scSpace
sim38	0.947382	louvain		sim38	3	0.794974	louvain
sim38	0.711253	kmeans		sim38	3	0.389237	kmeans
sim38	0.416725	hclust		sim38	3	0.00276559	hclust
sim38	0.584018	scCoGAPS		sim38	3	0.0118795	scCoGAPS
sim38	0.791598	DR.SC		sim38	3	0.373337	DR.SC
sim38	0.846196	BayesSpace		sim38	3	0.40039	BayesSpace
sim38	0.589473	SpaGCN		sim38	3	0.0269982	SpaGCN
sim38	0.685098	STAGATE		sim38	3	0.364191	STAGATE
sim39	0.949354	scSpace		sim39	3	0.871845	scSpace
sim39	0.690765	louvain		sim39	3	0.224526	louvain
sim39	0.773789	kmeans		sim39	3	0.512461	kmeans
sim39	0.42053	hclust		sim39	3	0.0265723	hclust
sim39	0.627725	scCoGAPS		sim39	3	0.0426694	scCoGAPS
sim39	0.74132	DR.SC		sim39	3	0.353563	DR.SC
sim39	0.660375	BayesSpace		sim39	3	0.151154	BayesSpace
sim39	0.617662	SpaGCN		sim39	3	0.0634407	SpaGCN
sim39	0.744934	STAGATE		sim39	3	0.566464	STAGATE
sim40	0.837804	scSpace		sim40	4	0.43186	scSpace
sim40	0.826933	louvain		sim40	4	0.336543	louvain
sim40	0.778389	kmeans		sim40	4	0.244214	kmeans
sim40	0.131292	hclust		sim40	4	0.00449972	hclust
sim40	0.631246	scCoGAPS		sim40	4	0.0100453	scCoGAPS
sim40	0.520844	DR.SC		sim40	4	0.0522306	DR.SC
sim40	0.743276	BayesSpace		sim40	4	0.0226445	BayesSpace
sim40	0.692803	SpaGCN		sim40	4	0.0197275	SpaGCN
sim40	0.572492	STAGATE		sim40	4	0.481139	STAGATE
sim41	0.998767	scSpace		sim41	2	0.975132	scSpace
sim41	0.439278	louvain		sim41	2	0	louvain
sim41	0.989457	kmeans		sim41	2	0.787446	kmeans
sim41	-0.00153931	hclust		sim41	2	-0.00198901	hclust
sim41	0.411358	scCoGAPS		sim41	2	0	scCoGAPS
sim41	0.939958	DR.SC		sim41	2	0.00173165	DR.SC
sim41	0.38808	BayesSpace		sim41	2	0	BayesSpace
sim41	0.390039	SpaGCN		sim41	2	0	SpaGCN
sim41	0.998766	STAGATE		sim41	2	0.975124	STAGATE
sim42	0.956586	scSpace		sim42	3	0.800105	scSpace
sim42	0.895699	louvain		sim42	3	0.521234	louvain
sim42	0.519285	kmeans		sim42	3	0.400449	kmeans
sim42	0.683467	hclust		sim42	3	-0.0010395	hclust
sim42	0.707735	scCoGAPS		sim42	3	-0.000560975	scCoGAPS
sim42	0.703448	DR.SC		sim42	3	0.00783792	DR.SC
sim42	0.851083	BayesSpace		sim42	3	0.313579	BayesSpace
sim42	0.427089	SpaGCN		sim42	3	0.00564349	SpaGCN
sim42	0.800456	STAGATE		sim42	3	0.466681	STAGATE
sim43	0.617458	scSpace		sim43	4	0.752635	scSpace
sim43	0.568557	louvain		sim43	4	0.583786	louvain
sim43	0.573728	kmeans		sim43	4	0.594984	kmeans
sim43	0.54629	hclust		sim43	4	-0.000916934	hclust
sim43	0.271394	scCoGAPS		sim43	4	-0.000888507	scCoGAPS
sim43	0.663071	DR.SC		sim43	4	0.00789357	DR.SC
sim43	0.515382	BayesSpace		sim43	4	0.379024	BayesSpace
sim43	0.431381	SpaGCN		sim43	4	0.0597838	SpaGCN
sim43	0.893794	STAGATE		sim43	4	0.73231	STAGATE
sim44	0.976399	scSpace		sim44	2	0.874221	scSpace
sim44	0.880129	louvain		sim44	2	0.371825	louvain
sim44	0.908721	kmeans		sim44	2	0.520481	kmeans
sim44	0.800483	hclust		sim44	2	-0.00029737	hclust
sim44	0.636919	scCoGAPS		sim44	2	0	scCoGAPS
sim44	0.835915	DR.SC		sim44	2	0.00233465	DR.SC
sim44	0.627229	BayesSpace		sim44	2	0	BayesSpace
sim44	0.626215	SpaGCN		sim44	2	0	SpaGCN
sim44	0.978751	STAGATE		sim44	2	0.887416	STAGATE
sim45	0.920697	scSpace		sim45	3	0.752109	scSpace
sim45	0.672369	louvain		sim45	3	0.616179	louvain
sim45	0.403441	kmeans		sim45	3	0	kmeans
sim45	0.645253	hclust		sim45	3	0.00632039	hclust
sim45	0.680493	scCoGAPS		sim45	3	0.00280023	scCoGAPS
sim45	0.709424	DR.SC		sim45	3	0.126632	DR.SC
sim45	0.649769	BayesSpace		sim45	3	0.556656	BayesSpace
sim45	0.548275	SpaGCN		sim45	3	0.275494	SpaGCN
sim45	0.874106	STAGATE		sim45	3	0.746093	STAGATE
sim46	0.904886	scSpace		sim46	4	0.679732	scSpace
sim46	0.765402	louvain		sim46	4	0.167562	louvain
sim46	0.796009	kmeans		sim46	4	0.278256	kmeans
sim46	0.585265	hclust		sim46	4	-0.0135835	hclust
sim46	0.508527	scCoGAPS		sim46	4	-0.00530344	scCoGAPS
sim46	0.611538	DR.SC		sim46	4	0.00651913	DR.SC
sim46	0.620288	BayesSpace		sim46	4	0.0270557	BayesSpace
sim46	0.542162	SpaGCN		sim46	4	0.0193111	SpaGCN
sim46	0.818689	STAGATE		sim46	4	0.5758	STAGATE
sim47	0.997723	scSpace		sim47	2	0.936127	scSpace
sim47	0.848968	louvain		sim47	2	0	louvain
sim47	0.964561	kmeans		sim47	2	0.00853731	kmeans
sim47	0.501585	hclust		sim47	2	-0.0028312	hclust
sim47	0.964053	scCoGAPS		sim47	2	0	scCoGAPS
sim47	0.710954	DR.SC		sim47	2	-0.020937	DR.SC
sim47	0.820847	BayesSpace		sim47	2	0	BayesSpace
sim47	0.860529	SpaGCN		sim47	2	0	SpaGCN
sim47	0.624959	STAGATE		sim47	2	-0.00279382	STAGATE
sim48	0.886061	scSpace		sim48	3	0.588646	scSpace
sim48	0.700445	louvain		sim48	3	0.440894	louvain
sim48	0.555903	kmeans		sim48	3	0	kmeans
sim48	0.447264	hclust		sim48	3	0.00884327	hclust
sim48	0.722323	scCoGAPS		sim48	3	0.000433735	scCoGAPS
sim48	0.619597	DR.SC		sim48	3	0.0161199	DR.SC
sim48	0.730663	BayesSpace		sim48	3	0.051989	BayesSpace
sim48	0.544157	SpaGCN		sim48	3	0.0053438	SpaGCN
sim48	0.716796	STAGATE		sim48	3	0.658342	STAGATE
sim49	0.922626	scSpace		sim49	3	0.804664	scSpace
sim49	0.738919	louvain		sim49	3	0.349138	louvain
sim49	0.752547	kmeans		sim49	3	0.531283	kmeans
sim49	0.617829	hclust		sim49	3	-0.00130606	hclust
sim49	0.607243	scCoGAPS		sim49	3	3.72461e-05	scCoGAPS
sim49	0.762697	DR.SC		sim49	3	0.466247	DR.SC
sim49	0.699094	BayesSpace		sim49	3	0.250691	BayesSpace
sim49	0.691607	SpaGCN		sim49	3	0.250071	SpaGCN
sim49	0.865774	STAGATE		sim49	3	0.779399	STAGATE
sim50	0.850327	scSpace		sim50	4	0.351234	scSpace
sim50	0.671199	louvain		sim50	4	0.275619	louvain
sim50	0.509087	kmeans		sim50	4	0	kmeans
sim50	0.496639	hclust		sim50	4	0.00604184	hclust
sim50	0.630119	scCoGAPS		sim50	4	0.0131473	scCoGAPS
sim50	0.665913	DR.SC		sim50	4	0.0305121	DR.SC
sim50	0.607303	BayesSpace		sim50	4	0.00769041	BayesSpace
sim50	0.581346	SpaGCN		sim50	4	-0.0126102	SpaGCN
sim50	0.752217	STAGATE		sim50	4	0.4865	STAGATE
sim51	0.914446	scSpace		sim51	5	0.907948	scSpace
sim51	0.574368	louvain		sim51	5	0.543847	louvain
sim51	0.618037	kmeans		sim51	5	0.5908	kmeans
sim51	0.0964797	hclust		sim51	5	0.00224576	hclust
sim51	0.0908071	scCoGAPS		sim51	5	0.00840268	scCoGAPS
sim51	0.111254	DR.SC		sim51	5	0.0326667	DR.SC
sim51	0.416454	BayesSpace		sim51	5	0.375105	BayesSpace
sim51	0.126466	SpaGCN		sim51	5	0.069366	SpaGCN
sim51	0.796398	STAGATE		sim51	5	0.800087	STAGATE
sim52	0.678866	scSpace		sim52	5	0.533013	scSpace
sim52	0.393001	louvain		sim52	5	0.115585	louvain
sim52	0.392302	kmeans		sim52	5	0.114638	kmeans
sim52	0.282278	hclust		sim52	5	-0.00358505	hclust
sim52	0.317964	scCoGAPS		sim52	5	0.00692644	scCoGAPS
sim52	0.33288	DR.SC		sim52	5	0.0521694	DR.SC
sim52	0.365378	BayesSpace		sim52	5	0.0753693	BayesSpace
sim52	0.247517	SpaGCN		sim52	5	0.0398747	SpaGCN
sim52	0.485361	STAGATE		sim52	5	0.448322	STAGATE
sim53	0.706418	scSpace		sim53	5	0.404389	scSpace
sim53	0.539452	louvain		sim53	5	0.0625692	louvain
sim53	0.541345	kmeans		sim53	5	0.0650376	kmeans
sim53	0.446914	hclust		sim53	5	0.000408697	hclust
sim53	0.314093	scCoGAPS		sim53	5	-0.00486475	scCoGAPS
sim53	0.532756	DR.SC		sim53	5	0.0557569	DR.SC
sim53	0.567504	BayesSpace		sim53	5	0.113905	BayesSpace
sim53	0.504478	SpaGCN		sim53	5	0.0642741	SpaGCN
sim53	0.472689	STAGATE		sim53	5	0.417963	STAGATE
sim54	0.812865	scSpace		sim54	5	0.797381	scSpace
sim54	0.563979	louvain		sim54	5	0.52902	louvain
sim54	0.570783	kmeans		sim54	5	0.536738	kmeans
sim54	0.0976814	hclust		sim54	5	-0.00172269	hclust
sim54	0.0940165	scCoGAPS		sim54	5	0.0218452	scCoGAPS
sim54	0.167307	DR.SC		sim54	5	0.0929993	DR.SC
sim54	0.398874	BayesSpace		sim54	5	0.349817	BayesSpace
sim54	0.130058	SpaGCN		sim54	5	0.0620482	SpaGCN
sim54	0.238295	STAGATE		sim54	5	0.191642	STAGATE
sim55	0.690909	scSpace		sim55	5	0.561599	scSpace
sim55	0.362716	louvain		sim55	5	0.095652	louvain
sim55	0.313368	kmeans		sim55	5	0.0270121	kmeans
sim55	0.186877	hclust		sim55	5	0.00942863	hclust
sim55	0.293032	scCoGAPS		sim55	5	0.000849538	scCoGAPS
sim55	0.371446	DR.SC		sim55	5	0.109481	DR.SC
sim55	0.322793	BayesSpace		sim55	5	0.0389356	BayesSpace
sim55	0.306153	SpaGCN		sim55	5	0.0169118	SpaGCN
sim55	0.354103	STAGATE		sim55	5	0.229946	STAGATE
sim56	0.836804	scSpace		sim56	5	0.675983	scSpace
sim56	0.630597	louvain		sim56	5	0.263325	louvain
sim56	0.58696	kmeans		sim56	5	0.347511	kmeans
sim56	0.346786	hclust		sim56	5	-0.00119319	hclust
sim56	0.491013	scCoGAPS		sim56	5	-0.00362288	scCoGAPS
sim56	0.625748	DR.SC		sim56	5	0.267046	DR.SC
sim56	0.567295	BayesSpace		sim56	5	0.132325	BayesSpace
sim56	0.483023	SpaGCN		sim56	5	0.0176389	SpaGCN
sim56	0.406374	STAGATE		sim56	5	0.188993	STAGATE
sim57	0.872452	scSpace		sim57	5	0.863981	scSpace
sim57	0.711437	louvain		sim57	5	0.692729	louvain
sim57	0.639017	kmeans		sim57	5	0.616524	kmeans
sim57	0.0909745	hclust		sim57	5	0.00596529	hclust
sim57	0.43981	scCoGAPS		sim57	5	0.402618	scCoGAPS
sim57	0.19637	DR.SC		sim57	5	0.141989	DR.SC
sim57	0.595349	BayesSpace		sim57	5	0.570153	BayesSpace
sim57	0.441129	SpaGCN		sim57	5	0.408149	SpaGCN
sim57	0.645011	STAGATE		sim57	5	0.64212	STAGATE
sim58	0.809614	scSpace		sim58	5	0.724471	scSpace
sim58	0.734887	louvain		sim58	5	0.61267	louvain
sim58	0.707791	kmeans		sim58	5	0.572405	kmeans
sim58	0.288684	hclust		sim58	5	0.00296731	hclust
sim58	0.28999	scCoGAPS		sim58	5	-0.000522263	scCoGAPS
sim58	0.566934	DR.SC		sim58	5	0.389282	DR.SC
sim58	0.701682	BayesSpace		sim58	5	0.563035	BayesSpace
sim58	0.447698	SpaGCN		sim58	5	0.207261	SpaGCN
sim58	0.555595	STAGATE		sim58	5	0.510362	STAGATE
sim59	0.837408	scSpace		sim59	5	0.668945	scSpace
sim59	0.75057	louvain		sim59	5	0.492134	louvain
sim59	0.682805	kmeans		sim59	5	0.613758	kmeans
sim59	0.427216	hclust		sim59	5	0.00048601	hclust
sim59	0.331838	scCoGAPS		sim59	5	-0.0013926	scCoGAPS
sim59	0.628144	DR.SC		sim59	5	0.413588	DR.SC
sim59	0.744321	BayesSpace		sim59	5	0.478899	BayesSpace
sim59	0.530914	SpaGCN		sim59	5	0.356821	SpaGCN
sim59	0.732955	STAGATE		sim59	5	0.636774	STAGATE
sim60	0.804946	scSpace		sim60	5	0.790412	scSpace
sim60	0.535921	louvain		sim60	5	0.502748	louvain
sim60	0.638169	kmeans		sim60	5	0.612276	kmeans
sim60	0.0945046	hclust		sim60	5	-0.000764905	hclust
sim60	0.0964444	scCoGAPS		sim60	5	0.0306483	scCoGAPS
sim60	0.257943	DR.SC		sim60	5	0.200303	DR.SC
sim60	0.337145	BayesSpace		sim60	5	0.290322	BayesSpace
sim60	0.118749	SpaGCN		sim60	5	0.0556231	SpaGCN
sim60	0.569258	STAGATE		sim60	5	0.538318	STAGATE
sim61	0.964864	scSpace		sim61	5	0.949126	scSpace
sim61	0.817005	louvain		sim61	5	0.733816	louvain
sim61	0.826144	kmeans		sim61	5	0.746912	kmeans
sim61	0.285188	hclust		sim61	5	0.00186074	hclust
sim61	0.598083	scCoGAPS		sim61	5	0.41714	scCoGAPS
sim61	0.497476	DR.SC		sim61	5	0.283075	DR.SC
sim61	0.617739	BayesSpace		sim61	5	0.44339	BayesSpace
sim61	0.308181	SpaGCN		sim61	5	0.134621	SpaGCN
sim61	0.750762	STAGATE		sim61	5	0.706893	STAGATE
sim62	0.806533	scSpace		sim62	5	0.607027	scSpace
sim62	0.637114	louvain		sim62	5	0.264932	louvain
sim62	0.637872	kmeans		sim62	5	0.285873	kmeans
sim62	0.432001	hclust		sim62	5	0.00337586	hclust
sim62	0.485773	scCoGAPS		sim62	5	-0.00249246	scCoGAPS
sim62	0.515988	DR.SC		sim62	5	0.0258175	DR.SC
sim62	0.55379	BayesSpace		sim62	5	0.0900641	BayesSpace
sim62	0.517572	SpaGCN		sim62	5	0.0611954	SpaGCN
sim62	0.551263	STAGATE		sim62	5	0.395915	STAGATE
sim63	0.712446	scSpace		sim63	5	0.693523	scSpace
sim63	0.475352	louvain		sim63	5	0.44217	louvain
sim63	0.379238	kmeans		sim63	5	0.340949	kmeans
sim63	0.082434	hclust		sim63	5	0.00184465	hclust
sim63	0.0767377	scCoGAPS		sim63	5	0.00216128	scCoGAPS
sim63	0.332677	DR.SC		sim63	5	0.287156	DR.SC
sim63	0.163844	BayesSpace		sim63	5	0.112457	BayesSpace
sim63	0.0164646	SpaGCN		sim63	5	0.012534	SpaGCN
sim63	0.626387	STAGATE		sim63	5	0.617753	STAGATE
sim64	0.767062	scSpace		sim64	5	0.661779	scSpace
sim64	0.697525	louvain		sim64	5	0.558046	louvain
sim64	0.727774	kmeans		sim64	5	0.601864	kmeans
sim64	0.289507	hclust		sim64	5	-0.00422045	hclust
sim64	0.490052	scCoGAPS		sim64	5	0.256907	scCoGAPS
sim64	0.476421	DR.SC		sim64	5	0.244074	DR.SC
sim64	0.540327	BayesSpace		sim64	5	0.326518	BayesSpace
sim64	0.384665	SpaGCN		sim64	5	0.0996907	SpaGCN
sim64	0.453666	STAGATE		sim64	5	0.251677	STAGATE
sim65	0.926751	scSpace		sim65	5	0.853024	scSpace
sim65	0.830062	louvain		sim65	5	0.653525	louvain
sim65	0.848872	kmeans		sim65	5	0.69284	kmeans
sim65	0.428829	hclust		sim65	5	0.000989807	hclust
sim65	0.360475	scCoGAPS		sim65	5	-0.00355541	scCoGAPS
sim65	0.490141	DR.SC		sim65	5	0.00445493	DR.SC
sim65	0.750114	BayesSpace		sim65	5	0.489315	BayesSpace
sim65	0.462695	SpaGCN		sim65	5	0.0876217	SpaGCN
sim65	0.814503	STAGATE		sim65	5	0.706206	STAGATE
sim66	0.753663	scSpace		sim66	6	0.740185	scSpace
sim66	0.374443	louvain		sim66	6	0.340504	louvain
sim66	0.298122	kmeans		sim66	6	0.260658	kmeans
sim66	0.0618431	hclust		sim66	6	-0.00252298	hclust
sim66	0.060075	scCoGAPS		sim66	6	0.00740088	scCoGAPS
sim66	0.147323	DR.SC		sim66	6	0.096775	DR.SC
sim66	0.158348	BayesSpace		sim66	6	0.113651	BayesSpace
sim66	0.0743065	SpaGCN		sim66	6	0.0240016	SpaGCN
sim66	0.350504	STAGATE		sim66	6	0.322018	STAGATE
sim67	0.613059	scSpace		sim67	6	0.492497	scSpace
sim67	0.300613	louvain		sim67	6	0.0720757	louvain
sim67	0.278362	kmeans		sim67	6	0.0428008	kmeans
sim67	0.21434	hclust		sim67	6	-0.000687284	hclust
sim67	0.244526	scCoGAPS		sim67	6	0.00624031	scCoGAPS
sim67	0.263804	DR.SC		sim67	6	0.0571303	DR.SC
sim67	0.260036	BayesSpace		sim67	6	0.0203175	BayesSpace
sim67	0.248372	SpaGCN		sim67	6	0.0144833	SpaGCN
sim67	0.434139	STAGATE		sim67	6	0.29268	STAGATE
sim68	0.672137	scSpace		sim68	6	0.3797	scSpace
sim68	0.489619	louvain		sim68	6	0.0286482	louvain
sim68	0.497854	kmeans		sim68	6	0.0417432	kmeans
sim68	0.299162	hclust		sim68	6	-0.00218029	hclust
sim68	0.460742	scCoGAPS		sim68	6	-0.000521059	scCoGAPS
sim68	0.493218	DR.SC		sim68	6	0.0532156	DR.SC
sim68	0.394374	BayesSpace		sim68	6	0.026086	BayesSpace
sim68	0.372652	SpaGCN		sim68	6	0.0179076	SpaGCN
sim68	0.472287	STAGATE		sim68	6	0.216826	STAGATE
sim69	0.632634	scSpace		sim69	6	0.609234	scSpace
sim69	0.29832	louvain		sim69	6	0.253845	louvain
sim69	0.216775	kmeans		sim69	6	0.167355	kmeans
sim69	0.0708595	hclust		sim69	6	0.00170323	hclust
sim69	0.0622633	scCoGAPS		sim69	6	-0.00256349	scCoGAPS
sim69	0.198633	DR.SC		sim69	6	0.146632	DR.SC
sim69	0.161629	BayesSpace		sim69	6	0.109125	BayesSpace
sim69	0.128589	SpaGCN		sim69	6	0.0765199	SpaGCN
sim69	0.19718	STAGATE		sim69	6	0.178719	STAGATE
sim70	0.602297	scSpace		sim70	6	0.46204	scSpace
sim70	0.370191	louvain		sim70	6	0.143802	louvain
sim70	0.372448	kmeans		sim70	6	0.146006	kmeans
sim70	0.22748	hclust		sim70	6	0.00815919	hclust
sim70	0.261288	scCoGAPS		sim70	6	-0.00427257	scCoGAPS
sim70	0.299352	DR.SC		sim70	6	0.053253	DR.SC
sim70	0.291959	BayesSpace		sim70	6	0.0370572	BayesSpace
sim70	0.282084	SpaGCN		sim70	6	0.0291167	SpaGCN
sim70	0.183348	STAGATE		sim70	6	0.0486211	STAGATE
sim71	0.803183	scSpace		sim71	6	0.643593	scSpace
sim71	0.648084	louvain		sim71	6	0.344251	louvain
sim71	0.444385	kmeans		sim71	6	0.25204	kmeans
sim71	0.273498	hclust		sim71	6	-4.80069e-05	hclust
sim71	0.346594	scCoGAPS		sim71	6	-0.00545859	scCoGAPS
sim71	0.46792	DR.SC		sim71	6	0.0260804	DR.SC
sim71	0.458277	BayesSpace		sim71	6	0.00474049	BayesSpace
sim71	0.436337	SpaGCN		sim71	6	0.0320632	SpaGCN
sim71	0.351895	STAGATE		sim71	6	0.313564	STAGATE
sim72	0.754316	scSpace		sim72	6	0.741684	scSpace
sim72	0.67289	louvain		sim72	6	0.656223	louvain
sim72	0.603623	kmeans		sim72	6	0.583763	kmeans
sim72	0.0615751	hclust		sim72	6	3.83766e-05	hclust
sim72	0.335213	scCoGAPS		sim72	6	0.29782	scCoGAPS
sim72	0.0936443	DR.SC		sim72	6	0.0427001	DR.SC
sim72	0.545368	BayesSpace		sim72	6	0.5228	BayesSpace
sim72	0.281421	SpaGCN		sim72	6	0.245019	SpaGCN
sim72	0.538238	STAGATE		sim72	6	0.515323	STAGATE
sim73	0.792453	scSpace		sim73	6	0.73099	scSpace
sim73	0.634004	louvain		sim73	6	0.520612	louvain
sim73	0.63722	kmeans		sim73	6	0.524472	kmeans
sim73	0.19138	hclust		sim73	6	0.000259875	hclust
sim73	0.221176	scCoGAPS		sim73	6	0.00188247	scCoGAPS
sim73	0.234935	DR.SC		sim73	6	0.0404234	DR.SC
sim73	0.630565	BayesSpace		sim73	6	0.515769	BayesSpace
sim73	0.444888	SpaGCN		sim73	6	0.277436	SpaGCN
sim73	0.673275	STAGATE		sim73	6	0.591464	STAGATE
sim74	0.724221	scSpace		sim74	6	0.49079	scSpace
sim74	0.690852	louvain		sim74	6	0.426871	louvain
sim74	0.649157	kmeans		sim74	6	0.471107	kmeans
sim74	0.355006	hclust		sim74	6	0.00247719	hclust
sim74	0.5945	scCoGAPS		sim74	6	0.278785	scCoGAPS
sim74	0.509605	DR.SC		sim74	6	0.197009	DR.SC
sim74	0.639585	BayesSpace		sim74	6	0.327761	BayesSpace
sim74	0.574687	SpaGCN		sim74	6	0.253457	SpaGCN
sim74	0.522825	STAGATE		sim74	6	0.294204	STAGATE
sim75	0.678042	scSpace		sim75	6	0.660418	scSpace
sim75	0.495046	louvain		sim75	6	0.467588	louvain
sim75	0.481358	kmeans		sim75	6	0.453802	kmeans
sim75	0.0597263	hclust		sim75	6	0.000823645	hclust
sim75	0.0581497	scCoGAPS		sim75	6	0.00213846	scCoGAPS
sim75	0.246649	DR.SC		sim75	6	0.218622	DR.SC
sim75	0.208761	BayesSpace		sim75	6	0.166707	BayesSpace
sim75	0.0895528	SpaGCN		sim75	6	0.043547	SpaGCN
sim75	0.400146	STAGATE		sim75	6	0.39461	STAGATE
sim76	0.83512	scSpace		sim76	6	0.783168	scSpace
sim76	0.596391	louvain		sim76	6	0.46631	louvain
sim76	0.673886	kmeans		sim76	6	0.568022	kmeans
sim76	0.204423	hclust		sim76	6	0.0113139	hclust
sim76	0.229391	scCoGAPS		sim76	6	0.00575478	scCoGAPS
sim76	0.271753	DR.SC		sim76	6	0.0460482	DR.SC
sim76	0.427061	BayesSpace		sim76	6	0.240243	BayesSpace
sim76	0.279878	SpaGCN		sim76	6	0.0684862	SpaGCN
sim76	0.596404	STAGATE		sim76	6	0.543214	STAGATE
sim77	0.73846	scSpace		sim77	6	0.513178	scSpace
sim77	0.628782	louvain		sim77	6	0.294794	louvain
sim77	0.609995	kmeans		sim77	6	0.262882	kmeans
sim77	0.354813	hclust		sim77	6	-0.00719561	hclust
sim77	0.297626	scCoGAPS		sim77	6	0.00493795	scCoGAPS
sim77	0.395112	DR.SC		sim77	6	0.0521426	DR.SC
sim77	0.44167	BayesSpace		sim77	6	0.0577494	BayesSpace
sim77	0.399968	SpaGCN		sim77	6	0.0654778	SpaGCN
sim77	0.386209	STAGATE		sim77	6	0.397557	STAGATE
sim78	0.606578	scSpace		sim78	6	0.585662	scSpace
sim78	0.273961	louvain		sim78	6	0.237233	louvain
sim78	0.312913	kmeans		sim78	6	0.278849	kmeans
sim78	0.061507	hclust		sim78	6	0.00285292	hclust
sim78	0.058076	scCoGAPS		sim78	6	0.00165195	scCoGAPS
sim78	0.0596294	DR.SC		sim78	6	0.0113034	DR.SC
sim78	0.0540579	BayesSpace		sim78	6	0.00733166	BayesSpace
sim78	0.0572743	SpaGCN		sim78	6	0.00966333	SpaGCN
sim78	0.458467	STAGATE		sim78	6	0.452345	STAGATE
sim79	0.75521	scSpace		sim79	6	0.680835	scSpace
sim79	0.748965	louvain		sim79	6	0.67212	louvain
sim79	0.724006	kmeans		sim79	6	0.638814	kmeans
sim79	0.190463	hclust		sim79	6	-0.000625157	hclust
sim79	0.45835	scCoGAPS		sim79	6	0.2991	scCoGAPS
sim79	0.216765	DR.SC		sim79	6	0.0200197	DR.SC
sim79	0.596258	BayesSpace		sim79	6	0.470155	BayesSpace
sim79	0.410287	SpaGCN		sim79	6	0.234472	SpaGCN
sim79	0.52975	STAGATE		sim79	6	0.451306	STAGATE
sim80	0.880376	scSpace		sim80	6	0.780728	scSpace
sim80	0.728506	louvain		sim80	6	0.490905	louvain
sim80	0.746603	kmeans		sim80	6	0.651902	kmeans
sim80	0.349545	hclust		sim80	6	0.00561746	hclust
sim80	0.53579	scCoGAPS		sim80	6	0.169603	scCoGAPS
sim80	0.376149	DR.SC		sim80	6	0.0308067	DR.SC
sim80	0.591053	BayesSpace		sim80	6	0.234229	BayesSpace
sim80	0.422573	SpaGCN		sim80	6	0.104539	SpaGCN
sim80	0.734805	STAGATE		sim80	6	0.613929	STAGATE
sim81	0.603389	scSpace		sim81	7	0.586937	scSpace
sim81	0.232089	louvain		sim81	7	0.201378	louvain
sim81	0.26418	kmeans		sim81	7	0.234787	kmeans
sim81	-9.6836e-07	hclust		sim81	7	0.00164315	hclust
sim81	0.0455973	scCoGAPS		sim81	7	0.00568705	scCoGAPS
sim81	0.0503785	DR.SC		sim81	7	0.00997888	DR.SC
sim81	0.10153	BayesSpace		sim81	7	0.0656922	BayesSpace
sim81	0.0464579	SpaGCN		sim81	7	0.00765594	SpaGCN
sim81	0.28773	STAGATE		sim81	7	0.272349	STAGATE
sim82	0.44093	scSpace		sim82	7	0.291248	scSpace
sim82	0.279295	louvain		sim82	7	0.0818978	louvain
sim82	0.236219	kmeans		sim82	7	0.0271985	kmeans
sim82	0.155251	hclust		sim82	7	0.00180154	hclust
sim82	0.20538	scCoGAPS		sim82	7	0.00487702	scCoGAPS
sim82	0.287128	DR.SC		sim82	7	0.104788	DR.SC
sim82	0.239289	BayesSpace		sim82	7	0.0337924	BayesSpace
sim82	0.217575	SpaGCN		sim82	7	0.0146709	SpaGCN
sim82	0.300748	STAGATE		sim82	7	0.17088	STAGATE
sim83	0.487079	scSpace		sim83	7	0.195154	scSpace
sim83	0.378678	louvain		sim83	7	0.0187056	louvain
sim83	0.377813	kmeans		sim83	7	0.0219713	kmeans
sim83	0.252621	hclust		sim83	7	0.00103658	hclust
sim83	0.342023	scCoGAPS		sim83	7	0.00058585	scCoGAPS
sim83	0.362379	DR.SC		sim83	7	0.0294265	DR.SC
sim83	0.366081	BayesSpace		sim83	7	0.00526593	BayesSpace
sim83	0.312454	SpaGCN		sim83	7	0.00148325	SpaGCN
sim83	0.211428	STAGATE		sim83	7	0.106064	STAGATE
sim84	0.717763	scSpace		sim84	7	0.703532	scSpace
sim84	0.395507	louvain		sim84	7	0.365182	louvain
sim84	0.301096	kmeans		sim84	7	0.266021	kmeans
sim84	0.059965	hclust		sim84	7	0.00948569	hclust
sim84	0.0538932	scCoGAPS		sim84	7	0.0106849	scCoGAPS
sim84	0.304063	DR.SC		sim84	7	0.269008	DR.SC
sim84	0.116417	BayesSpace		sim84	7	0.0722669	BayesSpace
sim84	0.082751	SpaGCN		sim84	7	0.0395032	SpaGCN
sim84	0.0556552	STAGATE		sim84	7	0.0671162	STAGATE
sim85	0.551815	scSpace		sim85	7	0.447435	scSpace
sim85	0.308478	louvain		sim85	7	0.141274	louvain
sim85	0.263954	kmeans		sim85	7	0.0994742	kmeans
sim85	0.149225	hclust		sim85	7	-0.000513853	hclust
sim85	0.20706	scCoGAPS		sim85	7	0.0285961	scCoGAPS
sim85	0.202878	DR.SC		sim85	7	0.0161298	DR.SC
sim85	0.211542	BayesSpace		sim85	7	0.0259124	BayesSpace
sim85	0.203228	SpaGCN		sim85	7	0.0270371	SpaGCN
sim85	0.0716852	STAGATE		sim85	7	0.029356	STAGATE
sim86	0.55434	scSpace		sim86	7	0.318609	scSpace
sim86	0.464827	louvain		sim86	7	0.187909	louvain
sim86	0.384155	kmeans		sim86	7	0.158338	kmeans
sim86	0.151058	hclust		sim86	7	0.00325643	hclust
sim86	0.344122	scCoGAPS		sim86	7	0.0102264	scCoGAPS
sim86	0.31642	DR.SC		sim86	7	0.0233352	DR.SC
sim86	0.382323	BayesSpace		sim86	7	0.0750572	BayesSpace
sim86	0.338851	SpaGCN		sim86	7	0.00682774	SpaGCN
sim86	0.225693	STAGATE		sim86	7	0.0332307	STAGATE
sim87	0.774662	scSpace		sim87	7	0.766221	scSpace
sim87	0.62166	louvain		sim87	7	0.607894	louvain
sim87	0.659011	kmeans		sim87	7	0.646618	kmeans
sim87	0.0430603	hclust		sim87	7	0.00148985	hclust
sim87	0.319625	scCoGAPS		sim87	7	0.294018	scCoGAPS
sim87	0.158865	DR.SC		sim87	7	0.129127	DR.SC
sim87	0.557029	BayesSpace		sim87	7	0.540967	BayesSpace
sim87	0.332991	SpaGCN		sim87	7	0.308567	SpaGCN
sim87	0.536545	STAGATE		sim87	7	0.545745	STAGATE
sim88	0.741833	scSpace		sim88	7	0.669939	scSpace
sim88	0.681243	louvain		sim88	7	0.591235	louvain
sim88	0.585608	kmeans		sim88	7	0.462841	kmeans
sim88	0.168123	hclust		sim88	7	0.00206832	hclust
sim88	0.190297	scCoGAPS		sim88	7	0.000147767	scCoGAPS
sim88	0.173075	DR.SC		sim88	7	-0.000454764	DR.SC
sim88	0.542194	BayesSpace		sim88	7	0.407438	BayesSpace
sim88	0.357398	SpaGCN		sim88	7	0.207585	SpaGCN
sim88	0.427891	STAGATE		sim88	7	0.432907	STAGATE
sim89	0.689866	scSpace		sim89	7	0.510164	scSpace
sim89	0.594437	louvain		sim89	7	0.349519	louvain
sim89	0.603727	kmeans		sim89	7	0.363721	kmeans
sim89	0.255401	hclust		sim89	7	0.0007089	hclust
sim89	0.205661	scCoGAPS		sim89	7	0.00237065	scCoGAPS
sim89	0.495488	DR.SC		sim89	7	0.224536	DR.SC
sim89	0.54685	BayesSpace		sim89	7	0.276431	BayesSpace
sim89	0.411853	SpaGCN		sim89	7	0.13949	SpaGCN
sim89	0.386162	STAGATE		sim89	7	0.30546	STAGATE
sim90	0.571399	scSpace		sim90	7	0.554202	scSpace
sim90	0.277765	louvain		sim90	7	0.248781	louvain
sim90	0.212467	kmeans		sim90	7	0.181045	kmeans
sim90	0.0447153	hclust		sim90	7	0.000798868	hclust
sim90	0.0446077	scCoGAPS		sim90	7	0.00479272	scCoGAPS
sim90	0.0660212	DR.SC		sim90	7	0.0270872	DR.SC
sim90	0.0525432	BayesSpace		sim90	7	0.0136304	BayesSpace
sim90	0.0675806	SpaGCN		sim90	7	0.0292777	SpaGCN
sim90	0.316812	STAGATE		sim90	7	0.299047	STAGATE
sim91	0.805973	scSpace		sim91	7	0.754929	scSpace
sim91	0.64967	louvain		sim91	7	0.556248	louvain
sim91	0.776281	kmeans		sim91	7	0.716305	kmeans
sim91	0.168316	hclust		sim91	7	0.00171162	hclust
sim91	0.427922	scCoGAPS		sim91	7	0.280304	scCoGAPS
sim91	0.241722	DR.SC		sim91	7	0.0597603	DR.SC
sim91	0.419868	BayesSpace		sim91	7	0.261691	BayesSpace
sim91	0.223255	SpaGCN		sim91	7	0.0386637	SpaGCN
sim91	0.381068	STAGATE		sim91	7	0.338645	STAGATE
sim92	0.672742	scSpace		sim92	7	0.49749	scSpace
sim92	0.520514	louvain		sim92	7	0.243723	louvain
sim92	0.447445	kmeans		sim92	7	0.193209	kmeans
sim92	0.290918	hclust		sim92	7	0.00532166	hclust
sim92	0.205871	scCoGAPS		sim92	7	-0.00121841	scCoGAPS
sim92	0.356442	DR.SC		sim92	7	0.0221912	DR.SC
sim92	0.397208	BayesSpace		sim92	7	0.0596496	BayesSpace
sim92	0.337131	SpaGCN		sim92	7	0.0239684	SpaGCN
sim92	0.253069	STAGATE		sim92	7	0.128771	STAGATE
sim93	0.372219	scSpace		sim93	7	0.349255	scSpace
sim93	0.163871	louvain		sim93	7	0.133209	louvain
sim93	0.155368	kmeans		sim93	7	0.124745	kmeans
sim93	0.0416762	hclust		sim93	7	2.5794e-05	hclust
sim93	0.0357128	scCoGAPS		sim93	7	-0.00153783	scCoGAPS
sim93	0.0497926	DR.SC		sim93	7	0.0113967	DR.SC
sim93	0.0421075	BayesSpace		sim93	7	0.00724483	BayesSpace
sim93	0.0370536	SpaGCN		sim93	7	0.000585527	SpaGCN
sim93	0.221261	STAGATE		sim93	7	0.192425	STAGATE
sim94	0.615242	scSpace		sim94	7	0.509729	scSpace
sim94	0.699715	louvain		sim94	7	0.61332	louvain
sim94	0.626405	kmeans		sim94	7	0.517176	kmeans
sim94	0.177228	hclust		sim94	7	0.00607104	hclust
sim94	0.28516	scCoGAPS		sim94	7	0.0868097	scCoGAPS
sim94	0.216074	DR.SC		sim94	7	0.0377398	DR.SC
sim94	0.444046	BayesSpace		sim94	7	0.372256	BayesSpace
sim94	0.225964	SpaGCN		sim94	7	0.0258711	SpaGCN
sim94	0.216183	STAGATE		sim94	7	0.137273	STAGATE
sim95	0.698426	scSpace		sim95	7	0.515883	scSpace
sim95	0.629954	louvain		sim95	7	0.405295	louvain
sim95	0.624638	kmeans		sim95	7	0.399029	kmeans
sim95	0.293622	hclust		sim95	7	0.0483653	hclust
sim95	0.428845	scCoGAPS		sim95	7	0.113217	scCoGAPS
sim95	0.485765	DR.SC		sim95	7	0.19288	DR.SC
sim95	0.459478	BayesSpace		sim95	7	0.130913	BayesSpace
sim95	0.289914	SpaGCN		sim95	7	0.0164351	SpaGCN
sim95	0.351361	STAGATE		sim95	7	0.250845	STAGATE
sim96	0.615958	scSpace		sim96	8	0.601789	scSpace
sim96	0.112967	louvain		sim96	8	0.0803094	louvain
sim96	0.0935264	kmeans		sim96	8	0.0601466	kmeans
sim96	0.0357053	hclust		sim96	8	0.0010318	hclust
sim96	0.0388614	scCoGAPS		sim96	8	0.00334443	scCoGAPS
sim96	0.0620808	DR.SC		sim96	8	0.0284531	DR.SC
sim96	0.0724721	BayesSpace		sim96	8	0.0383067	BayesSpace
sim96	0.049673	SpaGCN		sim96	8	0.0148469	SpaGCN
sim96	0.340654	STAGATE		sim96	8	0.332731	STAGATE
sim97	0.466231	scSpace		sim97	8	0.336666	scSpace
sim97	0.217519	louvain		sim97	8	0.0218462	louvain
sim97	0.223941	kmeans		sim97	8	0.0361049	kmeans
sim97	0.118837	hclust		sim97	8	0.000793429	hclust
sim97	0.183944	scCoGAPS		sim97	8	0.005725	scCoGAPS
sim97	0.175225	DR.SC		sim97	8	0.0116963	DR.SC
sim97	0.214458	BayesSpace		sim97	8	0.0209721	BayesSpace
sim97	0.177681	SpaGCN		sim97	8	0.0118609	SpaGCN
sim97	0.263926	STAGATE		sim97	8	0.252472	STAGATE
sim98	0.42737	scSpace		sim98	8	0.132687	scSpace
sim98	0.361635	louvain		sim98	8	0.00849111	louvain
sim98	0.36202	kmeans		sim98	8	0.0136132	kmeans
sim98	0.174212	hclust		sim98	8	0.00406181	hclust
sim98	0.358397	scCoGAPS		sim98	8	0.0127717	scCoGAPS
sim98	0.311236	DR.SC		sim98	8	0.0221894	DR.SC
sim98	0.352174	BayesSpace		sim98	8	0.00979327	BayesSpace
sim98	0.273092	SpaGCN		sim98	8	0.00735314	SpaGCN
sim98	0.123981	STAGATE		sim98	8	0.0776799	STAGATE
sim99	0.425293	scSpace		sim99	8	0.399193	scSpace
sim99	0.244596	louvain		sim99	8	0.210101	louvain
sim99	0.0850247	kmeans		sim99	8	0.0435265	kmeans
sim99	0.0431908	hclust		sim99	8	0.00108399	hclust
sim99	0.0469852	scCoGAPS		sim99	8	0.00361502	scCoGAPS
sim99	0.198646	DR.SC		sim99	8	0.162242	DR.SC
sim99	0.101186	BayesSpace		sim99	8	0.0601398	BayesSpace
sim99	0.0440508	SpaGCN		sim99	8	0.00221136	SpaGCN
sim99	0.0459833	STAGATE		sim99	8	0.024559	STAGATE
sim100	0.464878	scSpace		sim100	8	0.355921	scSpace
sim100	0.213666	louvain		sim100	8	0.0482353	louvain
sim100	0.17143	kmeans		sim100	8	0.0190319	kmeans
sim100	0.0433413	hclust		sim100	8	0.00631477	hclust
sim100	0.162645	scCoGAPS		sim100	8	0.00212092	scCoGAPS
sim100	0.191287	DR.SC		sim100	8	0.0202687	DR.SC
sim100	0.180861	BayesSpace		sim100	8	0.0155262	BayesSpace
sim100	0.17249	SpaGCN		sim100	8	0.0352867	SpaGCN
sim100	0.109161	STAGATE		sim100	8	0.04812	STAGATE
sim101	0.537561	scSpace		sim101	8	0.293826	scSpace
sim101	0.421329	louvain		sim101	8	0.104332	louvain
sim101	0.245554	kmeans		sim101	8	0.0437119	kmeans
sim101	0.196205	hclust		sim101	8	0.0115644	hclust
sim101	0.352945	scCoGAPS		sim101	8	0.0328381	scCoGAPS
sim101	0.352289	DR.SC		sim101	8	0.0478001	DR.SC
sim101	0.347281	BayesSpace		sim101	8	0.0147856	BayesSpace
sim101	0.342528	SpaGCN		sim101	8	0.00216807	SpaGCN
sim101	0.196042	STAGATE		sim101	8	0.0164647	STAGATE
sim102	0.725159	scSpace		sim102	8	0.715926	scSpace
sim102	0.626747	louvain		sim102	8	0.614266	louvain
sim102	0.58443	kmeans		sim102	8	0.570567	kmeans
sim102	0.0321806	hclust		sim102	8	-0.00170066	hclust
sim102	0.297596	scCoGAPS		sim102	8	0.273928	scCoGAPS
sim102	0.0419209	DR.SC		sim102	8	0.0103893	DR.SC
sim102	0.417632	BayesSpace		sim102	8	0.398187	BayesSpace
sim102	0.134396	SpaGCN		sim102	8	0.105103	SpaGCN
sim102	0.541671	STAGATE		sim102	8	0.532307	STAGATE
sim103	0.760376	scSpace		sim103	8	0.700034	scSpace
sim103	0.59884	louvain		sim103	8	0.495097	louvain
sim103	0.634695	kmeans		sim103	8	0.612946	kmeans
sim103	0.154197	hclust		sim103	8	0.00707259	hclust
sim103	0.21009	scCoGAPS		sim103	8	0.018182	scCoGAPS
sim103	0.176455	DR.SC		sim103	8	0.012268	DR.SC
sim103	0.543927	BayesSpace		sim103	8	0.426463	BayesSpace
sim103	0.265645	SpaGCN		sim103	8	0.112429	SpaGCN
sim103	0.26425	STAGATE		sim103	8	0.257877	STAGATE
sim104	0.609071	scSpace		sim104	8	0.401584	scSpace
sim104	0.588016	louvain		sim104	8	0.351172	louvain
sim104	0.45877	kmeans		sim104	8	0.255679	kmeans
sim104	0.285851	hclust		sim104	8	0.065416	hclust
sim104	0.458806	scCoGAPS		sim104	8	0.185656	scCoGAPS
sim104	0.416891	DR.SC		sim104	8	0.154886	DR.SC
sim104	0.441088	BayesSpace		sim104	8	0.229824	BayesSpace
sim104	0.357682	SpaGCN		sim104	8	0.145225	SpaGCN
sim104	0.483943	STAGATE		sim104	8	0.310439	STAGATE
sim105	0.667249	scSpace		sim105	8	0.654989	scSpace
sim105	0.3429	louvain		sim105	8	0.31871	louvain
sim105	0.392011	kmeans		sim105	8	0.369625	kmeans
sim105	0.0356871	hclust		sim105	8	0.000655864	hclust
sim105	0.0463532	scCoGAPS		sim105	8	0.0111694	scCoGAPS
sim105	0.0795984	DR.SC		sim105	8	0.0454653	DR.SC
sim105	0.119632	BayesSpace		sim105	8	0.0872267	BayesSpace
sim105	0.0489636	SpaGCN		sim105	8	0.0156491	SpaGCN
sim105	0.261328	STAGATE		sim105	8	0.259886	STAGATE
sim106	0.752943	scSpace		sim106	8	0.69327	scSpace
sim106	0.545049	louvain		sim106	8	0.434755	louvain
sim106	0.715368	kmeans		sim106	8	0.645613	kmeans
sim106	0.164986	hclust		sim106	8	0.0215021	hclust
sim106	0.200126	scCoGAPS		sim106	8	0.0281288	scCoGAPS
sim106	0.235458	DR.SC		sim106	8	0.0635686	DR.SC
sim106	0.308302	BayesSpace		sim106	8	0.141733	BayesSpace
sim106	0.22803	SpaGCN		sim106	8	0.059513	SpaGCN
sim106	0.322163	STAGATE		sim106	8	0.268255	STAGATE
sim107	0.580397	scSpace		sim107	8	0.350724	scSpace
sim107	0.455978	louvain		sim107	8	0.154856	louvain
sim107	0.440182	kmeans		sim107	8	0.162449	kmeans
sim107	0.220379	hclust		sim107	8	-0.00349137	hclust
sim107	0.206145	scCoGAPS		sim107	8	0.00653161	scCoGAPS
sim107	0.289994	DR.SC		sim107	8	0.00925368	DR.SC
sim107	0.365827	BayesSpace		sim107	8	0.0184166	BayesSpace
sim107	0.333781	SpaGCN		sim107	8	0.00537138	SpaGCN
sim107	0.427451	STAGATE		sim107	8	0.251936	STAGATE
sim108	0.415018	scSpace		sim108	8	0.395399	scSpace
sim108	0.180204	louvain		sim108	8	0.152749	louvain
sim108	0.236104	kmeans		sim108	8	0.210633	kmeans
sim108	0.0327075	hclust		sim108	8	-0.00114011	hclust
sim108	0.0321695	scCoGAPS		sim108	8	-0.000789848	scCoGAPS
sim108	0.0482352	DR.SC		sim108	8	0.0160186	DR.SC
sim108	0.0558814	BayesSpace		sim108	8	0.0243816	BayesSpace
sim108	0.0432932	SpaGCN		sim108	8	0.0113285	SpaGCN
sim108	0.297813	STAGATE		sim108	8	0.283892	STAGATE
sim109	0.769391	scSpace		sim109	8	0.712521	scSpace
sim109	0.623326	louvain		sim109	8	0.525473	louvain
sim109	0.550401	kmeans		sim109	8	0.432206	kmeans
sim109	0.126587	hclust		sim109	8	0.000927437	hclust
sim109	0.148025	scCoGAPS		sim109	8	-0.000620631	scCoGAPS
sim109	0.30963	DR.SC		sim109	8	0.157527	DR.SC
sim109	0.377083	BayesSpace		sim109	8	0.216644	BayesSpace
sim109	0.311134	SpaGCN		sim109	8	0.152737	SpaGCN
sim109	0.549408	STAGATE		sim109	8	0.514668	STAGATE
sim110	0.651198	scSpace		sim110	8	0.458981	scSpace
sim110	0.576091	louvain		sim110	8	0.332895	louvain
sim110	0.540357	kmeans		sim110	8	0.369811	kmeans
sim110	0.262822	hclust		sim110	8	0.00294853	hclust
sim110	0.330482	scCoGAPS		sim110	8	0.00639073	scCoGAPS
sim110	0.392186	DR.SC		sim110	8	0.078498	DR.SC
sim110	0.40663	BayesSpace		sim110	8	0.0632297	BayesSpace
sim110	0.303342	SpaGCN		sim110	8	0.00677063	SpaGCN
sim110	0.284512	STAGATE		sim110	8	0.274208	STAGATE
sim111	0.37895	scSpace		sim111	9	0.356768	scSpace
sim111	0.09071	louvain		sim111	9	0.0575851	louvain
sim111	0.0615839	kmeans		sim111	9	0.0275672	kmeans
sim111	0.0343163	hclust		sim111	9	0.00289118	hclust
sim111	0.040446	scCoGAPS		sim111	9	0.00644525	scCoGAPS
sim111	0.0463439	DR.SC		sim111	9	0.0137482	DR.SC
sim111	0.047124	BayesSpace		sim111	9	0.0125677	BayesSpace
sim111	0.0389562	SpaGCN		sim111	9	0.00509277	SpaGCN
sim111	0.191915	STAGATE		sim111	9	0.166435	STAGATE
sim112	0.554858	scSpace		sim112	9	0.470037	scSpace
sim112	0.213788	louvain		sim112	9	0.0564522	louvain
sim112	0.238987	kmeans		sim112	9	0.0872061	kmeans
sim112	0.113489	hclust		sim112	9	-0.000318639	hclust
sim112	0.168398	scCoGAPS		sim112	9	0.0194335	scCoGAPS
sim112	0.190352	DR.SC		sim112	9	0.044319	DR.SC
sim112	0.186673	BayesSpace		sim112	9	0.0277154	BayesSpace
sim112	0.14727	SpaGCN		sim112	9	0.0103594	SpaGCN
sim112	0.331644	STAGATE		sim112	9	0.247737	STAGATE
sim113	0.438213	scSpace		sim113	9	0.176029	scSpace
sim113	0.362145	louvain		sim113	9	0.0524948	louvain
sim113	0.270107	kmeans		sim113	9	0.0281173	kmeans
sim113	0.14246	hclust		sim113	9	0.00147947	hclust
sim113	0.306603	scCoGAPS		sim113	9	0.000663538	scCoGAPS
sim113	0.332159	DR.SC		sim113	9	0.0525863	DR.SC
sim113	0.333912	BayesSpace		sim113	9	0.0208491	BayesSpace
sim113	0.266545	SpaGCN		sim113	9	0.00399768	SpaGCN
sim113	0.181089	STAGATE		sim113	9	0.0663208	STAGATE
sim114	0.455169	scSpace		sim114	9	0.431308	scSpace
sim114	0.173699	louvain		sim114	9	0.137032	louvain
sim114	0.220989	kmeans		sim114	9	0.1867	kmeans
sim114	0.0368117	hclust		sim114	9	0.000928335	hclust
sim114	0.0468869	scCoGAPS		sim114	9	0.00590869	scCoGAPS
sim114	0.19027	DR.SC		sim114	9	0.156208	DR.SC
sim114	0.0760796	BayesSpace		sim114	9	0.0357531	BayesSpace
sim114	0.0507596	SpaGCN		sim114	9	0.0148368	SpaGCN
sim114	0.0616076	STAGATE		sim114	9	0.0565767	STAGATE
sim115	0.447754	scSpace		sim115	9	0.348671	scSpace
sim115	0.208092	louvain		sim115	9	0.0626288	louvain
sim115	0.203549	kmeans		sim115	9	0.0645968	kmeans
sim115	0.102397	hclust		sim115	9	0.0036692	hclust
sim115	0.157029	scCoGAPS		sim115	9	0.00601941	scCoGAPS
sim115	0.148228	DR.SC		sim115	9	0.0079354	DR.SC
sim115	0.159805	BayesSpace		sim115	9	0.0105523	BayesSpace
sim115	0.152905	SpaGCN		sim115	9	0.0118008	SpaGCN
sim115	0.0975582	STAGATE		sim115	9	0.0499235	STAGATE
sim116	0.464866	scSpace		sim116	9	0.216962	scSpace
sim116	0.395297	louvain		sim116	9	0.111824	louvain
sim116	0.281948	kmeans		sim116	9	0.150224	kmeans
sim116	0.186088	hclust		sim116	9	0.00660568	hclust
sim116	0.311422	scCoGAPS		sim116	9	0.0126186	scCoGAPS
sim116	0.291978	DR.SC		sim116	9	0.00336408	DR.SC
sim116	0.317522	BayesSpace		sim116	9	0.00526013	BayesSpace
sim116	0.295521	SpaGCN		sim116	9	-0.00316909	SpaGCN
sim116	0.150815	STAGATE		sim116	9	0.0478192	STAGATE
sim117	0.703462	scSpace		sim117	9	0.694363	scSpace
sim117	0.53209	louvain		sim117	9	0.517665	louvain
sim117	0.517184	kmeans		sim117	9	0.502232	kmeans
sim117	0.0351675	hclust		sim117	9	0.00665376	hclust
sim117	0.24035	scCoGAPS		sim117	9	0.217171	scCoGAPS
sim117	0.0914104	DR.SC		sim117	9	0.0660077	DR.SC
sim117	0.363609	BayesSpace		sim117	9	0.343922	BayesSpace
sim117	0.130575	SpaGCN		sim117	9	0.104974	SpaGCN
sim117	0.402408	STAGATE		sim117	9	0.39874	STAGATE
sim118	0.622736	scSpace		sim118	9	0.545378	scSpace
sim118	0.482605	louvain		sim118	9	0.371895	louvain
sim118	0.535187	kmeans		sim118	9	0.435211	kmeans
sim118	0.102908	hclust		sim118	9	0.00170507	hclust
sim118	0.175787	scCoGAPS		sim118	9	0.0145412	scCoGAPS
sim118	0.137804	DR.SC		sim118	9	0.0169952	DR.SC
sim118	0.362122	BayesSpace		sim118	9	0.223164	BayesSpace
sim118	0.160334	SpaGCN		sim118	9	0.0158866	SpaGCN
sim118	0.246445	STAGATE		sim118	9	0.207424	STAGATE
sim119	0.550799	scSpace		sim119	9	0.336608	scSpace
sim119	0.521854	louvain		sim119	9	0.281294	louvain
sim119	0.49004	kmeans		sim119	9	0.324926	kmeans
sim119	0.237709	hclust		sim119	9	0.0426953	hclust
sim119	0.142041	scCoGAPS		sim119	9	-0.000538189	scCoGAPS
sim119	0.318067	DR.SC		sim119	9	0.0610896	DR.SC
sim119	0.483413	BayesSpace		sim119	9	0.216825	BayesSpace
sim119	0.304301	SpaGCN		sim119	9	0.0586818	SpaGCN
sim119	0.150981	STAGATE		sim119	9	0.09513	STAGATE
sim120	0.452181	scSpace		sim120	9	0.432315	scSpace
sim120	0.261891	louvain		sim120	9	0.235114	louvain
sim120	0.12396	kmeans		sim120	9	0.0922151	kmeans
sim120	0.0366121	hclust		sim120	9	0.00720729	hclust
sim120	0.0446531	scCoGAPS		sim120	9	0.0109488	scCoGAPS
sim120	0.0384886	DR.SC		sim120	9	0.0158125	DR.SC
sim120	0.0646449	BayesSpace		sim120	9	0.0306923	BayesSpace
sim120	0.0414158	SpaGCN		sim120	9	0.0102823	SpaGCN
sim120	0.172375	STAGATE		sim120	9	0.178518	STAGATE
sim121	0.575325	scSpace		sim121	9	0.495108	scSpace
sim121	0.491705	louvain		sim121	9	0.392449	louvain
sim121	0.491158	kmeans		sim121	9	0.391097	kmeans
sim121	0.0969717	hclust		sim121	9	0.000264719	hclust
sim121	0.201079	scCoGAPS		sim121	9	0.0569832	scCoGAPS
sim121	0.18632	DR.SC		sim121	9	0.0611194	DR.SC
sim121	0.208729	BayesSpace		sim121	9	0.0515867	BayesSpace
sim121	0.162766	SpaGCN		sim121	9	0.0194561	SpaGCN
sim121	0.244351	STAGATE		sim121	9	0.181543	STAGATE
sim122	0.515161	scSpace		sim122	9	0.287016	scSpace
sim122	0.41535	louvain		sim122	9	0.132929	louvain
sim122	0.360137	kmeans		sim122	9	0.145161	kmeans
sim122	0.176042	hclust		sim122	9	-0.00148356	hclust
sim122	0.273963	scCoGAPS		sim122	9	0.00856517	scCoGAPS
sim122	0.259505	DR.SC		sim122	9	0.00644129	DR.SC
sim122	0.337085	BayesSpace		sim122	9	0.00791482	BayesSpace
sim122	0.274806	SpaGCN		sim122	9	0.00884887	SpaGCN
sim122	0.171859	STAGATE		sim122	9	0.0802501	STAGATE
sim123	0.383158	scSpace		sim123	9	0.364136	scSpace
sim123	0.190761	louvain		sim123	9	0.165751	louvain
sim123	0.220327	kmeans		sim123	9	0.196176	kmeans
sim123	0.0393869	hclust		sim123	9	0.0111093	hclust
sim123	0.0284434	scCoGAPS		sim123	9	-0.000761648	scCoGAPS
sim123	0.08511	DR.SC		sim123	9	0.059635	DR.SC
sim123	0.0654156	BayesSpace		sim123	9	0.0364395	BayesSpace
sim123	0.0331297	SpaGCN		sim123	9	0.00628069	SpaGCN
sim123	0.181335	STAGATE		sim123	9	0.184295	STAGATE
sim124	0.643753	scSpace		sim124	9	0.576319	scSpace
sim124	0.580383	louvain		sim124	9	0.491303	louvain
sim124	0.572844	kmeans		sim124	9	0.480966	kmeans
sim124	0.0981457	hclust		sim124	9	0.00111167	hclust
sim124	0.205156	scCoGAPS		sim124	9	0.0508808	scCoGAPS
sim124	0.229573	DR.SC		sim124	9	0.0909736	DR.SC
sim124	0.30885	BayesSpace		sim124	9	0.166893	BayesSpace
sim124	0.153595	SpaGCN		sim124	9	0.0178494	SpaGCN
sim124	0.222155	STAGATE		sim124	9	0.206373	STAGATE
sim125	0.538139	scSpace		sim125	9	0.314814	scSpace
sim125	0.48653	louvain		sim125	9	0.226825	louvain
sim125	0.421482	kmeans		sim125	9	0.217218	kmeans
sim125	0.181013	hclust		sim125	9	0.000873311	hclust
sim125	0.298463	scCoGAPS		sim125	9	0.0205859	scCoGAPS
sim125	0.283556	DR.SC		sim125	9	0.0171329	DR.SC
sim125	0.349074	BayesSpace		sim125	9	0.0152986	BayesSpace
sim125	0.29091	SpaGCN		sim125	9	0.0191401	SpaGCN
sim125	0.369369	STAGATE		sim125	9	0.163102	STAGATE
sim126	0.54079	scSpace		sim126	10	0.526546	scSpace
sim126	0.246211	louvain		sim126	10	0.222444	louvain
sim126	0.188576	kmeans		sim126	10	0.162984	kmeans
sim126	0.0264473	hclust		sim126	10	0.00133994	hclust
sim126	0.0447603	scCoGAPS		sim126	10	0.015513	scCoGAPS
sim126	0.0667811	DR.SC		sim126	10	0.0392375	DR.SC
sim126	0.0473637	BayesSpace		sim126	10	0.0175159	BayesSpace
sim126	0.0393394	SpaGCN		sim126	10	0.0123388	SpaGCN
sim126	0.215763	STAGATE		sim126	10	0.215252	STAGATE
sim127	0.244204	scSpace		sim127	10	0.107446	scSpace
sim127	0.221886	louvain		sim127	10	0.0782606	louvain
sim127	0.182763	kmeans		sim127	10	0.0328131	kmeans
sim127	0.0859676	hclust		sim127	10	0.00334469	hclust
sim127	0.145112	scCoGAPS		sim127	10	0.00626387	scCoGAPS
sim127	0.123119	DR.SC		sim127	10	0.00936671	DR.SC
sim127	0.148448	BayesSpace		sim127	10	0.000141518	BayesSpace
sim127	0.13331	SpaGCN		sim127	10	0.00835181	SpaGCN
sim127	0.0658016	STAGATE		sim127	10	0.053209	STAGATE
sim128	0.374952	scSpace		sim128	10	0.0999548	scSpace
sim128	0.330263	louvain		sim128	10	0.0211512	louvain
sim128	0.256141	kmeans		sim128	10	0.0254473	kmeans
sim128	0.168163	hclust		sim128	10	0.00120914	hclust
sim128	0.258543	scCoGAPS		sim128	10	-0.00148298	scCoGAPS
sim128	0.222719	DR.SC		sim128	10	0.0044496	DR.SC
sim128	0.310972	BayesSpace		sim128	10	0.0115164	BayesSpace
sim128	0.247761	SpaGCN		sim128	10	0.00466699	SpaGCN
sim128	0.224186	STAGATE		sim128	10	0.047437	STAGATE
sim129	0.494328	scSpace		sim129	10	0.473001	scSpace
sim129	0.210732	louvain		sim129	10	0.17678	louvain
sim129	0.141289	kmeans		sim129	10	0.105088	kmeans
sim129	0.0408333	hclust		sim129	10	0.00696374	hclust
sim129	0.0602204	scCoGAPS		sim129	10	0.0204511	scCoGAPS
sim129	0.100106	DR.SC		sim129	10	0.0613121	DR.SC
sim129	0.0624257	BayesSpace		sim129	10	0.0225638	BayesSpace
sim129	0.0502268	SpaGCN		sim129	10	0.0115152	SpaGCN
sim129	0.0593187	STAGATE		sim129	10	0.0551815	STAGATE
sim130	0.382061	scSpace		sim130	10	0.284397	scSpace
sim130	0.186673	louvain		sim130	10	0.0577848	louvain
sim130	0.17688	kmeans		sim130	10	0.0482268	kmeans
sim130	0.0873822	hclust		sim130	10	0.0075156	hclust
sim130	0.130799	scCoGAPS		sim130	10	0.00354929	scCoGAPS
sim130	0.133683	DR.SC		sim130	10	0.0122969	DR.SC
sim130	0.153896	BayesSpace		sim130	10	0.0167931	BayesSpace
sim130	0.119321	SpaGCN		sim130	10	0.00412774	SpaGCN
sim130	0.123638	STAGATE		sim130	10	0.105922	STAGATE
sim131	0.479336	scSpace		sim131	10	0.230214	scSpace
sim131	0.386341	louvain		sim131	10	0.0888688	louvain
sim131	0.215524	kmeans		sim131	10	0.0581308	kmeans
sim131	0.176495	hclust		sim131	10	0.00329833	hclust
sim131	0.311859	scCoGAPS		sim131	10	0.0189286	scCoGAPS
sim131	0.228453	DR.SC		sim131	10	0.013751	DR.SC
sim131	0.238785	BayesSpace		sim131	10	0.0170192	BayesSpace
sim131	0.274799	SpaGCN		sim131	10	0.00806715	SpaGCN
sim131	0.0836455	STAGATE		sim131	10	0.012018	STAGATE
sim132	0.671289	scSpace		sim132	10	0.662225	scSpace
sim132	0.553829	louvain		sim132	10	0.541385	louvain
sim132	0.488753	kmeans		sim132	10	0.474402	kmeans
sim132	0.0231875	hclust		sim132	10	-0.000560665	hclust
sim132	0.213548	scCoGAPS		sim132	10	0.192164	scCoGAPS
sim132	0.0804024	DR.SC		sim132	10	0.0603797	DR.SC
sim132	0.315153	BayesSpace		sim132	10	0.295969	BayesSpace
sim132	0.0335766	SpaGCN		sim132	10	0.00909562	SpaGCN
sim132	0.364959	STAGATE		sim132	10	0.380537	STAGATE
sim133	0.503015	scSpace		sim133	10	0.406188	scSpace
sim133	0.386735	louvain		sim133	10	0.264559	louvain
sim133	0.378107	kmeans		sim133	10	0.255695	kmeans
sim133	0.0820349	hclust		sim133	10	-0.000322691	hclust
sim133	0.157477	scCoGAPS		sim133	10	0.0076692	scCoGAPS
sim133	0.157116	DR.SC		sim133	10	0.0302666	DR.SC
sim133	0.310933	BayesSpace		sim133	10	0.171232	BayesSpace
sim133	0.142031	SpaGCN		sim133	10	0.00689068	SpaGCN
sim133	0.172898	STAGATE		sim133	10	0.104401	STAGATE
sim134	0.539776	scSpace		sim134	10	0.352015	scSpace
sim134	0.476471	louvain		sim134	10	0.256442	louvain
sim134	0.415594	kmeans		sim134	10	0.232608	kmeans
sim134	0.174645	hclust		sim134	10	0.019153	hclust
sim134	0.295189	scCoGAPS		sim134	10	0.0435453	scCoGAPS
sim134	0.299292	DR.SC		sim134	10	0.0940289	DR.SC
sim134	0.382007	BayesSpace		sim134	10	0.116641	BayesSpace
sim134	0.242014	SpaGCN		sim134	10	0.0158067	SpaGCN
sim134	0.258266	STAGATE		sim134	10	0.142927	STAGATE
sim135	0.311334	scSpace		sim135	10	0.289911	scSpace
sim135	0.151	louvain		sim135	10	0.124148	louvain
sim135	0.156431	kmeans		sim135	10	0.129695	kmeans
sim135	0.0270351	hclust		sim135	10	0.0025327	hclust
sim135	0.0375404	scCoGAPS		sim135	10	0.00818786	scCoGAPS
sim135	0.0456026	DR.SC		sim135	10	0.0169422	DR.SC
sim135	0.0446902	BayesSpace		sim135	10	0.0145815	BayesSpace
sim135	0.0292485	SpaGCN		sim135	10	0.00067516	SpaGCN
sim135	0.113142	STAGATE		sim135	10	0.106791	STAGATE
sim136	0.556805	scSpace		sim136	10	0.478929	scSpace
sim136	0.537325	louvain		sim136	10	0.454148	louvain
sim136	0.508479	kmeans		sim136	10	0.419157	kmeans
sim136	0.0889465	hclust		sim136	10	0.0073363	hclust
sim136	0.172308	scCoGAPS		sim136	10	0.0344562	scCoGAPS
sim136	0.140026	DR.SC		sim136	10	0.0345243	DR.SC
sim136	0.222065	BayesSpace		sim136	10	0.0861348	BayesSpace
sim136	0.137563	SpaGCN		sim136	10	0.0116521	SpaGCN
sim136	0.149135	STAGATE		sim136	10	0.139887	STAGATE
sim137	0.560479	scSpace		sim137	10	0.366087	scSpace
sim137	0.421419	louvain		sim137	10	0.155643	louvain
sim137	0.408938	kmeans		sim137	10	0.217297	kmeans
sim137	0.147157	hclust		sim137	10	0.000397959	hclust
sim137	0.277219	scCoGAPS		sim137	10	0.00250736	scCoGAPS
sim137	0.237334	DR.SC		sim137	10	0.0191304	DR.SC
sim137	0.247271	BayesSpace		sim137	10	0.0190307	BayesSpace
sim137	0.257567	SpaGCN		sim137	10	0.00226677	SpaGCN
sim137	0.221646	STAGATE		sim137	10	0.138322	STAGATE
sim138	0.151769	scSpace		sim138	10	0.128248	scSpace
sim138	0.142107	louvain		sim138	10	0.118087	louvain
sim138	0.146152	kmeans		sim138	10	0.122099	kmeans
sim138	0.0228267	hclust		sim138	10	-0.00115661	hclust
sim138	0.0270957	scCoGAPS		sim138	10	0.00148202	scCoGAPS
sim138	0.0540805	DR.SC		sim138	10	0.0296378	DR.SC
sim138	0.0365691	BayesSpace		sim138	10	0.00966236	BayesSpace
sim138	0.0303174	SpaGCN		sim138	10	0.00574966	SpaGCN
sim138	0.0620509	STAGATE		sim138	10	0.0543273	STAGATE
sim139	0.685664	scSpace		sim139	10	0.626315	scSpace
sim139	0.571229	louvain		sim139	10	0.48714	louvain
sim139	0.49519	kmeans		sim139	10	0.393853	kmeans
sim139	0.0659344	hclust		sim139	10	0.000184595	hclust
sim139	0.257608	scCoGAPS		sim139	10	0.111967	scCoGAPS
sim139	0.240019	DR.SC		sim139	10	0.112541	DR.SC
sim139	0.300991	BayesSpace		sim139	10	0.15992	BayesSpace
sim139	0.101907	SpaGCN		sim139	10	0.0123347	SpaGCN
sim139	0.297628	STAGATE		sim139	10	0.264713	STAGATE
sim140	0.450959	scSpace		sim140	10	0.223627	scSpace
sim140	0.428201	louvain		sim140	10	0.185717	louvain
sim140	0.366104	kmeans		sim140	10	0.161153	kmeans
sim140	0.177763	hclust		sim140	10	0.0172283	hclust
sim140	0.267392	scCoGAPS		sim140	10	0.00658158	scCoGAPS
sim140	0.272973	DR.SC		sim140	10	0.0120867	DR.SC
sim140	0.299511	BayesSpace		sim140	10	0.0174611	BayesSpace
sim140	0.214476	SpaGCN		sim140	10	0.012038	SpaGCN
sim140	0.149298	STAGATE		sim140	10	0.0657861	STAGATE

## Sheet: S.Fig.2b
sim	cor	method
sim_1	0.99	scSpace
sim_2	0.971	scSpace
sim_3	0.799	scSpace
sim_4	0.943	scSpace
sim_5	0.908	scSpace
sim_6	0.964	scSpace
sim_7	0.914	scSpace
sim_8	0.859	scSpace
sim_9	0.927	scSpace
sim_10	0.88	scSpace
sim_11	0.983	scSpace
sim_12	0.954	scSpace
sim_13	0.896	scSpace
sim_14	0.841	scSpace
sim_15	0.901	scSpace
sim_16	0.816	scSpace
sim_17	0.9	scSpace
sim_18	0.845	scSpace
sim_19	0.923	scSpace
sim_20	0.901	scSpace
sim_21	0.986	scSpace
sim_22	0.871	scSpace
sim_23	0.916	scSpace
sim_24	0.951	scSpace
sim_25	0.814	scSpace
sim_26	0.726	scSpace
sim_27	0.987	scSpace
sim_28	0.851	scSpace
sim_29	0.977	scSpace
sim_30	0.963	scSpace
sim_31	0.954	scSpace
sim_32	0.89	scSpace
sim_33	0.875	scSpace
sim_34	0.978	scSpace
sim_35	0.849	scSpace
sim_36	0.725	scSpace
sim_37	0.93	scSpace
sim_38	0.901	scSpace
sim_39	0.912	scSpace
sim_40	0.746	scSpace
sim_41	0.989	scSpace
sim_42	0.893	scSpace
sim_43	0.899	scSpace
sim_44	0.971	scSpace
sim_45	0.892	scSpace
sim_46	0.828	scSpace
sim_47	0.967	scSpace
sim_48	0.856	scSpace
sim_49	0.919	scSpace
sim_50	0.854	scSpace

## Sheet: S.Fig.3
# S.Fig.3a-d									# S.Fig.3e
simulation	subclusters	ari	nmi	ari_sub	nmi_sub	l_value	method		simulation	subclusters	ari	nmi	ari_sub	nmi_sub	method
sim1	2	0.990729	0.955566	0.892333	0.809557	3	scSpace(not_neighbor)		sim1	2	0.994144	0.968514	0.931765	0.863964	scSpace
sim1	2	0.992998	0.963908	0.918576	0.84483	4	scSpace(not_neighbor)		sim2	3	0.966273	0.909948	0.864035	0.789486	scSpace
sim1	2	0.994144	0.968526	0.931864	0.864469	5	scSpace(not_neighbor)		sim3	4	0.938498	0.907775	0.891903	0.848057	scSpace
sim1	2	0.994144	0.968526	0.931864	0.864469	8	scSpace(not_neighbor)		sim4	2	0.954885	0.93489	0.769523	0.66555	scSpace
sim1	2	0.992997	0.963475	0.91846	0.842458	10	scSpace(not_neighbor)		sim5	3	0.85836	0.870595	0.748937	0.687434	scSpace
sim1	2	0.450711	0.645212	0	0	20	scSpace(not_neighbor)		sim6	4	0.837808	0.840239	0.726299	0.678227	scSpace
sim1	2	0.449847	0.644983	0	0	30	scSpace(not_neighbor)		sim7	2	0.89547	0.911834	0.593141	0.517538	scSpace
sim1	2	0.44467	0.643618	0	0	50	scSpace(not_neighbor)		sim8	3	0.943027	0.914373	0.720695	0.634742	scSpace
sim4	2	0.915705	0.89301	0.5688	0.448967	3	scSpace(not_neighbor)		sim9	3	0.855706	0.888642	0.670518	0.594853	scSpace
sim4	2	0.915705	0.89301	0.5688	0.448967	4	scSpace(not_neighbor)		sim10	4	0.94771	0.936618	0.841182	0.790057	scSpace
sim4	2	0.917205	0.894545	0.576617	0.457247	5	scSpace(not_neighbor)		sim11	2	0.99192	0.96985	0.927667	0.873044	scSpace
sim4	2	0.926552	0.903495	0.624158	0.502618	8	scSpace(not_neighbor)		sim12	3	0.918097	0.842252	0.719459	0.643146	scSpace
sim4	2	0.936287	0.913124	0.673497	0.55091	10	scSpace(not_neighbor)		sim13	4	0.858027	0.817788	0.771376	0.708506	scSpace
sim4	2	0.941151	0.91938	0.69936	0.585877	20	scSpace(not_neighbor)		sim14	2	0.917334	0.899305	0.692121	0.587959	scSpace
sim4	2	0.906455	0.891553	0.524585	0.448658	30	scSpace(not_neighbor)		sim15	3	0.744639	0.762889	0.549478	0.457213	scSpace
sim4	2	0.883132	0.880721	0.406405	0.394287	50	scSpace(not_neighbor)		sim16	4	0.785488	0.786139	0.648907	0.573357	scSpace
sim7	2	0.934003	0.930334	0.733476	0.601197	3	scSpace(not_neighbor)		sim17	2	0.959131	0.95077	0.79338	0.679273	scSpace
sim7	2	0.926107	0.924577	0.700282	0.565785	4	scSpace(not_neighbor)		sim18	3	0.911952	0.88728	0.627823	0.554211	scSpace
sim7	2	0.926186	0.925074	0.699931	0.56736	5	scSpace(not_neighbor)		sim19	3	0.907569	0.907927	0.682024	0.618222	scSpace
sim7	2	0.924333	0.924344	0.691328	0.561128	8	scSpace(not_neighbor)		sim20	4	0.830208	0.882766	0.641059	0.657499	scSpace
sim7	2	0.924419	0.925043	0.690945	0.563794	10	scSpace(not_neighbor)		sim21	2	0.990793	0.944864	0.831179	0.695477	scSpace
sim7	2	0.930028	0.92739	0.716812	0.583183	20	scSpace(not_neighbor)		sim22	3	0.956352	0.913235	0.880197	0.811804	scSpace
sim7	2	0.929884	0.926755	0.717438	0.581847	30	scSpace(not_neighbor)		sim23	4	0.944827	0.879236	0.730872	0.733321	scSpace
sim7	2	0.90872	0.911237	0.629344	0.488229	50	scSpace(not_neighbor)		sim24	2	0.982683	0.967555	0.898315	0.802334	scSpace
sim11	2	0.986693	0.950016	0.88088	0.789527	3	scSpace(not_neighbor)		sim25	3	0.935888	0.902139	0.795808	0.707064	scSpace
sim11	2	0.986693	0.950016	0.88088	0.789527	4	scSpace(not_neighbor)		sim26	4	0.887912	0.802569	0.504977	0.449794	scSpace
sim11	2	0.98929	0.962518	0.903918	0.841541	5	scSpace(not_neighbor)		sim27	2	0.992024	0.984375	0.919914	0.856962	scSpace
sim11	2	0.472121	0.660922	0	0	8	scSpace(not_neighbor)		sim28	3	0.892881	0.876115	0.64366	0.548532	scSpace
sim11	2	0.486988	0.664811	0	0	10	scSpace(not_neighbor)		sim29	3	0.936564	0.946954	0.864541	0.814529	scSpace
sim11	2	0.477013	0.662191	0	0	20	scSpace(not_neighbor)		sim30	4	0.950696	0.939844	0.847904	0.805394	scSpace
sim11	2	0.494598	0.666838	0	0	30	scSpace(not_neighbor)		sim31	2	0.989105	0.959588	0.909277	0.844033	scSpace
sim11	2	0.477588	0.662341	0	0	50	scSpace(not_neighbor)		sim32	3	0.505007	0.673374	0.481012	0.462198	scSpace
sim14	2	0.943922	0.92325	0.795646	0.696674	3	scSpace(not_neighbor)		sim33	4	0.551763	0.650746	0.458376	0.42517	scSpace
sim14	2	0.943922	0.92325	0.795646	0.696674	4	scSpace(not_neighbor)		sim34	2	0.932466	0.91717	0.629218	0.533117	scSpace
sim14	2	0.943922	0.92325	0.795646	0.696674	5	scSpace(not_neighbor)		sim35	3	0.887912	0.802569	0.504977	0.449794	scSpace
sim14	2	0.956358	0.935618	0.840579	0.744615	8	scSpace(not_neighbor)		sim36	4	0.739848	0.758307	0.443267	0.399867	scSpace
sim14	2	0.960572	0.940159	0.855849	0.762316	10	scSpace(not_neighbor)		sim37	2	0.973548	0.963831	0.834273	0.736209	scSpace
sim14	2	0.952268	0.929555	0.825179	0.719422	20	scSpace(not_neighbor)		sim38	3	0.962822	0.945307	0.855203	0.790567	scSpace
sim14	2	0.944194	0.920707	0.794809	0.682248	30	scSpace(not_neighbor)		sim39	3	0.90288	0.912505	0.754673	0.652488	scSpace
sim14	2	0.920397	0.895359	0.708448	0.583222	50	scSpace(not_neighbor)		sim40	4	0.864247	0.865093	0.484221	0.501104	scSpace
sim17	2	0.932904	0.932363	0.664562	0.566819	3	scSpace(not_neighbor)		sim41	2	0.996945	0.97764	0.93838	0.896877	scSpace
sim17	2	0.936445	0.936737	0.682579	0.595425	4	scSpace(not_neighbor)		sim42	3	0.943389	0.854041	0.739028	0.656794	scSpace
sim17	2	0.936445	0.936737	0.682579	0.595425	5	scSpace(not_neighbor)		sim43	4	0.611854	0.747333	0.734162	0.671898	scSpace
sim17	2	0.943794	0.941656	0.71871	0.62575	8	scSpace(not_neighbor)		sim44	2	0.976349	0.957819	0.874518	0.783034	scSpace
sim17	2	0.947534	0.944269	0.737143	0.641922	10	scSpace(not_neighbor)		sim45	3	0.716125	0.836688	0.741278	0.714342	scSpace
sim17	2	0.958966	0.954979	0.794181	0.710239	20	scSpace(not_neighbor)		sim46	4	0.89543	0.833728	0.631386	0.560733	scSpace
sim17	2	0.955204	0.948375	0.774473	0.665838	30	scSpace(not_neighbor)		sim47	2	0.996613	0.987285	0.905005	0.83264	scSpace
sim17	2	0.947597	0.942559	0.736842	0.629629	50	scSpace(not_neighbor)		sim48	3	0.772442	0.839643	0.647297	0.54713	scSpace
sim21	2	0.994647	0.966312	0.900833	0.811545	3	scSpace(not_neighbor)		sim49	3	0.863809	0.901761	0.654888	0.566041	scSpace
sim21	2	0.992699	0.95792	0.863664	0.762194	4	scSpace(not_neighbor)		sim50	4	0.740374	0.841828	0.539702	0.4911	scSpace
sim21	2	0.992699	0.95792	0.863664	0.762194	5	scSpace(not_neighbor)		sim51	5	0.914446	0.889592	0.907948	0.865295	scSpace
sim21	2	0.428199	0.631346	0	0	8	scSpace(not_neighbor)		sim52	5	0.678866	0.699722	0.533013	0.495359	scSpace
sim21	2	0.433629	0.632931	0	0	10	scSpace(not_neighbor)		sim53	5	0.706418	0.777621	0.404389	0.430085	scSpace
sim21	2	0.451852	0.638322	0	0	20	scSpace(not_neighbor)		sim54	5	0.812865	0.782733	0.797381	0.733319	scSpace
sim21	2	0.454546	0.639129	0	0	30	scSpace(not_neighbor)		sim55	5	0.690909	0.727998	0.561599	0.542613	scSpace
sim21	2	0.44724	0.636947	0	0	50	scSpace(not_neighbor)		sim56	5	0.836804	0.84705	0.675983	0.609836	scSpace
sim24	2	0.992502	0.985267	0.955112	0.908387	3	scSpace(not_neighbor)		sim57	5	0.872452	0.84606	0.863981	0.81493	scSpace
sim24	2	0.992502	0.985267	0.955112	0.908387	4	scSpace(not_neighbor)		sim58	5	0.809614	0.846758	0.724471	0.726034	scSpace
sim24	2	0.99127	0.983375	0.947647	0.896431	5	scSpace(not_neighbor)		sim59	5	0.837408	0.864872	0.668945	0.664042	scSpace
sim24	2	0.988821	0.979806	0.932731	0.873731	8	scSpace(not_neighbor)		sim60	5	0.804946	0.77057	0.790412	0.72192	scSpace
sim24	2	0.988821	0.979806	0.932731	0.873731	10	scSpace(not_neighbor)		sim61	5	0.964864	0.950844	0.949126	0.915015	scSpace
sim24	2	0.983982	0.973332	0.902944	0.831974	20	scSpace(not_neighbor)		sim62	5	0.806533	0.817549	0.607027	0.534082	scSpace
sim24	2	0.985184	0.97488	0.910386	0.842035	30	scSpace(not_neighbor)		sim63	5	0.712446	0.682424	0.693523	0.619337	scSpace
sim24	2	0.974451	0.955857	0.846263	0.723988	50	scSpace(not_neighbor)		sim64	5	0.767062	0.777675	0.661779	0.612929	scSpace
sim27	2	0.993004	0.985824	0.929718	0.870081	3	scSpace(not_neighbor)		sim65	5	0.926751	0.935958	0.853024	0.835267	scSpace
sim27	2	0.993004	0.985824	0.929718	0.870081	4	scSpace(not_neighbor)		sim66	6	0.753663	0.732623	0.740185	0.688563	scSpace
sim27	2	0.993987	0.988499	0.939627	0.894715	5	scSpace(not_neighbor)		sim67	6	0.613059	0.639129	0.492497	0.445543	scSpace
sim27	2	0.993989	0.987345	0.93958	0.883887	8	scSpace(not_neighbor)		sim68	6	0.672137	0.727022	0.3797	0.388056	scSpace
sim27	2	0.993989	0.987345	0.93958	0.883887	10	scSpace(not_neighbor)		sim69	6	0.632634	0.651916	0.609234	0.590228	scSpace
sim27	2	0.993994	0.986729	0.939483	0.877629	20	scSpace(not_neighbor)		sim70	6	0.602297	0.647289	0.46204	0.447476	scSpace
sim27	2	0.992039	0.983756	0.919587	0.849416	30	scSpace(not_neighbor)		sim71	6	0.803183	0.824042	0.643593	0.614939	scSpace
sim27	2	0.988191	0.978329	0.880406	0.797974	50	scSpace(not_neighbor)		sim72	6	0.754316	0.72022	0.741684	0.675397	scSpace
sim31	2	0.979993	0.930224	0.833241	0.729926	3	scSpace(not_neighbor)		sim73	6	0.792453	0.788067	0.73099	0.673617	scSpace
sim31	2	0.985152	0.94505	0.876241	0.787311	4	scSpace(not_neighbor)		sim74	6	0.724221	0.771998	0.49079	0.497476	scSpace
sim31	2	0.990439	0.963295	0.920359	0.858205	5	scSpace(not_neighbor)		sim75	6	0.678042	0.669592	0.660418	0.615261	scSpace
sim31	2	0.461937	0.656603	0	0	8	scSpace(not_neighbor)		sim76	6	0.83512	0.832379	0.783168	0.743635	scSpace
sim31	2	0.466378	0.657725	0	0	10	scSpace(not_neighbor)		sim77	6	0.73846	0.7708	0.513178	0.473538	scSpace
sim31	2	0.467863	0.658101	0	0	20	scSpace(not_neighbor)		sim78	6	0.606578	0.619977	0.585662	0.555168	scSpace
sim31	2	0.46955	0.65853	0	0	30	scSpace(not_neighbor)		sim79	6	0.75521	0.751114	0.680835	0.624046	scSpace
sim31	2	0.489683	0.663742	0	0	50	scSpace(not_neighbor)		sim80	6	0.880376	0.899019	0.780728	0.774221	scSpace
sim34	2	0.942787	0.917342	0.660802	0.494186	3	scSpace(not_neighbor)		sim81	7	0.603389	0.614929	0.586937	0.561609	scSpace
sim34	2	0.947628	0.923461	0.68733	0.527799	4	scSpace(not_neighbor)		sim82	7	0.44093	0.499095	0.291248	0.288073	scSpace
sim34	2	0.942686	0.91668	0.663242	0.495359	5	scSpace(not_neighbor)		sim83	7	0.487079	0.587425	0.195154	0.212518	scSpace
sim34	2	0.94568	0.919859	0.686178	0.523661	8	scSpace(not_neighbor)		sim84	7	0.717763	0.731601	0.703532	0.692007	scSpace
sim34	2	0.699915	0.821393	0	0	10	scSpace(not_neighbor)		sim85	7	0.551815	0.612676	0.447435	0.445924	scSpace
sim34	2	0.71138	0.825017	0	0	20	scSpace(not_neighbor)		sim86	7	0.55434	0.646585	0.318609	0.332084	scSpace
sim34	2	0.838	0.83808	0.148412	0.124394	30	scSpace(not_neighbor)		sim87	7	0.774662	0.76743	0.766221	0.737452	scSpace
sim34	2	0.843133	0.83754	0.165759	0.11196	50	scSpace(not_neighbor)		sim88	7	0.741833	0.759481	0.669939	0.651851	scSpace
sim37	2	0.954552	0.945846	0.714176	0.601456	3	scSpace(not_neighbor)		sim89	7	0.689866	0.735886	0.510164	0.493149	scSpace
sim37	2	0.952937	0.945033	0.703595	0.594044	4	scSpace(not_neighbor)		sim90	7	0.571399	0.579582	0.554202	0.526741	scSpace
sim37	2	0.946579	0.941726	0.662094	0.565005	5	scSpace(not_neighbor)		sim91	7	0.805973	0.798527	0.754929	0.711534	scSpace
sim37	2	0.954676	0.94862	0.713797	0.618081	8	scSpace(not_neighbor)		sim92	7	0.672742	0.718811	0.49749	0.444281	scSpace
sim37	2	0.956361	0.950938	0.72428	0.634811	10	scSpace(not_neighbor)		sim93	7	0.372219	0.400661	0.349255	0.328758	scSpace
sim37	2	0.966503	0.95754	0.789437	0.687863	20	scSpace(not_neighbor)		sim94	7	0.615242	0.646289	0.509729	0.484958	scSpace
sim37	2	0.969996	0.960355	0.81172	0.709771	30	scSpace(not_neighbor)		sim95	7	0.698426	0.768143	0.515883	0.562197	scSpace
sim37	2	0.957835	0.948125	0.735514	0.620611	50	scSpace(not_neighbor)		sim96	8	0.615958	0.600724	0.601789	0.552815	scSpace
sim41	2	0.998767	0.987832	0.975129	0.944093	3	scSpace(not_neighbor)		sim97	8	0.466231	0.519957	0.336666	0.341331	scSpace
sim41	2	0.998767	0.989219	0.975132	0.950535	4	scSpace(not_neighbor)		sim98	8	0.42737	0.543997	0.132687	0.173785	scSpace
sim41	2	0.998767	0.989219	0.975132	0.950535	5	scSpace(not_neighbor)		sim99	8	0.425293	0.486573	0.399193	0.419528	scSpace
sim41	2	0.998767	0.989219	0.975132	0.950535	8	scSpace(not_neighbor)		sim100	8	0.464878	0.54134	0.355921	0.372543	scSpace
sim41	2	0.998767	0.989219	0.975132	0.950535	10	scSpace(not_neighbor)		sim101	8	0.537561	0.614304	0.293826	0.299585	scSpace
sim41	2	0.998767	0.987832	0.975129	0.944093	20	scSpace(not_neighbor)		sim102	8	0.725159	0.73784	0.715926	0.708135	scSpace
sim41	2	0.423913	0.611625	0	0	30	scSpace(not_neighbor)		sim103	8	0.760376	0.739803	0.700034	0.641671	scSpace
sim41	2	0.442584	0.617285	0	0	50	scSpace(not_neighbor)		sim104	8	0.609071	0.690323	0.401584	0.435963	scSpace
sim44	2	0.97639	0.95946	0.874273	0.790002	3	scSpace(not_neighbor)		sim105	8	0.667249	0.659982	0.654989	0.621325	scSpace
sim44	2	0.97639	0.95946	0.874273	0.790002	4	scSpace(not_neighbor)		sim106	8	0.752943	0.752173	0.69327	0.659253	scSpace
sim44	2	0.97639	0.95946	0.874273	0.790002	5	scSpace(not_neighbor)		sim107	8	0.580397	0.620692	0.350724	0.324374	scSpace
sim44	2	0.977598	0.961661	0.880658	0.801256	8	scSpace(not_neighbor)		sim108	8	0.415018	0.468219	0.395399	0.409921	scSpace
sim44	2	0.974016	0.957351	0.861408	0.778398	10	scSpace(not_neighbor)		sim109	8	0.769391	0.77954	0.712521	0.693728	scSpace
sim44	2	0.966918	0.94607	0.82383	0.720641	20	scSpace(not_neighbor)		sim110	8	0.651198	0.727893	0.458981	0.511071	scSpace
sim44	2	0.959967	0.936548	0.787139	0.672277	30	scSpace(not_neighbor)		sim111	9	0.37895	0.420627	0.356768	0.358297	scSpace
sim44	2	0.942074	0.916259	0.694059	0.572879	50	scSpace(not_neighbor)		sim112	9	0.554858	0.566989	0.470037	0.428848	scSpace
sim47	2	0.997165	0.9889	0.920522	0.854076	3	scSpace(not_neighbor)		sim113	9	0.438213	0.550676	0.176029	0.241137	scSpace
sim47	2	0.997165	0.9889	0.920522	0.854076	4	scSpace(not_neighbor)		sim114	9	0.455169	0.515381	0.431308	0.458675	scSpace
sim47	2	0.997165	0.9889	0.920522	0.854076	5	scSpace(not_neighbor)		sim115	9	0.447754	0.530307	0.348671	0.379849	scSpace
sim47	2	0.997165	0.9889	0.920522	0.854076	8	scSpace(not_neighbor)		sim116	9	0.464866	0.568839	0.216962	0.277075	scSpace
sim47	2	0.997165	0.9889	0.920522	0.854076	10	scSpace(not_neighbor)		sim117	9	0.703462	0.696146	0.694363	0.665586	scSpace
sim47	2	0.82074	0.889563	0	0	20	scSpace(not_neighbor)		sim118	9	0.622736	0.646032	0.545378	0.531875	scSpace
sim47	2	0.828926	0.892091	0	0	30	scSpace(not_neighbor)		sim119	9	0.550799	0.629433	0.336608	0.371625	scSpace
sim47	2	0.827924	0.891362	0	0	50	scSpace(not_neighbor)		sim120	9	0.452181	0.480223	0.432315	0.426119	scSpace
sim2	3	0.955672	0.892664	0.823462	0.745407	3	scSpace(not_neighbor)		sim121	9	0.575325	0.630821	0.495108	0.51287	scSpace
sim2	3	0.955711	0.892332	0.823603	0.744635	4	scSpace(not_neighbor)		sim122	9	0.515161	0.582092	0.287016	0.296264	scSpace
sim2	3	0.955711	0.892332	0.823603	0.744635	5	scSpace(not_neighbor)		sim123	9	0.383158	0.443664	0.364136	0.389485	scSpace
sim2	3	0.604799	0.749577	0.658112	0.64675	8	scSpace(not_neighbor)		sim124	9	0.643753	0.681838	0.576319	0.573088	scSpace
sim2	3	0.612957	0.757697	0.667181	0.667547	10	scSpace(not_neighbor)		sim125	9	0.538139	0.641265	0.314814	0.393067	scSpace
sim2	3	0.591435	0.740101	0.629537	0.621033	20	scSpace(not_neighbor)		sim126	10	0.54079	0.540043	0.526546	0.496698	scSpace
sim2	3	0.590053	0.730498	0.610559	0.589334	30	scSpace(not_neighbor)		sim127	10	0.244204	0.340494	0.107446	0.15795	scSpace
sim2	3	0.596601	0.725879	0.592074	0.567621	50	scSpace(not_neighbor)		sim128	10	0.374952	0.472912	0.0999548	0.151303	scSpace
sim5	3	0.84849	0.856316	0.724256	0.635253	3	scSpace(not_neighbor)		sim129	10	0.494328	0.562206	0.473001	0.514096	scSpace
sim5	3	0.846454	0.856446	0.719838	0.633432	4	scSpace(not_neighbor)		sim130	10	0.382061	0.444221	0.284397	0.288612	scSpace
sim5	3	0.854805	0.858898	0.733333	0.63363	5	scSpace(not_neighbor)		sim131	10	0.479336	0.540237	0.230214	0.250527	scSpace
sim5	3	0.86645	0.867326	0.753356	0.650359	8	scSpace(not_neighbor)		sim132	10	0.671289	0.688845	0.662225	0.660634	scSpace
sim5	3	0.867355	0.867723	0.755745	0.654157	10	scSpace(not_neighbor)		sim133	10	0.503015	0.543507	0.406188	0.414348	scSpace
sim5	3	0.666809	0.796683	0.425248	0.5224	20	scSpace(not_neighbor)		sim134	10	0.539776	0.609342	0.352015	0.376634	scSpace
sim5	3	0.658268	0.786415	0.411534	0.499202	30	scSpace(not_neighbor)		sim135	10	0.311334	0.381233	0.289911	0.323348	scSpace
sim5	3	0.648304	0.767701	0.393142	0.454196	50	scSpace(not_neighbor)		sim136	10	0.556805	0.582386	0.478929	0.464875	scSpace
sim8	3	0.863946	0.871019	0.366481	0.359799	3	scSpace(not_neighbor)		sim137	10	0.560479	0.605063	0.366087	0.363776	scSpace
sim8	3	0.87159	0.876765	0.425724	0.412752	4	scSpace(not_neighbor)		sim138	10	0.151769	0.257105	0.128248	0.191491	scSpace
sim8	3	0.859774	0.871212	0.37829	0.371694	5	scSpace(not_neighbor)		sim139	10	0.685664	0.664243	0.626315	0.567476	scSpace
sim8	3	0.942664	0.91717	0.718301	0.647858	8	scSpace(not_neighbor)		sim140	10	0.450959	0.546699	0.223627	0.278872	scSpace
sim8	3	0.948614	0.923413	0.747476	0.674546	10	scSpace(not_neighbor)		sim1	2	0.450711	0.645212	0	0	scSpace(not_neighbor)_l20
sim8	3	0.952036	0.929148	0.764559	0.698415	20	scSpace(not_neighbor)		sim4	2	0.941151	0.91938	0.69936	0.585877	scSpace(not_neighbor)_l20
sim8	3	0.944071	0.920384	0.724592	0.66282	30	scSpace(not_neighbor)		sim7	2	0.930028	0.92739	0.716812	0.583183	scSpace(not_neighbor)_l20
sim8	3	0.934425	0.909099	0.677132	0.614932	50	scSpace(not_neighbor)		sim11	2	0.477013	0.662191	0	0	scSpace(not_neighbor)_l20
sim9	3	0.823488	0.89424	0.594879	0.596869	3	scSpace(not_neighbor)		sim14	2	0.952268	0.929555	0.825179	0.719422	scSpace(not_neighbor)_l20
sim9	3	0.831632	0.894643	0.613489	0.597376	4	scSpace(not_neighbor)		sim17	2	0.958966	0.954979	0.794181	0.710239	scSpace(not_neighbor)_l20
sim9	3	0.839056	0.89784	0.630092	0.603705	5	scSpace(not_neighbor)		sim21	2	0.451852	0.638322	0	0	scSpace(not_neighbor)_l20
sim9	3	0.851941	0.907139	0.659453	0.635511	8	scSpace(not_neighbor)		sim24	2	0.983982	0.973332	0.902944	0.831974	scSpace(not_neighbor)_l20
sim9	3	0.856947	0.909328	0.670957	0.644066	10	scSpace(not_neighbor)		sim27	2	0.993994	0.986729	0.939483	0.877629	scSpace(not_neighbor)_l20
sim9	3	0.850282	0.902671	0.656274	0.627962	20	scSpace(not_neighbor)		sim31	2	0.467863	0.658101	0	0	scSpace(not_neighbor)_l20
sim9	3	0.844052	0.897432	0.641892	0.606879	30	scSpace(not_neighbor)		sim34	2	0.71138	0.825017	0	0	scSpace(not_neighbor)_l20
sim9	3	0.823592	0.879562	0.596639	0.556502	50	scSpace(not_neighbor)		sim37	2	0.966503	0.95754	0.789437	0.687863	scSpace(not_neighbor)_l20
sim12	3	0.58112	0.738706	0.559613	0.60453	3	scSpace(not_neighbor)		sim41	2	0.998767	0.987832	0.975129	0.944093	scSpace(not_neighbor)_l20
sim12	3	0.585895	0.743653	0.573085	0.619043	4	scSpace(not_neighbor)		sim44	2	0.966918	0.94607	0.82383	0.720641	scSpace(not_neighbor)_l20
sim12	3	0.589058	0.74435	0.573085	0.619043	5	scSpace(not_neighbor)		sim47	2	0.82074	0.889563	0	0	scSpace(not_neighbor)_l20
sim12	3	0.610162	0.767574	0.623851	0.684521	8	scSpace(not_neighbor)		sim2	3	0.591435	0.740101	0.629537	0.621033	scSpace(not_neighbor)_l20
sim12	3	0.61099	0.767765	0.623851	0.684521	10	scSpace(not_neighbor)		sim5	3	0.666809	0.796683	0.425248	0.5224	scSpace(not_neighbor)_l20
sim12	3	0.640406	0.75413	0.620448	0.624801	20	scSpace(not_neighbor)		sim8	3	0.952036	0.929148	0.764559	0.698415	scSpace(not_neighbor)_l20
sim12	3	0.601319	0.745148	0.620448	0.624801	30	scSpace(not_neighbor)		sim9	3	0.850282	0.902671	0.656274	0.627962	scSpace(not_neighbor)_l20
sim12	3	0.924193	0.845046	0.741098	0.648123	50	scSpace(not_neighbor)		sim12	3	0.640406	0.75413	0.620448	0.624801	scSpace(not_neighbor)_l20
sim15	3	0.811234	0.847613	0.662623	0.62327	3	scSpace(not_neighbor)		sim15	3	0.648955	0.725065	0.3854	0.386072	scSpace(not_neighbor)_l20
sim15	3	0.77917	0.837752	0.60538	0.599059	4	scSpace(not_neighbor)		sim18	3	0.915976	0.90004	0.648517	0.596847	scSpace(not_neighbor)_l20
sim15	3	0.830949	0.81911	0.702834	0.59207	5	scSpace(not_neighbor)		sim19	3	0.939612	0.937522	0.792432	0.74057	scSpace(not_neighbor)_l20
sim15	3	0.822698	0.855738	0.683247	0.644911	8	scSpace(not_neighbor)		sim22	3	0.946396	0.90248	0.853871	0.783928	scSpace(not_neighbor)_l20
sim15	3	0.821664	0.850291	0.681353	0.631373	10	scSpace(not_neighbor)		sim25	3	0.745894	0.847773	0.670787	0.689964	scSpace(not_neighbor)_l20
sim15	3	0.648955	0.725065	0.3854	0.386072	20	scSpace(not_neighbor)		sim28	3	0.731147	0.845069	0.577779	0.554477	scSpace(not_neighbor)_l20
sim15	3	0.598188	0.687877	0.298088	0.307243	30	scSpace(not_neighbor)		sim29	3	0.967885	0.969492	0.931195	0.892286	scSpace(not_neighbor)_l20
sim15	3	0.602693	0.697414	0.306129	0.328895	50	scSpace(not_neighbor)		sim32	3	0.257366	0.547267	0	0	scSpace(not_neighbor)_l20
sim18	3	0.822957	0.857065	0.436173	0.434475	3	scSpace(not_neighbor)		sim35	3	0.856181	0.835414	0.55659	0.486915	scSpace(not_neighbor)_l20
sim18	3	0.817367	0.850451	0.413808	0.404393	4	scSpace(not_neighbor)		sim38	3	0.960401	0.944153	0.845738	0.786219	scSpace(not_neighbor)_l20
sim18	3	0.813584	0.848995	0.413808	0.404393	5	scSpace(not_neighbor)		sim39	3	0.950729	0.944582	0.875587	0.780665	scSpace(not_neighbor)_l20
sim18	3	0.691651	0.824284	0.424898	0.418693	8	scSpace(not_neighbor)		sim42	3	0.560371	0.715813	0.520888	0.5508	scSpace(not_neighbor)_l20
sim18	3	0.70025	0.826935	0.438873	0.429768	10	scSpace(not_neighbor)		sim45	3	0.728949	0.848061	0.750133	0.747095	scSpace(not_neighbor)_l20
sim18	3	0.915976	0.90004	0.648517	0.596847	20	scSpace(not_neighbor)		sim48	3	0.838469	0.845727	0.430507	0.404176	scSpace(not_neighbor)_l20
sim18	3	0.905299	0.890346	0.604804	0.555522	30	scSpace(not_neighbor)		sim49	3	0.920241	0.929929	0.798775	0.72141	scSpace(not_neighbor)_l20
sim18	3	0.877709	0.849147	0.483539	0.402512	50	scSpace(not_neighbor)		sim3	4	0.938216	0.905914	0.891875	0.844271	scSpace(not_neighbor)_l20
sim19	3	0.841425	0.892327	0.462999	0.541939	3	scSpace(not_neighbor)		sim6	4	0.777748	0.800879	0.623759	0.602579	scSpace(not_neighbor)_l20
sim19	3	0.88533	0.905721	0.608165	0.604523	4	scSpace(not_neighbor)		sim10	4	0.970052	0.959101	0.908869	0.864889	scSpace(not_neighbor)_l20
sim19	3	0.889211	0.907998	0.621319	0.614237	5	scSpace(not_neighbor)		sim13	4	0.898383	0.859993	0.836002	0.776597	scSpace(not_neighbor)_l20
sim19	3	0.89316	0.910409	0.634724	0.624489	8	scSpace(not_neighbor)		sim16	4	0.85037	0.858024	0.756254	0.706327	scSpace(not_neighbor)_l20
sim19	3	0.89673	0.910699	0.646582	0.62632	10	scSpace(not_neighbor)		sim20	4	0.853974	0.897762	0.691984	0.700126	scSpace(not_neighbor)_l20
sim19	3	0.939612	0.937522	0.792432	0.74057	20	scSpace(not_neighbor)		sim23	4	0.40584	0.667683	0.483836	0.59235	scSpace(not_neighbor)_l20
sim19	3	0.903083	0.907505	0.667023	0.615633	30	scSpace(not_neighbor)		sim26	4	0.760563	0.809275	0.594217	0.580733	scSpace(not_neighbor)_l20
sim19	3	0.888828	0.898971	0.618252	0.579856	50	scSpace(not_neighbor)		sim30	4	0.977565	0.97138	0.930735	0.907477	scSpace(not_neighbor)_l20
sim22	3	0.92542	0.871184	0.794813	0.72239	3	scSpace(not_neighbor)		sim33	4	0.165068	0.508715	0	0	scSpace(not_neighbor)_l20
sim22	3	0.940355	0.887461	0.836073	0.756823	4	scSpace(not_neighbor)		sim36	4	0.575063	0.747286	0.377872	0.441498	scSpace(not_neighbor)_l20
sim22	3	0.95248	0.907681	0.869466	0.800246	5	scSpace(not_neighbor)		sim40	4	0.876939	0.876854	0.551173	0.512883	scSpace(not_neighbor)_l20
sim22	3	0.966581	0.927336	0.908308	0.842274	8	scSpace(not_neighbor)		sim43	4	0.609679	0.750784	0.733447	0.680972	scSpace(not_neighbor)_l20
sim22	3	0.967862	0.929259	0.911826	0.846408	10	scSpace(not_neighbor)		sim46	4	0.918107	0.86556	0.714569	0.641826	scSpace(not_neighbor)_l20
sim22	3	0.946396	0.90248	0.853871	0.783928	20	scSpace(not_neighbor)		sim50	4	0.865256	0.837669	0.378888	0.348132	scSpace(not_neighbor)_l20
sim22	3	0.953321	0.909783	0.872566	0.801077	30	scSpace(not_neighbor)		sim51	5	0.92293	0.88875	0.917071	0.864254	scSpace(not_neighbor)_l20
sim22	3	0.95478	0.909334	0.876493	0.800402	50	scSpace(not_neighbor)		sim52	5	0.678043	0.675938	0.532846	0.449223	scSpace(not_neighbor)_l20
sim25	3	0.795681	0.806118	0.378687	0.342731	3	scSpace(not_neighbor)		sim53	5	0.770554	0.802274	0.532285	0.497464	scSpace(not_neighbor)_l20
sim25	3	0.79465	0.803769	0.375163	0.335434	4	scSpace(not_neighbor)		sim54	5	0.790894	0.812591	0.77427	0.771825	scSpace(not_neighbor)_l20
sim25	3	0.807726	0.809109	0.406537	0.362136	5	scSpace(not_neighbor)		sim55	5	0.685263	0.71901	0.553765	0.525252	scSpace(not_neighbor)_l20
sim25	3	0.910221	0.874281	0.713955	0.623583	8	scSpace(not_neighbor)		sim56	5	0.859182	0.865005	0.721626	0.651827	scSpace(not_neighbor)_l20
sim25	3	0.909293	0.872863	0.711217	0.618628	10	scSpace(not_neighbor)		sim57	5	0.868159	0.838841	0.859371	0.806126	scSpace(not_neighbor)_l20
sim25	3	0.745894	0.847773	0.670787	0.689964	20	scSpace(not_neighbor)		sim58	5	0.821633	0.857395	0.741904	0.74424	scSpace(not_neighbor)_l20
sim25	3	0.732321	0.847463	0.683489	0.70546	30	scSpace(not_neighbor)		sim59	5	0.862095	0.866491	0.721252	0.663408	scSpace(not_neighbor)_l20
sim25	3	0.932624	0.904241	0.784728	0.715318	50	scSpace(not_neighbor)		sim60	5	0.821587	0.791563	0.808032	0.745703	scSpace(not_neighbor)_l20
sim28	3	0.873511	0.897584	0.591646	0.573183	3	scSpace(not_neighbor)		sim61	5	0.966297	0.952155	0.951204	0.917114	scSpace(not_neighbor)_l20
sim28	3	0.90418	0.886234	0.681591	0.584912	4	scSpace(not_neighbor)		sim62	5	0.833002	0.838497	0.664236	0.577813	scSpace(not_neighbor)_l20
sim28	3	0.90834	0.889812	0.695387	0.597991	5	scSpace(not_neighbor)		sim63	5	0.726245	0.684708	0.70788	0.620789	scSpace(not_neighbor)_l20
sim28	3	0.735907	0.850148	0.589263	0.576022	8	scSpace(not_neighbor)		sim64	5	0.810379	0.839286	0.72554	0.712408	scSpace(not_neighbor)_l20
sim28	3	0.733781	0.84862	0.582428	0.568992	10	scSpace(not_neighbor)		sim65	5	0.932283	0.939958	0.864426	0.844087	scSpace(not_neighbor)_l20
sim28	3	0.731147	0.845069	0.577779	0.554477	20	scSpace(not_neighbor)		sim66	6	0.797678	0.77069	0.786572	0.732692	scSpace(not_neighbor)_l20
sim28	3	0.861055	0.882397	0.551136	0.512909	30	scSpace(not_neighbor)		sim67	6	0.591652	0.610092	0.461754	0.409877	scSpace(not_neighbor)_l20
sim28	3	0.858467	0.87954	0.542745	0.501147	50	scSpace(not_neighbor)		sim68	6	0.627946	0.690405	0.287282	0.313844	scSpace(not_neighbor)_l20
sim29	3	0.748353	0.905215	0.4411	0.595533	3	scSpace(not_neighbor)		sim69	6	0.626704	0.637227	0.602922	0.573013	scSpace(not_neighbor)_l20
sim29	3	0.748353	0.905215	0.4411	0.595533	4	scSpace(not_neighbor)		sim70	6	0.675473	0.690363	0.560622	0.517769	scSpace(not_neighbor)_l20
sim29	3	0.748353	0.905215	0.4411	0.595533	5	scSpace(not_neighbor)		sim71	6	0.751987	0.767547	0.541659	0.482063	scSpace(not_neighbor)_l20
sim29	3	0.964214	0.96662	0.923422	0.882573	8	scSpace(not_neighbor)		sim72	6	0.757266	0.724115	0.744724	0.679514	scSpace(not_neighbor)_l20
sim29	3	0.967742	0.969471	0.930941	0.892462	10	scSpace(not_neighbor)		sim73	6	0.798349	0.770831	0.737592	0.652886	scSpace(not_neighbor)_l20
sim29	3	0.967885	0.969492	0.931195	0.892286	20	scSpace(not_neighbor)		sim74	6	0.789507	0.795325	0.611494	0.548209	scSpace(not_neighbor)_l20
sim29	3	0.964373	0.966833	0.923649	0.882801	30	scSpace(not_neighbor)		sim75	6	0.748056	0.71502	0.734271	0.668231	scSpace(not_neighbor)_l20
sim29	3	0.957451	0.96209	0.908765	0.865807	50	scSpace(not_neighbor)		sim76	6	0.82337	0.822911	0.767077	0.731764	scSpace(not_neighbor)_l20
sim32	3	0.871265	0.790771	0.442211	0.483415	3	scSpace(not_neighbor)		sim77	6	0.764288	0.75869	0.554044	0.459354	scSpace(not_neighbor)_l20
sim32	3	0.886456	0.804763	0.445675	0.491159	4	scSpace(not_neighbor)		sim78	6	0.634397	0.599144	0.615589	0.535572	scSpace(not_neighbor)_l20
sim32	3	0.873745	0.80189	0.443691	0.492316	5	scSpace(not_neighbor)		sim79	6	0.805575	0.773339	0.745963	0.661311	scSpace(not_neighbor)_l20
sim32	3	0.496471	0.677223	0.434482	0.473478	8	scSpace(not_neighbor)		sim80	6	0.863279	0.88463	0.748775	0.742363	scSpace(not_neighbor)_l20
sim32	3	0.495104	0.675594	0.434221	0.46854	10	scSpace(not_neighbor)		sim81	7	0.673361	0.656484	0.659963	0.610502	scSpace(not_neighbor)_l20
sim32	3	0.257366	0.547267	0	0	20	scSpace(not_neighbor)		sim82	7	0.501168	0.527083	0.368728	0.3266	scSpace(not_neighbor)_l20
sim32	3	0.268162	0.549912	0	0	30	scSpace(not_neighbor)		sim83	7	0.508591	0.607204	0.225297	0.253771	scSpace(not_neighbor)_l20
sim32	3	0.262156	0.548455	0	0	50	scSpace(not_neighbor)		sim84	7	0.759167	0.75794	0.746984	0.721672	scSpace(not_neighbor)_l20
sim35	3	0.822786	0.824323	0.46056	0.419618	3	scSpace(not_neighbor)		sim85	7	0.562351	0.59961	0.459552	0.430675	scSpace(not_neighbor)_l20
sim35	3	0.82471	0.827001	0.466338	0.428627	4	scSpace(not_neighbor)		sim86	7	0.532059	0.627287	0.283534	0.296251	scSpace(not_neighbor)_l20
sim35	3	0.828901	0.832625	0.478732	0.447921	5	scSpace(not_neighbor)		sim87	7	0.786492	0.769883	0.77851	0.740456	scSpace(not_neighbor)_l20
sim35	3	0.659648	0.780914	0.493119	0.468269	8	scSpace(not_neighbor)		sim88	7	0.778895	0.777299	0.716585	0.678917	scSpace(not_neighbor)_l20
sim35	3	0.66245	0.785046	0.502406	0.484133	10	scSpace(not_neighbor)		sim89	7	0.688069	0.720091	0.501736	0.469396	scSpace(not_neighbor)_l20
sim35	3	0.856181	0.835414	0.55659	0.486915	20	scSpace(not_neighbor)		sim90	7	0.668028	0.643522	0.654583	0.597697	scSpace(not_neighbor)_l20
sim35	3	0.836603	0.818528	0.490032	0.453497	30	scSpace(not_neighbor)		sim91	7	0.798571	0.791068	0.745387	0.700953	scSpace(not_neighbor)_l20
sim35	3	0.853622	0.839613	0.551423	0.485055	50	scSpace(not_neighbor)		sim92	7	0.694319	0.708409	0.522619	0.441416	scSpace(not_neighbor)_l20
sim38	3	0.851553	0.870252	0.458802	0.543497	3	scSpace(not_neighbor)		sim93	7	0.431569	0.43646	0.410619	0.367904	scSpace(not_neighbor)_l20
sim38	3	0.858263	0.876998	0.479143	0.557353	4	scSpace(not_neighbor)		sim94	7	0.687808	0.671483	0.59944	0.529215	scSpace(not_neighbor)_l20
sim38	3	0.864774	0.881739	0.493377	0.55556	5	scSpace(not_neighbor)		sim95	7	0.725572	0.787749	0.560025	0.598785	scSpace(not_neighbor)_l20
sim38	3	0.936723	0.922942	0.753744	0.704665	8	scSpace(not_neighbor)		sim96	8	0.653994	0.628635	0.641243	0.586	scSpace(not_neighbor)_l20
sim38	3	0.948332	0.934364	0.798845	0.74856	10	scSpace(not_neighbor)		sim97	8	0.410733	0.459836	0.265571	0.261641	scSpace(not_neighbor)_l20
sim38	3	0.960401	0.944153	0.845738	0.786219	20	scSpace(not_neighbor)		sim98	8	0.462224	0.55002	0.166452	0.199489	scSpace(not_neighbor)_l20
sim38	3	0.964001	0.949414	0.859839	0.806211	30	scSpace(not_neighbor)		sim99	8	0.550808	0.570948	0.530355	0.516305	scSpace(not_neighbor)_l20
sim38	3	0.948769	0.931241	0.800455	0.736744	50	scSpace(not_neighbor)		sim100	8	0.484288	0.550355	0.379489	0.386275	scSpace(not_neighbor)_l20
sim39	3	0.917528	0.931853	0.790502	0.724865	3	scSpace(not_neighbor)		sim101	8	0.578804	0.623731	0.351489	0.325075	scSpace(not_neighbor)_l20
sim39	3	0.934704	0.933772	0.834763	0.736276	4	scSpace(not_neighbor)		sim102	8	0.741688	0.720602	0.733042	0.690345	scSpace(not_neighbor)_l20
sim39	3	0.95198	0.946845	0.878636	0.789176	5	scSpace(not_neighbor)		sim103	8	0.779357	0.750588	0.723278	0.65757	scSpace(not_neighbor)_l20
sim39	3	0.960806	0.954008	0.900952	0.817535	8	scSpace(not_neighbor)		sim104	8	0.638517	0.69717	0.438683	0.457476	scSpace(not_neighbor)_l20
sim39	3	0.960806	0.954008	0.900952	0.817535	10	scSpace(not_neighbor)		sim105	8	0.609159	0.639897	0.594769	0.599748	scSpace(not_neighbor)_l20
sim39	3	0.950729	0.944582	0.875587	0.780665	20	scSpace(not_neighbor)		sim106	8	0.817175	0.807512	0.773233	0.734796	scSpace(not_neighbor)_l20
sim39	3	0.938254	0.933793	0.844225	0.738919	30	scSpace(not_neighbor)		sim107	8	0.591278	0.635624	0.370838	0.346997	scSpace(not_neighbor)_l20
sim39	3	0.934947	0.935501	0.835975	0.745905	50	scSpace(not_neighbor)		sim108	8	0.412251	0.446343	0.39253	0.385175	scSpace(not_neighbor)_l20
sim42	3	0.880637	0.82087	0.498593	0.526558	3	scSpace(not_neighbor)		sim109	8	0.776043	0.763438	0.720471	0.672966	scSpace(not_neighbor)_l20
sim42	3	0.941324	0.852835	0.730421	0.653046	4	scSpace(not_neighbor)		sim110	8	0.626872	0.691323	0.412862	0.452784	scSpace(not_neighbor)_l20
sim42	3	0.941324	0.852835	0.730421	0.653046	5	scSpace(not_neighbor)		sim111	9	0.364056	0.387059	0.341192	0.322052	scSpace(not_neighbor)_l20
sim42	3	0.544652	0.702946	0.496024	0.51662	8	scSpace(not_neighbor)		sim112	9	0.537863	0.531572	0.448321	0.38526	scSpace(not_neighbor)_l20
sim42	3	0.540562	0.699612	0.489335	0.507671	10	scSpace(not_neighbor)		sim113	9	0.467911	0.559851	0.209991	0.263443	scSpace(not_neighbor)_l20
sim42	3	0.560371	0.715813	0.520888	0.5508	20	scSpace(not_neighbor)		sim114	9	0.508635	0.527503	0.487154	0.472061	scSpace(not_neighbor)_l20
sim42	3	0.547868	0.701087	0.493102	0.508544	30	scSpace(not_neighbor)		sim115	9	0.509752	0.568579	0.421037	0.431628	scSpace(not_neighbor)_l20
sim42	3	0.543924	0.69333	0.478777	0.484857	50	scSpace(not_neighbor)		sim116	9	0.505406	0.580026	0.273216	0.297789	scSpace(not_neighbor)_l20
sim45	3	0.921735	0.926162	0.755356	0.758107	3	scSpace(not_neighbor)		sim117	9	0.73444	0.706469	0.726275	0.677284	scSpace(not_neighbor)_l20
sim45	3	0.921735	0.926162	0.755356	0.758107	4	scSpace(not_neighbor)		sim118	9	0.669722	0.68494	0.602783	0.582122	scSpace(not_neighbor)_l20
sim45	3	0.71753	0.846042	0.747848	0.748884	5	scSpace(not_neighbor)		sim119	9	0.602739	0.660856	0.406025	0.429949	scSpace(not_neighbor)_l20
sim45	3	0.722188	0.851279	0.76352	0.768514	8	scSpace(not_neighbor)		sim120	9	0.525449	0.546	0.508332	0.497986	scSpace(not_neighbor)_l20
sim45	3	0.728837	0.850708	0.755667	0.758402	10	scSpace(not_neighbor)		sim121	9	0.643793	0.672335	0.574288	0.570209	scSpace(not_neighbor)_l20
sim45	3	0.728949	0.848061	0.750133	0.747095	20	scSpace(not_neighbor)		sim122	9	0.549995	0.595527	0.32978	0.324527	scSpace(not_neighbor)_l20
sim45	3	0.720367	0.843685	0.744633	0.737028	30	scSpace(not_neighbor)		sim123	9	0.388026	0.441204	0.369148	0.386872	scSpace(not_neighbor)_l20
sim45	3	0.737202	0.847742	0.744633	0.737028	50	scSpace(not_neighbor)		sim124	9	0.680192	0.66513	0.613909	0.559008	scSpace(not_neighbor)_l20
sim48	3	0.837949	0.868354	0.415527	0.368887	3	scSpace(not_neighbor)		sim125	9	0.563789	0.651671	0.34582	0.416532	scSpace(not_neighbor)_l20
sim48	3	0.847996	0.871143	0.45325	0.389447	4	scSpace(not_neighbor)		sim126	10	0.48971	0.491123	0.473927	0.443207	scSpace(not_neighbor)_l20
sim48	3	0.847996	0.871143	0.45325	0.389447	5	scSpace(not_neighbor)		sim127	10	0.346359	0.396136	0.227279	0.229472	scSpace(not_neighbor)_l20
sim48	3	0.750462	0.832439	0.5673	0.451545	8	scSpace(not_neighbor)		sim128	10	0.394017	0.479336	0.116602	0.166539	scSpace(not_neighbor)_l20
sim48	3	0.746758	0.833027	0.588181	0.468855	10	scSpace(not_neighbor)		sim129	10	0.543443	0.583921	0.52395	0.539022	scSpace(not_neighbor)_l20
sim48	3	0.838469	0.845727	0.430507	0.404176	20	scSpace(not_neighbor)		sim130	10	0.3968	0.453623	0.301288	0.3014	scSpace(not_neighbor)_l20
sim48	3	0.831464	0.8445	0.406716	0.403657	30	scSpace(not_neighbor)		sim131	10	0.527791	0.571903	0.30669	0.297159	scSpace(not_neighbor)_l20
sim48	3	0.826109	0.838437	0.38773	0.379775	50	scSpace(not_neighbor)		sim132	10	0.706979	0.68558	0.698829	0.65795	scSpace(not_neighbor)_l20
sim49	3	0.927441	0.935005	0.816947	0.742174	3	scSpace(not_neighbor)		sim133	10	0.564005	0.575669	0.482088	0.453042	scSpace(not_neighbor)_l20
sim49	3	0.927631	0.935943	0.817376	0.745613	4	scSpace(not_neighbor)		sim134	10	0.564046	0.625597	0.380167	0.405682	scSpace(not_neighbor)_l20
sim49	3	0.926243	0.936325	0.813866	0.747077	5	scSpace(not_neighbor)		sim135	10	0.318526	0.380666	0.29715	0.323611	scSpace(not_neighbor)_l20
sim49	3	0.917708	0.92994	0.792424	0.722143	8	scSpace(not_neighbor)		sim136	10	0.651193	0.650932	0.59018	0.551918	scSpace(not_neighbor)_l20
sim49	3	0.918608	0.929277	0.79476	0.719802	10	scSpace(not_neighbor)		sim137	10	0.582271	0.621433	0.404828	0.387068	scSpace(not_neighbor)_l20
sim49	3	0.920241	0.929929	0.798775	0.72141	20	scSpace(not_neighbor)		sim138	10	0.186451	0.287878	0.163721	0.225907	scSpace(not_neighbor)_l20
sim49	3	0.917151	0.927856	0.790967	0.713071	30	scSpace(not_neighbor)		sim139	10	0.675447	0.648645	0.614278	0.54762	scSpace(not_neighbor)_l20
sim49	3	0.899801	0.914087	0.747996	0.662767	50	scSpace(not_neighbor)		sim140	10	0.496963	0.572385	0.285443	0.32095	scSpace(not_neighbor)_l20
sim3	4	0.905341	0.882566	0.835232	0.804315	3	scSpace(not_neighbor)
sim3	4	0.904806	0.884752	0.834367	0.807843	4	scSpace(not_neighbor)
sim3	4	0.915263	0.89577	0.852444	0.826396	5	scSpace(not_neighbor)
sim3	4	0.939171	0.913593	0.893794	0.85661	8	scSpace(not_neighbor)
sim3	4	0.944639	0.91579	0.903213	0.860482	10	scSpace(not_neighbor)
sim3	4	0.938216	0.905914	0.891875	0.844271	20	scSpace(not_neighbor)
sim3	4	0.872302	0.84077	0.779174	0.731424	30	scSpace(not_neighbor)
sim3	4	0.90067	0.849474	0.825731	0.751563	50	scSpace(not_neighbor)
sim6	4	0.857808	0.888775	0.762318	0.76496	3	scSpace(not_neighbor)
sim6	4	0.850717	0.877814	0.750034	0.745527	4	scSpace(not_neighbor)
sim6	4	0.857377	0.884091	0.761462	0.756408	5	scSpace(not_neighbor)
sim6	4	0.852643	0.878497	0.753529	0.744461	8	scSpace(not_neighbor)
sim6	4	0.830929	0.851461	0.714171	0.702361	10	scSpace(not_neighbor)
sim6	4	0.777748	0.800879	0.623759	0.602579	20	scSpace(not_neighbor)
sim6	4	0.790095	0.823662	0.648885	0.62846	30	scSpace(not_neighbor)
sim6	4	0.772545	0.785495	0.615947	0.568528	50	scSpace(not_neighbor)
sim10	4	0.952188	0.937916	0.855168	0.793772	3	scSpace(not_neighbor)
sim10	4	0.95755	0.943995	0.871356	0.814011	4	scSpace(not_neighbor)
sim10	4	0.834002	0.90327	0.817839	0.787861	5	scSpace(not_neighbor)
sim10	4	0.84421	0.909629	0.834197	0.8075	8	scSpace(not_neighbor)
sim10	4	0.941081	0.942181	0.824325	0.797066	10	scSpace(not_neighbor)
sim10	4	0.970052	0.959101	0.908869	0.864889	20	scSpace(not_neighbor)
sim10	4	0.965806	0.954498	0.895888	0.849759	30	scSpace(not_neighbor)
sim10	4	0.960778	0.94826	0.88071	0.828944	50	scSpace(not_neighbor)
sim13	4	0.803157	0.819701	0.698127	0.710616	3	scSpace(not_neighbor)
sim13	4	0.897381	0.865184	0.834196	0.785139	4	scSpace(not_neighbor)
sim13	4	0.908052	0.881324	0.851419	0.810887	5	scSpace(not_neighbor)
sim13	4	0.912686	0.881168	0.858973	0.810555	8	scSpace(not_neighbor)
sim13	4	0.91219	0.878098	0.858138	0.805706	10	scSpace(not_neighbor)
sim13	4	0.898383	0.859993	0.836002	0.776597	20	scSpace(not_neighbor)
sim13	4	0.880461	0.837302	0.807047	0.740456	30	scSpace(not_neighbor)
sim13	4	0.838726	0.783494	0.739751	0.654468	50	scSpace(not_neighbor)
sim16	4	0.8277	0.83988	0.719282	0.669655	3	scSpace(not_neighbor)
sim16	4	0.831788	0.843455	0.725932	0.677071	4	scSpace(not_neighbor)
sim16	4	0.862358	0.845529	0.774964	0.690719	5	scSpace(not_neighbor)
sim16	4	0.855216	0.859678	0.764108	0.71052	8	scSpace(not_neighbor)
sim16	4	0.877466	0.857522	0.799677	0.714493	10	scSpace(not_neighbor)
sim16	4	0.85037	0.858024	0.756254	0.706327	20	scSpace(not_neighbor)
sim16	4	0.813638	0.808853	0.695427	0.615627	30	scSpace(not_neighbor)
sim16	4	0.812476	0.804775	0.692775	0.612518	50	scSpace(not_neighbor)
sim20	4	0.825516	0.910875	0.650166	0.736301	3	scSpace(not_neighbor)
sim20	4	0.831162	0.916359	0.661562	0.753776	4	scSpace(not_neighbor)
sim20	4	0.897553	0.921402	0.792862	0.785003	5	scSpace(not_neighbor)
sim20	4	0.907206	0.930202	0.80387	0.796026	8	scSpace(not_neighbor)
sim20	4	0.900689	0.925883	0.790031	0.783516	10	scSpace(not_neighbor)
sim20	4	0.853974	0.897762	0.691984	0.700126	20	scSpace(not_neighbor)
sim20	4	0.85478	0.896457	0.693167	0.697152	30	scSpace(not_neighbor)
sim20	4	0.845736	0.887393	0.674268	0.670285	50	scSpace(not_neighbor)
sim23	4	0.953167	0.862224	0.761202	0.686397	3	scSpace(not_neighbor)
sim23	4	0.601722	0.752567	0.772354	0.697731	4	scSpace(not_neighbor)
sim23	4	0.597312	0.751229	0.770565	0.696147	5	scSpace(not_neighbor)
sim23	4	0.630222	0.768523	0.795272	0.727865	8	scSpace(not_neighbor)
sim23	4	0.61864	0.764815	0.791809	0.723724	10	scSpace(not_neighbor)
sim23	4	0.40584	0.667683	0.483836	0.59235	20	scSpace(not_neighbor)
sim23	4	0.603056	0.761804	0.790162	0.723456	30	scSpace(not_neighbor)
sim23	4	0.392432	0.655882	0.474965	0.562041	50	scSpace(not_neighbor)
sim26	4	0.822743	0.833193	0.366292	0.446542	3	scSpace(not_neighbor)
sim26	4	0.82528	0.833009	0.373059	0.447099	4	scSpace(not_neighbor)
sim26	4	0.701482	0.787417	0.368494	0.446635	5	scSpace(not_neighbor)
sim26	4	0.546493	0.738943	0.361396	0.432615	8	scSpace(not_neighbor)
sim26	4	0.553155	0.755236	0.383892	0.492856	10	scSpace(not_neighbor)
sim26	4	0.760563	0.809275	0.594217	0.580733	20	scSpace(not_neighbor)
sim26	4	0.754035	0.801849	0.559152	0.554231	30	scSpace(not_neighbor)
sim26	4	0.897575	0.848162	0.574974	0.549366	50	scSpace(not_neighbor)
sim30	4	0.966452	0.956587	0.896275	0.859821	3	scSpace(not_neighbor)
sim30	4	0.972223	0.965103	0.91416	0.887268	4	scSpace(not_neighbor)
sim30	4	0.974431	0.96908	0.920952	0.900151	5	scSpace(not_neighbor)
sim30	4	0.982799	0.977757	0.94685	0.928142	8	scSpace(not_neighbor)
sim30	4	0.980358	0.973709	0.93932	0.915046	10	scSpace(not_neighbor)
sim30	4	0.977565	0.97138	0.930735	0.907477	20	scSpace(not_neighbor)
sim30	4	0.975174	0.967972	0.92336	0.896448	30	scSpace(not_neighbor)
sim30	4	0.972812	0.96534	0.916079	0.887922	50	scSpace(not_neighbor)
sim33	4	0.449148	0.597824	0.182044	0.218674	3	scSpace(not_neighbor)
sim33	4	0.339312	0.563635	0.166354	0.216764	4	scSpace(not_neighbor)
sim33	4	0.34606	0.567177	0.164973	0.221574	5	scSpace(not_neighbor)
sim33	4	0.321625	0.564922	0.171137	0.23014	8	scSpace(not_neighbor)
sim33	4	0.30259	0.558463	0.162315	0.218046	10	scSpace(not_neighbor)
sim33	4	0.165068	0.508715	0	0	20	scSpace(not_neighbor)
sim33	4	0.165389	0.508921	0	0	30	scSpace(not_neighbor)
sim33	4	0.315158	0.547904	0.18054	0.210189	50	scSpace(not_neighbor)
sim36	4	0.668081	0.777075	0.000628955	0.00510157	3	scSpace(not_neighbor)
sim36	4	0.816141	0.81502	0.342927	0.398344	4	scSpace(not_neighbor)
sim36	4	0.825603	0.819391	0.340988	0.404068	5	scSpace(not_neighbor)
sim36	4	0.832786	0.827727	0.363123	0.421482	8	scSpace(not_neighbor)
sim36	4	0.55343	0.739664	0.356273	0.422847	10	scSpace(not_neighbor)
sim36	4	0.575063	0.747286	0.377872	0.441498	20	scSpace(not_neighbor)
sim36	4	0.561309	0.743668	0.388052	0.441402	30	scSpace(not_neighbor)
sim36	4	0.849741	0.760936	0.33393	0.295445	50	scSpace(not_neighbor)
sim40	4	0.771787	0.833454	0.300501	0.349707	3	scSpace(not_neighbor)
sim40	4	0.797409	0.848911	0.37108	0.437234	4	scSpace(not_neighbor)
sim40	4	0.804731	0.85466	0.381522	0.446386	5	scSpace(not_neighbor)
sim40	4	0.831019	0.868462	0.409102	0.462396	8	scSpace(not_neighbor)
sim40	4	0.838925	0.871583	0.432464	0.478826	10	scSpace(not_neighbor)
sim40	4	0.876939	0.876854	0.551173	0.512883	20	scSpace(not_neighbor)
sim40	4	0.867263	0.865035	0.514617	0.46901	30	scSpace(not_neighbor)
sim40	4	0.87182	0.854446	0.517598	0.454983	50	scSpace(not_neighbor)
sim43	4	0.926754	0.83349	0.688513	0.642195	3	scSpace(not_neighbor)
sim43	4	0.606443	0.745817	0.72021	0.669094	4	scSpace(not_neighbor)
sim43	4	0.406997	0.633346	0.458675	0.473944	5	scSpace(not_neighbor)
sim43	4	0.614519	0.751306	0.738091	0.680909	8	scSpace(not_neighbor)
sim43	4	0.418319	0.639077	0.461818	0.483557	10	scSpace(not_neighbor)
sim43	4	0.609679	0.750784	0.733447	0.680972	20	scSpace(not_neighbor)
sim43	4	0.611828	0.759483	0.74557	0.702983	30	scSpace(not_neighbor)
sim43	4	0.625767	0.769778	0.766107	0.72445	50	scSpace(not_neighbor)
sim46	4	0.746036	0.808965	0.6477	0.603404	3	scSpace(not_neighbor)
sim46	4	0.741636	0.808818	0.652941	0.606763	4	scSpace(not_neighbor)
sim46	4	0.760332	0.819941	0.672795	0.632055	5	scSpace(not_neighbor)
sim46	4	0.752197	0.822423	0.684459	0.64679	8	scSpace(not_neighbor)
sim46	4	0.760107	0.824942	0.686645	0.649259	10	scSpace(not_neighbor)
sim46	4	0.918107	0.86556	0.714569	0.641826	20	scSpace(not_neighbor)
sim46	4	0.891946	0.836932	0.62741	0.560542	30	scSpace(not_neighbor)
sim46	4	0.857461	0.792173	0.493442	0.454179	50	scSpace(not_neighbor)
sim50	4	0.826774	0.863933	0.28282	0.398777	3	scSpace(not_neighbor)
sim50	4	0.691327	0.830138	0.274191	0.400235	4	scSpace(not_neighbor)
sim50	4	0.700344	0.831977	0.389415	0.43773	5	scSpace(not_neighbor)
sim50	4	0.712106	0.837687	0.425832	0.463216	8	scSpace(not_neighbor)
sim50	4	0.715309	0.829354	0.444248	0.430498	10	scSpace(not_neighbor)
sim50	4	0.865256	0.837669	0.378888	0.348132	20	scSpace(not_neighbor)
sim50	4	0.864556	0.833727	0.372723	0.335552	30	scSpace(not_neighbor)
sim50	4	0.850636	0.826893	0.300086	0.314554	50	scSpace(not_neighbor)
sim51	5	0.871937	0.851458	0.862316	0.819562	3	scSpace(not_neighbor)
sim51	5	0.872947	0.851633	0.863401	0.819769	4	scSpace(not_neighbor)
sim51	5	0.884116	0.861518	0.875407	0.831742	5	scSpace(not_neighbor)
sim51	5	0.89532	0.873691	0.887461	0.846571	8	scSpace(not_neighbor)
sim51	5	0.92441	0.89632	0.918669	0.873508	10	scSpace(not_neighbor)
sim51	5	0.92293	0.88875	0.917071	0.864254	20	scSpace(not_neighbor)
sim51	5	0.915188	0.878427	0.908754	0.851702	30	scSpace(not_neighbor)
sim51	5	0.886846	0.850393	0.878257	0.81749	50	scSpace(not_neighbor)
sim52	5	0.659707	0.719627	0.514017	0.499618	3	scSpace(not_neighbor)
sim52	5	0.670654	0.723491	0.545794	0.519435	4	scSpace(not_neighbor)
sim52	5	0.621899	0.707456	0.547443	0.527458	5	scSpace(not_neighbor)
sim52	5	0.694533	0.720229	0.563024	0.512929	8	scSpace(not_neighbor)
sim52	5	0.692527	0.712812	0.555063	0.502204	10	scSpace(not_neighbor)
sim52	5	0.678043	0.675938	0.532846	0.449223	20	scSpace(not_neighbor)
sim52	5	0.615994	0.639097	0.441476	0.394055	30	scSpace(not_neighbor)
sim52	5	0.569327	0.606381	0.373678	0.339038	50	scSpace(not_neighbor)
sim53	5	0.65132	0.755609	0.340436	0.321905	3	scSpace(not_neighbor)
sim53	5	0.711987	0.766345	0.442432	0.391842	4	scSpace(not_neighbor)
sim53	5	0.720009	0.769111	0.447069	0.393731	5	scSpace(not_neighbor)
sim53	5	0.752309	0.810592	0.512389	0.465294	8	scSpace(not_neighbor)
sim53	5	0.771102	0.812785	0.545834	0.492883	10	scSpace(not_neighbor)
sim53	5	0.770554	0.802274	0.532285	0.497464	20	scSpace(not_neighbor)
sim53	5	0.727659	0.792681	0.450943	0.462518	30	scSpace(not_neighbor)
sim53	5	0.723402	0.765694	0.436448	0.40398	50	scSpace(not_neighbor)
sim54	5	0.564375	0.64205	0.529856	0.563893	3	scSpace(not_neighbor)
sim54	5	0.750715	0.740458	0.73352	0.689069	4	scSpace(not_neighbor)
sim54	5	0.820555	0.785622	0.809922	0.745769	5	scSpace(not_neighbor)
sim54	5	0.851402	0.821574	0.839006	0.780032	8	scSpace(not_neighbor)
sim54	5	0.860362	0.825461	0.848917	0.786299	10	scSpace(not_neighbor)
sim54	5	0.790894	0.812591	0.77427	0.771825	20	scSpace(not_neighbor)
sim54	5	0.782655	0.801963	0.765378	0.758877	30	scSpace(not_neighbor)
sim54	5	0.78072	0.785027	0.763235	0.73813	50	scSpace(not_neighbor)
sim55	5	0.622563	0.706944	0.470511	0.494936	3	scSpace(not_neighbor)
sim55	5	0.68725	0.745928	0.556688	0.569763	4	scSpace(not_neighbor)
sim55	5	0.707304	0.751346	0.584971	0.58059	5	scSpace(not_neighbor)
sim55	5	0.714533	0.753789	0.595565	0.578699	8	scSpace(not_neighbor)
sim55	5	0.706861	0.736073	0.584407	0.553549	10	scSpace(not_neighbor)
sim55	5	0.685263	0.71901	0.553765	0.525252	20	scSpace(not_neighbor)
sim55	5	0.634135	0.680592	0.481602	0.456037	30	scSpace(not_neighbor)
sim55	5	0.579594	0.645819	0.40363	0.405224	50	scSpace(not_neighbor)
sim56	5	0.798445	0.831347	0.610007	0.575948	3	scSpace(not_neighbor)
sim56	5	0.748489	0.824575	0.65983	0.609243	4	scSpace(not_neighbor)
sim56	5	0.750192	0.827237	0.661648	0.616526	5	scSpace(not_neighbor)
sim56	5	0.840816	0.859396	0.68729	0.627337	8	scSpace(not_neighbor)
sim56	5	0.848799	0.858765	0.702205	0.630265	10	scSpace(not_neighbor)
sim56	5	0.859182	0.865005	0.721626	0.651827	20	scSpace(not_neighbor)
sim56	5	0.843921	0.850088	0.691221	0.614011	30	scSpace(not_neighbor)
sim56	5	0.773006	0.792834	0.548946	0.472633	50	scSpace(not_neighbor)
sim57	5	0.784359	0.766559	0.770132	0.719561	3	scSpace(not_neighbor)
sim57	5	0.802859	0.782921	0.789823	0.739153	4	scSpace(not_neighbor)
sim57	5	0.821722	0.798247	0.809915	0.757526	5	scSpace(not_neighbor)
sim57	5	0.862234	0.839064	0.853104	0.806568	8	scSpace(not_neighbor)
sim57	5	0.875329	0.849413	0.867054	0.81894	10	scSpace(not_neighbor)
sim57	5	0.868159	0.838841	0.859371	0.806126	20	scSpace(not_neighbor)
sim57	5	0.848646	0.819531	0.838545	0.782862	30	scSpace(not_neighbor)
sim57	5	0.836465	0.809748	0.8255	0.770951	50	scSpace(not_neighbor)
sim58	5	0.674085	0.759183	0.528754	0.56773	3	scSpace(not_neighbor)
sim58	5	0.691254	0.771524	0.553544	0.589991	4	scSpace(not_neighbor)
sim58	5	0.712187	0.789397	0.583793	0.622123	5	scSpace(not_neighbor)
sim58	5	0.757457	0.784707	0.647049	0.62858	8	scSpace(not_neighbor)
sim58	5	0.768332	0.826005	0.664628	0.690962	10	scSpace(not_neighbor)
sim58	5	0.821633	0.857395	0.741904	0.74424	20	scSpace(not_neighbor)
sim58	5	0.821065	0.846231	0.741056	0.724303	30	scSpace(not_neighbor)
sim58	5	0.843797	0.815037	0.772729	0.68063	50	scSpace(not_neighbor)
sim59	5	0.826762	0.869426	0.66031	0.643425	3	scSpace(not_neighbor)
sim59	5	0.858276	0.870417	0.717496	0.661749	4	scSpace(not_neighbor)
sim59	5	0.868893	0.87628	0.738028	0.678121	5	scSpace(not_neighbor)
sim59	5	0.86467	0.879863	0.728489	0.689243	8	scSpace(not_neighbor)
sim59	5	0.85983	0.883176	0.71857	0.697383	10	scSpace(not_neighbor)
sim59	5	0.862095	0.866491	0.721252	0.663408	20	scSpace(not_neighbor)
sim59	5	0.828604	0.852173	0.651187	0.632246	30	scSpace(not_neighbor)
sim59	5	0.84856	0.87372	0.696095	0.673094	50	scSpace(not_neighbor)
sim60	5	0.692338	0.695172	0.669802	0.631904	3	scSpace(not_neighbor)
sim60	5	0.659685	0.675516	0.6342	0.60502	4	scSpace(not_neighbor)
sim60	5	0.728142	0.710416	0.708431	0.650748	5	scSpace(not_neighbor)
sim60	5	0.808879	0.774932	0.794545	0.726734	8	scSpace(not_neighbor)
sim60	5	0.806156	0.774395	0.79164	0.726113	10	scSpace(not_neighbor)
sim60	5	0.821587	0.791563	0.808032	0.745703	20	scSpace(not_neighbor)
sim60	5	0.794693	0.765138	0.779176	0.713679	30	scSpace(not_neighbor)
sim60	5	0.782171	0.753055	0.765704	0.699156	50	scSpace(not_neighbor)
sim61	5	0.913557	0.895239	0.874825	0.818984	3	scSpace(not_neighbor)
sim61	5	0.933232	0.912186	0.903307	0.848315	4	scSpace(not_neighbor)
sim61	5	0.934516	0.916019	0.905156	0.854996	5	scSpace(not_neighbor)
sim61	5	0.947475	0.928363	0.923923	0.876476	8	scSpace(not_neighbor)
sim61	5	0.966287	0.955291	0.95119	0.922744	10	scSpace(not_neighbor)
sim61	5	0.966297	0.952155	0.951204	0.917114	20	scSpace(not_neighbor)
sim61	5	0.963928	0.945053	0.947764	0.905184	30	scSpace(not_neighbor)
sim61	5	0.963928	0.945053	0.947764	0.905184	50	scSpace(not_neighbor)
sim62	5	0.692321	0.780285	0.402236	0.403994	3	scSpace(not_neighbor)
sim62	5	0.695912	0.782364	0.408538	0.411243	4	scSpace(not_neighbor)
sim62	5	0.698583	0.782195	0.410994	0.409129	5	scSpace(not_neighbor)
sim62	5	0.783227	0.804251	0.558716	0.501972	8	scSpace(not_neighbor)
sim62	5	0.80524	0.813618	0.604263	0.524439	10	scSpace(not_neighbor)
sim62	5	0.833002	0.838497	0.664236	0.577813	20	scSpace(not_neighbor)
sim62	5	0.839645	0.840633	0.676948	0.584343	30	scSpace(not_neighbor)
sim62	5	0.815467	0.8194	0.628266	0.530581	50	scSpace(not_neighbor)
sim63	5	0.641325	0.631285	0.616738	0.554934	3	scSpace(not_neighbor)
sim63	5	0.657463	0.635976	0.634209	0.561099	4	scSpace(not_neighbor)
sim63	5	0.658519	0.63901	0.635087	0.563963	5	scSpace(not_neighbor)
sim63	5	0.707891	0.674721	0.688336	0.608624	8	scSpace(not_neighbor)
sim63	5	0.706388	0.678584	0.686839	0.61341	10	scSpace(not_neighbor)
sim63	5	0.726245	0.684708	0.70788	0.620789	20	scSpace(not_neighbor)
sim63	5	0.70922	0.668309	0.689662	0.600676	30	scSpace(not_neighbor)
sim63	5	0.688562	0.6563	0.667783	0.586566	50	scSpace(not_neighbor)
sim64	5	0.695231	0.742256	0.558221	0.546118	3	scSpace(not_neighbor)
sim64	5	0.704011	0.754469	0.571553	0.561298	4	scSpace(not_neighbor)
sim64	5	0.741478	0.776524	0.625085	0.608545	5	scSpace(not_neighbor)
sim64	5	0.766669	0.808037	0.662329	0.656101	8	scSpace(not_neighbor)
sim64	5	0.788755	0.821242	0.694233	0.680508	10	scSpace(not_neighbor)
sim64	5	0.810379	0.839286	0.72554	0.712408	20	scSpace(not_neighbor)
sim64	5	0.803255	0.831711	0.715258	0.698349	30	scSpace(not_neighbor)
sim64	5	0.796755	0.82326	0.705747	0.684786	50	scSpace(not_neighbor)
sim65	5	0.907342	0.918398	0.814802	0.788394	3	scSpace(not_neighbor)
sim65	5	0.914071	0.922568	0.82806	0.800008	4	scSpace(not_neighbor)
sim65	5	0.911023	0.925869	0.822394	0.806484	5	scSpace(not_neighbor)
sim65	5	0.92455	0.93268	0.849223	0.824518	8	scSpace(not_neighbor)
sim65	5	0.929907	0.937165	0.859903	0.836249	10	scSpace(not_neighbor)
sim65	5	0.932283	0.939958	0.864426	0.844087	20	scSpace(not_neighbor)
sim65	5	0.926688	0.937413	0.853122	0.83779	30	scSpace(not_neighbor)
sim65	5	0.911697	0.925101	0.82303	0.805964	50	scSpace(not_neighbor)
sim66	6	0.405516	0.529471	0.369753	0.436684	3	scSpace(not_neighbor)
sim66	6	0.566177	0.624151	0.541652	0.558564	4	scSpace(not_neighbor)
sim66	6	0.635664	0.674173	0.615053	0.616766	5	scSpace(not_neighbor)
sim66	6	0.710175	0.7347	0.693796	0.687943	8	scSpace(not_neighbor)
sim66	6	0.725631	0.746082	0.710122	0.701257	10	scSpace(not_neighbor)
sim66	6	0.797678	0.77069	0.786572	0.732692	20	scSpace(not_neighbor)
sim66	6	0.799508	0.764446	0.788496	0.725453	30	scSpace(not_neighbor)
sim66	6	0.764999	0.731189	0.752059	0.686335	50	scSpace(not_neighbor)
sim67	6	0.441032	0.5967	0.284202	0.334413	3	scSpace(not_neighbor)
sim67	6	0.573501	0.610464	0.43733	0.41161	4	scSpace(not_neighbor)
sim67	6	0.616744	0.64521	0.497113	0.45577	5	scSpace(not_neighbor)
sim67	6	0.645802	0.655002	0.533476	0.477007	8	scSpace(not_neighbor)
sim67	6	0.640255	0.651428	0.525892	0.472429	10	scSpace(not_neighbor)
sim67	6	0.591652	0.610092	0.461754	0.409877	20	scSpace(not_neighbor)
sim67	6	0.567144	0.589683	0.428717	0.380311	30	scSpace(not_neighbor)
sim67	6	0.453652	0.533914	0.274931	0.303018	50	scSpace(not_neighbor)
sim68	6	0.506533	0.700803	0.28662	0.355769	3	scSpace(not_neighbor)
sim68	6	0.528364	0.708347	0.305709	0.366613	4	scSpace(not_neighbor)
sim68	6	0.565024	0.710503	0.331244	0.370133	5	scSpace(not_neighbor)
sim68	6	0.676483	0.734057	0.391388	0.400462	8	scSpace(not_neighbor)
sim68	6	0.680926	0.734095	0.400328	0.398418	10	scSpace(not_neighbor)
sim68	6	0.627946	0.690405	0.287282	0.313844	20	scSpace(not_neighbor)
sim68	6	0.621616	0.680459	0.277967	0.289687	30	scSpace(not_neighbor)
sim68	6	0.629609	0.682757	0.294362	0.293896	50	scSpace(not_neighbor)
sim69	6	0.562729	0.652408	0.532426	0.579316	3	scSpace(not_neighbor)
sim69	6	0.585795	0.677833	0.557118	0.610618	4	scSpace(not_neighbor)
sim69	6	0.617583	0.699876	0.591255	0.638212	5	scSpace(not_neighbor)
sim69	6	0.621642	0.650062	0.597463	0.587845	8	scSpace(not_neighbor)
sim69	6	0.645863	0.67004	0.623163	0.611059	10	scSpace(not_neighbor)
sim69	6	0.626704	0.637227	0.602922	0.573013	20	scSpace(not_neighbor)
sim69	6	0.589449	0.588824	0.563356	0.516408	30	scSpace(not_neighbor)
sim69	6	0.484526	0.484548	0.451693	0.393603	50	scSpace(not_neighbor)
sim70	6	0.476002	0.631255	0.384133	0.447099	3	scSpace(not_neighbor)
sim70	6	0.573806	0.669557	0.424578	0.480702	4	scSpace(not_neighbor)
sim70	6	0.598632	0.682164	0.458313	0.499486	5	scSpace(not_neighbor)
sim70	6	0.608826	0.666076	0.472157	0.473514	8	scSpace(not_neighbor)
sim70	6	0.632434	0.684504	0.505066	0.498753	10	scSpace(not_neighbor)
sim70	6	0.675473	0.690363	0.560622	0.517769	20	scSpace(not_neighbor)
sim70	6	0.605674	0.612939	0.464354	0.402152	30	scSpace(not_neighbor)
sim70	6	0.590524	0.602972	0.442944	0.38825	50	scSpace(not_neighbor)
sim71	6	0.670029	0.793093	0.431682	0.541178	3	scSpace(not_neighbor)
sim71	6	0.752874	0.812886	0.580966	0.58446	4	scSpace(not_neighbor)
sim71	6	0.772442	0.821051	0.612941	0.607528	5	scSpace(not_neighbor)
sim71	6	0.840407	0.846939	0.713565	0.660348	8	scSpace(not_neighbor)
sim71	6	0.808461	0.836784	0.658377	0.634903	10	scSpace(not_neighbor)
sim71	6	0.751987	0.767547	0.541659	0.482063	20	scSpace(not_neighbor)
sim71	6	0.74067	0.760073	0.520989	0.465562	30	scSpace(not_neighbor)
sim71	6	0.694881	0.713158	0.432393	0.365956	50	scSpace(not_neighbor)
sim72	6	0.449409	0.535409	0.418241	0.448443	3	scSpace(not_neighbor)
sim72	6	0.567305	0.576688	0.544068	0.503578	4	scSpace(not_neighbor)
sim72	6	0.666881	0.630492	0.649695	0.570923	5	scSpace(not_neighbor)
sim72	6	0.705399	0.666998	0.690292	0.613916	8	scSpace(not_neighbor)
sim72	6	0.727657	0.691183	0.71369	0.642017	10	scSpace(not_neighbor)
sim72	6	0.757266	0.724115	0.744724	0.679514	20	scSpace(not_neighbor)
sim72	6	0.748944	0.735232	0.735751	0.691107	30	scSpace(not_neighbor)
sim72	6	0.738437	0.706198	0.724972	0.658944	50	scSpace(not_neighbor)
sim73	6	0.767033	0.754539	0.696888	0.627842	3	scSpace(not_neighbor)
sim73	6	0.774135	0.783542	0.707257	0.666639	4	scSpace(not_neighbor)
sim73	6	0.779329	0.753177	0.711686	0.630791	5	scSpace(not_neighbor)
sim73	6	0.804315	0.786869	0.745717	0.675331	8	scSpace(not_neighbor)
sim73	6	0.807027	0.769585	0.748423	0.653553	10	scSpace(not_neighbor)
sim73	6	0.798349	0.770831	0.737592	0.652886	20	scSpace(not_neighbor)
sim73	6	0.772793	0.743568	0.704308	0.611612	30	scSpace(not_neighbor)
sim73	6	0.750593	0.748629	0.67675	0.6127	50	scSpace(not_neighbor)
sim74	6	0.659905	0.796084	0.419425	0.499298	3	scSpace(not_neighbor)
sim74	6	0.655379	0.789031	0.404837	0.487007	4	scSpace(not_neighbor)
sim74	6	0.72898	0.799156	0.51599	0.537749	5	scSpace(not_neighbor)
sim74	6	0.757819	0.812932	0.563598	0.56658	8	scSpace(not_neighbor)
sim74	6	0.7625	0.811529	0.570004	0.569248	10	scSpace(not_neighbor)
sim74	6	0.789507	0.795325	0.611494	0.548209	20	scSpace(not_neighbor)
sim74	6	0.768169	0.769336	0.571082	0.493596	30	scSpace(not_neighbor)
sim74	6	0.759827	0.762001	0.554402	0.479393	50	scSpace(not_neighbor)
sim75	6	0.400662	0.487479	0.365936	0.393341	3	scSpace(not_neighbor)
sim75	6	0.547026	0.583343	0.52262	0.514422	4	scSpace(not_neighbor)
sim75	6	0.568208	0.600986	0.544434	0.534421	5	scSpace(not_neighbor)
sim75	6	0.655272	0.657373	0.636332	0.600636	8	scSpace(not_neighbor)
sim75	6	0.692575	0.688543	0.675642	0.636672	10	scSpace(not_neighbor)
sim75	6	0.748056	0.71502	0.734271	0.668231	20	scSpace(not_neighbor)
sim75	6	0.635844	0.649729	0.616398	0.594313	30	scSpace(not_neighbor)
sim75	6	0.700173	0.681811	0.683728	0.629063	50	scSpace(not_neighbor)
sim76	6	0.744685	0.790956	0.669387	0.680754	3	scSpace(not_neighbor)
sim76	6	0.787539	0.811503	0.724832	0.713816	4	scSpace(not_neighbor)
sim76	6	0.806439	0.812991	0.749148	0.717106	5	scSpace(not_neighbor)
sim76	6	0.795057	0.803368	0.728887	0.704538	8	scSpace(not_neighbor)
sim76	6	0.815124	0.817429	0.755834	0.724695	10	scSpace(not_neighbor)
sim76	6	0.82337	0.822911	0.767077	0.731764	20	scSpace(not_neighbor)
sim76	6	0.801544	0.802819	0.738086	0.702037	30	scSpace(not_neighbor)
sim76	6	0.807647	0.804361	0.746712	0.701451	50	scSpace(not_neighbor)
sim77	6	0.656341	0.75646	0.401549	0.395138	3	scSpace(not_neighbor)
sim77	6	0.725962	0.767413	0.502851	0.45481	4	scSpace(not_neighbor)
sim77	6	0.739307	0.778067	0.528149	0.478161	5	scSpace(not_neighbor)
sim77	6	0.75779	0.774796	0.549957	0.479615	8	scSpace(not_neighbor)
sim77	6	0.769878	0.783298	0.572381	0.50095	10	scSpace(not_neighbor)
sim77	6	0.764288	0.75869	0.554044	0.459354	20	scSpace(not_neighbor)
sim77	6	0.756385	0.74818	0.538357	0.436971	30	scSpace(not_neighbor)
sim77	6	0.734972	0.736298	0.500345	0.406611	50	scSpace(not_neighbor)
sim78	6	0.576251	0.622974	0.55382	0.559172	3	scSpace(not_neighbor)
sim78	6	0.562153	0.624048	0.538947	0.560363	4	scSpace(not_neighbor)
sim78	6	0.583034	0.601854	0.561794	0.538568	5	scSpace(not_neighbor)
sim78	6	0.593728	0.607445	0.573051	0.545102	8	scSpace(not_neighbor)
sim78	6	0.612192	0.612449	0.592375	0.550706	10	scSpace(not_neighbor)
sim78	6	0.634397	0.599144	0.615589	0.535572	20	scSpace(not_neighbor)
sim78	6	0.535099	0.548449	0.511387	0.476981	30	scSpace(not_neighbor)
sim78	6	0.516465	0.515148	0.492119	0.440583	50	scSpace(not_neighbor)
sim79	6	0.576768	0.648992	0.456674	0.444067	3	scSpace(not_neighbor)
sim79	6	0.592221	0.639786	0.472044	0.443722	4	scSpace(not_neighbor)
sim79	6	0.624554	0.685079	0.515173	0.511272	5	scSpace(not_neighbor)
sim79	6	0.737558	0.742487	0.659681	0.606234	8	scSpace(not_neighbor)
sim79	6	0.761183	0.739267	0.687492	0.611489	10	scSpace(not_neighbor)
sim79	6	0.805575	0.773339	0.745963	0.661311	20	scSpace(not_neighbor)
sim79	6	0.821639	0.790982	0.76738	0.686075	30	scSpace(not_neighbor)
sim79	6	0.817193	0.800814	0.761874	0.698474	50	scSpace(not_neighbor)
sim80	6	0.859666	0.892572	0.744373	0.758582	3	scSpace(not_neighbor)
sim80	6	0.877134	0.898337	0.775018	0.772658	4	scSpace(not_neighbor)
sim80	6	0.886807	0.904039	0.792463	0.785629	5	scSpace(not_neighbor)
sim80	6	0.854732	0.878789	0.728952	0.736167	8	scSpace(not_neighbor)
sim80	6	0.852931	0.877291	0.725886	0.732522	10	scSpace(not_neighbor)
sim80	6	0.863279	0.88463	0.748775	0.742363	20	scSpace(not_neighbor)
sim80	6	0.85803	0.88064	0.739154	0.733433	30	scSpace(not_neighbor)
sim80	6	0.848307	0.874445	0.72115	0.71971	50	scSpace(not_neighbor)
sim81	7	0.49483	0.548564	0.473732	0.484462	3	scSpace(not_neighbor)
sim81	7	0.523711	0.558588	0.504057	0.498437	4	scSpace(not_neighbor)
sim81	7	0.586384	0.589206	0.569444	0.534748	5	scSpace(not_neighbor)
sim81	7	0.624138	0.623294	0.608642	0.572507	8	scSpace(not_neighbor)
sim81	7	0.664188	0.645764	0.650429	0.598804	10	scSpace(not_neighbor)
sim81	7	0.673361	0.656484	0.659963	0.610502	20	scSpace(not_neighbor)
sim81	7	0.604239	0.580192	0.588318	0.527185	30	scSpace(not_neighbor)
sim81	7	0.619891	0.579814	0.604506	0.526007	50	scSpace(not_neighbor)
sim82	7	0.301554	0.433517	0.145023	0.164659	3	scSpace(not_neighbor)
sim82	7	0.329642	0.466489	0.170054	0.224682	4	scSpace(not_neighbor)
sim82	7	0.384161	0.470636	0.219427	0.24874	5	scSpace(not_neighbor)
sim82	7	0.40494	0.482992	0.251816	0.256874	8	scSpace(not_neighbor)
sim82	7	0.427689	0.485298	0.275832	0.26758	10	scSpace(not_neighbor)
sim82	7	0.501168	0.527083	0.368728	0.3266	20	scSpace(not_neighbor)
sim82	7	0.44051	0.478975	0.291091	0.25909	30	scSpace(not_neighbor)
sim82	7	0.418061	0.47104	0.261045	0.249902	50	scSpace(not_neighbor)
sim83	7	0.329166	0.63744	0.0715291	0.162169	3	scSpace(not_neighbor)
sim83	7	0.386581	0.597862	0.100138	0.157706	4	scSpace(not_neighbor)
sim83	7	0.422584	0.581725	0.124547	0.163969	5	scSpace(not_neighbor)
sim83	7	0.471503	0.586758	0.173283	0.20883	8	scSpace(not_neighbor)
sim83	7	0.504546	0.604511	0.230705	0.239003	10	scSpace(not_neighbor)
sim83	7	0.508591	0.607204	0.225297	0.253771	20	scSpace(not_neighbor)
sim83	7	0.526411	0.628851	0.260049	0.286957	30	scSpace(not_neighbor)
sim83	7	0.460631	0.578729	0.148008	0.200501	50	scSpace(not_neighbor)
sim84	7	0.483261	0.626638	0.462625	0.579544	3	scSpace(not_neighbor)
sim84	7	0.51034	0.640644	0.491237	0.598274	4	scSpace(not_neighbor)
sim84	7	0.547842	0.663973	0.52736	0.618797	5	scSpace(not_neighbor)
sim84	7	0.727675	0.758121	0.713881	0.721483	8	scSpace(not_neighbor)
sim84	7	0.748562	0.771384	0.73583	0.736827	10	scSpace(not_neighbor)
sim84	7	0.759167	0.75794	0.746984	0.721672	20	scSpace(not_neighbor)
sim84	7	0.704184	0.687048	0.689296	0.641401	30	scSpace(not_neighbor)
sim84	7	0.664001	0.657062	0.647009	0.605951	50	scSpace(not_neighbor)
sim85	7	0.435548	0.571761	0.3082	0.392753	3	scSpace(not_neighbor)
sim85	7	0.431038	0.567351	0.300275	0.379173	4	scSpace(not_neighbor)
sim85	7	0.468283	0.567876	0.342777	0.384663	5	scSpace(not_neighbor)
sim85	7	0.496284	0.573425	0.376974	0.395266	8	scSpace(not_neighbor)
sim85	7	0.532596	0.591202	0.422669	0.418926	10	scSpace(not_neighbor)
sim85	7	0.562351	0.59961	0.459552	0.430675	20	scSpace(not_neighbor)
sim85	7	0.556913	0.586619	0.452892	0.412093	30	scSpace(not_neighbor)
sim85	7	0.52128	0.570007	0.408904	0.389041	50	scSpace(not_neighbor)
sim86	7	0.454768	0.633304	0.206005	0.27529	3	scSpace(not_neighbor)
sim86	7	0.465838	0.634461	0.206108	0.272926	4	scSpace(not_neighbor)
sim86	7	0.481929	0.632258	0.219312	0.291937	5	scSpace(not_neighbor)
sim86	7	0.573335	0.667472	0.352881	0.364968	8	scSpace(not_neighbor)
sim86	7	0.558966	0.661187	0.330941	0.352539	10	scSpace(not_neighbor)
sim86	7	0.532059	0.627287	0.283534	0.296251	20	scSpace(not_neighbor)
sim86	7	0.576821	0.654757	0.353177	0.347041	30	scSpace(not_neighbor)
sim86	7	0.552362	0.638065	0.316475	0.321392	50	scSpace(not_neighbor)
sim87	7	0.6202	0.642821	0.605869	0.596255	3	scSpace(not_neighbor)
sim87	7	0.640826	0.65191	0.627308	0.606721	4	scSpace(not_neighbor)
sim87	7	0.663893	0.679283	0.651283	0.638231	5	scSpace(not_neighbor)
sim87	7	0.737743	0.723547	0.72796	0.688677	8	scSpace(not_neighbor)
sim87	7	0.757393	0.745996	0.748313	0.713432	10	scSpace(not_neighbor)
sim87	7	0.786492	0.769883	0.77851	0.740456	20	scSpace(not_neighbor)
sim87	7	0.783942	0.773125	0.775852	0.743872	30	scSpace(not_neighbor)
sim87	7	0.775698	0.765401	0.7673	0.735179	50	scSpace(not_neighbor)
sim88	7	0.608212	0.671546	0.502046	0.520332	3	scSpace(not_neighbor)
sim88	7	0.659723	0.724393	0.566479	0.598105	4	scSpace(not_neighbor)
sim88	7	0.625801	0.693714	0.594087	0.585075	5	scSpace(not_neighbor)
sim88	7	0.709817	0.750647	0.628603	0.639927	8	scSpace(not_neighbor)
sim88	7	0.719161	0.748136	0.64011	0.637882	10	scSpace(not_neighbor)
sim88	7	0.778895	0.777299	0.716585	0.678917	20	scSpace(not_neighbor)
sim88	7	0.775674	0.758157	0.711975	0.653155	30	scSpace(not_neighbor)
sim88	7	0.752061	0.748025	0.683518	0.633744	50	scSpace(not_neighbor)
sim89	7	0.563233	0.753208	0.360263	0.470896	3	scSpace(not_neighbor)
sim89	7	0.544841	0.7738	0.340679	0.510242	4	scSpace(not_neighbor)
sim89	7	0.625762	0.761238	0.434099	0.512348	5	scSpace(not_neighbor)
sim89	7	0.698996	0.764779	0.530734	0.53926	8	scSpace(not_neighbor)
sim89	7	0.698384	0.748431	0.523396	0.515013	10	scSpace(not_neighbor)
sim89	7	0.688069	0.720091	0.501736	0.469396	20	scSpace(not_neighbor)
sim89	7	0.676239	0.723689	0.486415	0.470571	30	scSpace(not_neighbor)
sim89	7	0.669894	0.708641	0.472539	0.447507	50	scSpace(not_neighbor)
sim90	7	0.329289	0.428027	0.301814	0.352068	3	scSpace(not_neighbor)
sim90	7	0.356758	0.447772	0.330955	0.378455	4	scSpace(not_neighbor)
sim90	7	0.373102	0.463003	0.34725	0.390146	5	scSpace(not_neighbor)
sim90	7	0.544616	0.561825	0.526099	0.504661	8	scSpace(not_neighbor)
sim90	7	0.572747	0.575648	0.555376	0.520742	10	scSpace(not_neighbor)
sim90	7	0.668028	0.643522	0.654583	0.597697	20	scSpace(not_neighbor)
sim90	7	0.644718	0.628784	0.630313	0.58051	30	scSpace(not_neighbor)
sim90	7	0.599904	0.589544	0.58384	0.537904	50	scSpace(not_neighbor)
sim91	7	0.601312	0.688308	0.496024	0.553902	3	scSpace(not_neighbor)
sim91	7	0.734406	0.752753	0.662831	0.649498	4	scSpace(not_neighbor)
sim91	7	0.741041	0.754939	0.671181	0.652736	5	scSpace(not_neighbor)
sim91	7	0.824154	0.809023	0.777837	0.7267	8	scSpace(not_neighbor)
sim91	7	0.840335	0.822999	0.798214	0.74692	10	scSpace(not_neighbor)
sim91	7	0.798571	0.791068	0.745387	0.700953	20	scSpace(not_neighbor)
sim91	7	0.757246	0.772018	0.6916	0.677121	30	scSpace(not_neighbor)
sim91	7	0.795699	0.792808	0.741752	0.703339	50	scSpace(not_neighbor)
sim92	7	0.568444	0.664694	0.329576	0.349965	3	scSpace(not_neighbor)
sim92	7	0.598438	0.681716	0.381334	0.375043	4	scSpace(not_neighbor)
sim92	7	0.633778	0.701172	0.43555	0.412295	5	scSpace(not_neighbor)
sim92	7	0.686179	0.706417	0.512053	0.434862	8	scSpace(not_neighbor)
sim92	7	0.684088	0.711421	0.510116	0.44014	10	scSpace(not_neighbor)
sim92	7	0.694319	0.708409	0.522619	0.441416	20	scSpace(not_neighbor)
sim92	7	0.67883	0.707745	0.498761	0.438988	30	scSpace(not_neighbor)
sim92	7	0.683187	0.710255	0.506158	0.443043	50	scSpace(not_neighbor)
sim93	7	0.219859	0.396313	0.187947	0.299788	3	scSpace(not_neighbor)
sim93	7	0.263442	0.379343	0.235004	0.293342	4	scSpace(not_neighbor)
sim93	7	0.328289	0.396825	0.303418	0.322083	5	scSpace(not_neighbor)
sim93	7	0.396022	0.421283	0.373744	0.35089	8	scSpace(not_neighbor)
sim93	7	0.387243	0.41972	0.364642	0.349314	10	scSpace(not_neighbor)
sim93	7	0.431569	0.43646	0.410619	0.367904	20	scSpace(not_neighbor)
sim93	7	0.337728	0.376785	0.313715	0.30293	30	scSpace(not_neighbor)
sim93	7	0.301813	0.351914	0.276456	0.274912	50	scSpace(not_neighbor)
sim94	7	0.369994	0.544822	0.228208	0.287534	3	scSpace(not_neighbor)
sim94	7	0.551241	0.593837	0.432321	0.403348	4	scSpace(not_neighbor)
sim94	7	0.559514	0.591845	0.437216	0.409628	5	scSpace(not_neighbor)
sim94	7	0.629152	0.64243	0.52449	0.487247	8	scSpace(not_neighbor)
sim94	7	0.639208	0.670789	0.539503	0.521111	10	scSpace(not_neighbor)
sim94	7	0.687808	0.671483	0.59944	0.529215	20	scSpace(not_neighbor)
sim94	7	0.691412	0.673059	0.603192	0.532373	30	scSpace(not_neighbor)
sim94	7	0.682624	0.678143	0.592443	0.537576	50	scSpace(not_neighbor)
sim95	7	0.531542	0.772436	0.321418	0.516483	3	scSpace(not_neighbor)
sim95	7	0.621496	0.761076	0.417733	0.527325	4	scSpace(not_neighbor)
sim95	7	0.58726	0.73836	0.428681	0.520265	5	scSpace(not_neighbor)
sim95	7	0.679972	0.77353	0.492913	0.564107	8	scSpace(not_neighbor)
sim95	7	0.731951	0.80189	0.574544	0.619143	10	scSpace(not_neighbor)
sim95	7	0.725572	0.787749	0.560025	0.598785	20	scSpace(not_neighbor)
sim95	7	0.703184	0.767326	0.522721	0.561338	30	scSpace(not_neighbor)
sim95	7	0.699599	0.766108	0.518636	0.557856	50	scSpace(not_neighbor)
sim96	8	0.399897	0.481505	0.377706	0.41341	3	scSpace(not_neighbor)
sim96	8	0.454412	0.498904	0.434262	0.43695	4	scSpace(not_neighbor)
sim96	8	0.542409	0.551233	0.525529	0.498226	5	scSpace(not_neighbor)
sim96	8	0.632496	0.602494	0.618951	0.556801	8	scSpace(not_neighbor)
sim96	8	0.637077	0.61203	0.623702	0.567607	10	scSpace(not_neighbor)
sim96	8	0.653994	0.628635	0.641243	0.586	20	scSpace(not_neighbor)
sim96	8	0.634916	0.604822	0.621456	0.558814	30	scSpace(not_neighbor)
sim96	8	0.553699	0.536217	0.537256	0.483578	50	scSpace(not_neighbor)
sim97	8	0.405558	0.511726	0.273062	0.317218	3	scSpace(not_neighbor)
sim97	8	0.412107	0.516675	0.281166	0.323394	4	scSpace(not_neighbor)
sim97	8	0.456623	0.506838	0.325374	0.322222	5	scSpace(not_neighbor)
sim97	8	0.453672	0.508125	0.322867	0.324203	8	scSpace(not_neighbor)
sim97	8	0.451509	0.512865	0.321288	0.328971	10	scSpace(not_neighbor)
sim97	8	0.410733	0.459836	0.265571	0.261641	20	scSpace(not_neighbor)
sim97	8	0.409966	0.455717	0.265195	0.255296	30	scSpace(not_neighbor)
sim97	8	0.373096	0.426528	0.220705	0.214095	50	scSpace(not_neighbor)
sim98	8	0.353813	0.558484	0.103566	0.156645	3	scSpace(not_neighbor)
sim98	8	0.336292	0.554183	0.104522	0.157385	4	scSpace(not_neighbor)
sim98	8	0.363768	0.568743	0.118049	0.175425	5	scSpace(not_neighbor)
sim98	8	0.412168	0.545176	0.129454	0.155687	8	scSpace(not_neighbor)
sim98	8	0.428215	0.538801	0.134328	0.163852	10	scSpace(not_neighbor)
sim98	8	0.462224	0.55002	0.166452	0.199489	20	scSpace(not_neighbor)
sim98	8	0.44226	0.532395	0.137432	0.166435	30	scSpace(not_neighbor)
sim98	8	0.405219	0.503566	0.0759879	0.117612	50	scSpace(not_neighbor)
sim99	8	0.305079	0.41954	0.278838	0.356164	3	scSpace(not_neighbor)
sim99	8	0.335652	0.457176	0.305385	0.388057	4	scSpace(not_neighbor)
sim99	8	0.361729	0.480458	0.332594	0.415346	5	scSpace(not_neighbor)
sim99	8	0.469172	0.538792	0.445021	0.479489	8	scSpace(not_neighbor)
sim99	8	0.528616	0.57061	0.507162	0.515614	10	scSpace(not_neighbor)
sim99	8	0.550808	0.570948	0.530355	0.516305	20	scSpace(not_neighbor)
sim99	8	0.50354	0.509977	0.48091	0.448165	30	scSpace(not_neighbor)
sim99	8	0.523707	0.544775	0.501988	0.487483	50	scSpace(not_neighbor)
sim100	8	0.351813	0.502692	0.239415	0.330944	3	scSpace(not_neighbor)
sim100	8	0.368583	0.502766	0.251189	0.333232	4	scSpace(not_neighbor)
sim100	8	0.407609	0.531799	0.291733	0.361844	5	scSpace(not_neighbor)
sim100	8	0.468177	0.542914	0.364616	0.381909	8	scSpace(not_neighbor)
sim100	8	0.420146	0.532567	0.30531	0.369703	10	scSpace(not_neighbor)
sim100	8	0.484288	0.550355	0.379489	0.386275	20	scSpace(not_neighbor)
sim100	8	0.450406	0.513463	0.336359	0.339404	30	scSpace(not_neighbor)
sim100	8	0.338456	0.445256	0.199501	0.248361	50	scSpace(not_neighbor)
sim101	8	0.360899	0.568075	0.137714	0.225705	3	scSpace(not_neighbor)
sim101	8	0.348348	0.556857	0.117067	0.217107	4	scSpace(not_neighbor)
sim101	8	0.349849	0.545431	0.140756	0.200408	5	scSpace(not_neighbor)
sim101	8	0.517176	0.594693	0.261217	0.275097	8	scSpace(not_neighbor)
sim101	8	0.515494	0.581755	0.256392	0.247449	10	scSpace(not_neighbor)
sim101	8	0.578804	0.623731	0.351489	0.325075	20	scSpace(not_neighbor)
sim101	8	0.536231	0.592281	0.280232	0.272193	30	scSpace(not_neighbor)
sim101	8	0.527808	0.593697	0.266313	0.274836	50	scSpace(not_neighbor)
sim102	8	0.652003	0.68064	0.640304	0.644452	3	scSpace(not_neighbor)
sim102	8	0.685978	0.705831	0.675429	0.672623	4	scSpace(not_neighbor)
sim102	8	0.698086	0.695055	0.687976	0.661656	5	scSpace(not_neighbor)
sim102	8	0.721656	0.711017	0.712328	0.679253	8	scSpace(not_neighbor)
sim102	8	0.733118	0.715067	0.724169	0.68384	10	scSpace(not_neighbor)
sim102	8	0.741688	0.720602	0.733042	0.690345	20	scSpace(not_neighbor)
sim102	8	0.726165	0.716025	0.716972	0.684329	30	scSpace(not_neighbor)
sim102	8	0.723054	0.696041	0.713773	0.662855	50	scSpace(not_neighbor)
sim103	8	0.592162	0.677456	0.500535	0.545955	3	scSpace(not_neighbor)
sim103	8	0.678071	0.700141	0.598229	0.583966	4	scSpace(not_neighbor)
sim103	8	0.702028	0.720217	0.628131	0.611818	5	scSpace(not_neighbor)
sim103	8	0.778476	0.764738	0.722842	0.675376	8	scSpace(not_neighbor)
sim103	8	0.793783	0.774946	0.741694	0.690274	10	scSpace(not_neighbor)
sim103	8	0.779357	0.750588	0.723278	0.65757	20	scSpace(not_neighbor)
sim103	8	0.7785	0.75659	0.722638	0.664591	30	scSpace(not_neighbor)
sim103	8	0.757838	0.732266	0.697135	0.631007	50	scSpace(not_neighbor)
sim104	8	0.521608	0.651363	0.356226	0.390489	3	scSpace(not_neighbor)
sim104	8	0.581865	0.686338	0.36566	0.422441	4	scSpace(not_neighbor)
sim104	8	0.582318	0.690906	0.372217	0.426587	5	scSpace(not_neighbor)
sim104	8	0.633958	0.682896	0.428649	0.43464	8	scSpace(not_neighbor)
sim104	8	0.634348	0.693302	0.430868	0.451742	10	scSpace(not_neighbor)
sim104	8	0.638517	0.69717	0.438683	0.457476	20	scSpace(not_neighbor)
sim104	8	0.604031	0.668448	0.379672	0.409821	30	scSpace(not_neighbor)
sim104	8	0.611006	0.658376	0.387892	0.394279	50	scSpace(not_neighbor)
sim105	8	0.426983	0.536821	0.405795	0.477312	3	scSpace(not_neighbor)
sim105	8	0.549929	0.578035	0.533352	0.530619	4	scSpace(not_neighbor)
sim105	8	0.600785	0.612468	0.586073	0.568151	5	scSpace(not_neighbor)
sim105	8	0.65288	0.652376	0.640089	0.612455	8	scSpace(not_neighbor)
sim105	8	0.689408	0.686495	0.677961	0.650283	10	scSpace(not_neighbor)
sim105	8	0.609159	0.639897	0.594769	0.599748	20	scSpace(not_neighbor)
sim105	8	0.5458	0.575246	0.529076	0.527805	30	scSpace(not_neighbor)
sim105	8	0.55011	0.576897	0.53354	0.529127	50	scSpace(not_neighbor)
sim106	8	0.472823	0.58596	0.344065	0.43284	3	scSpace(not_neighbor)
sim106	8	0.437099	0.597206	0.340984	0.454814	4	scSpace(not_neighbor)
sim106	8	0.485653	0.617055	0.362209	0.473407	5	scSpace(not_neighbor)
sim106	8	0.604174	0.679086	0.507076	0.560661	8	scSpace(not_neighbor)
sim106	8	0.704554	0.722728	0.633698	0.617835	10	scSpace(not_neighbor)
sim106	8	0.817175	0.807512	0.773233	0.734796	20	scSpace(not_neighbor)
sim106	8	0.80161	0.796314	0.753929	0.719249	30	scSpace(not_neighbor)
sim106	8	0.751067	0.758023	0.692931	0.663987	50	scSpace(not_neighbor)
sim107	8	0.503003	0.616745	0.270997	0.300489	3	scSpace(not_neighbor)
sim107	8	0.548232	0.594671	0.300879	0.278022	4	scSpace(not_neighbor)
sim107	8	0.573823	0.616044	0.34372	0.313873	5	scSpace(not_neighbor)
sim107	8	0.617054	0.644401	0.409949	0.364611	8	scSpace(not_neighbor)
sim107	8	0.61473	0.638983	0.405098	0.356188	10	scSpace(not_neighbor)
sim107	8	0.591278	0.635624	0.370838	0.346997	20	scSpace(not_neighbor)
sim107	8	0.572417	0.609194	0.338196	0.303794	30	scSpace(not_neighbor)
sim107	8	0.587014	0.616733	0.365016	0.314647	50	scSpace(not_neighbor)
sim108	8	0.283	0.41567	0.258752	0.346959	3	scSpace(not_neighbor)
sim108	8	0.299824	0.393101	0.276397	0.327443	4	scSpace(not_neighbor)
sim108	8	0.278092	0.391232	0.253981	0.326425	5	scSpace(not_neighbor)
sim108	8	0.371285	0.428108	0.350154	0.364963	8	scSpace(not_neighbor)
sim108	8	0.391833	0.445748	0.371369	0.383515	10	scSpace(not_neighbor)
sim108	8	0.412251	0.446343	0.39253	0.385175	20	scSpace(not_neighbor)
sim108	8	0.413625	0.446766	0.393969	0.386094	30	scSpace(not_neighbor)
sim108	8	0.41023	0.431494	0.390526	0.370885	50	scSpace(not_neighbor)
sim109	8	0.684164	0.76675	0.614765	0.67358	3	scSpace(not_neighbor)
sim109	8	0.686608	0.773715	0.61786	0.683381	4	scSpace(not_neighbor)
sim109	8	0.711064	0.786672	0.647509	0.702071	5	scSpace(not_neighbor)
sim109	8	0.760634	0.773227	0.701356	0.685428	8	scSpace(not_neighbor)
sim109	8	0.741641	0.80105	0.681653	0.719505	10	scSpace(not_neighbor)
sim109	8	0.776043	0.763438	0.720471	0.672966	20	scSpace(not_neighbor)
sim109	8	0.754411	0.732846	0.69268	0.63242	30	scSpace(not_neighbor)
sim109	8	0.727215	0.705066	0.659707	0.59251	50	scSpace(not_neighbor)
sim110	8	0.565446	0.710878	0.362475	0.467211	3	scSpace(not_neighbor)
sim110	8	0.600898	0.701395	0.389617	0.453149	4	scSpace(not_neighbor)
sim110	8	0.609245	0.707685	0.402691	0.464519	5	scSpace(not_neighbor)
sim110	8	0.63317	0.701755	0.429427	0.46712	8	scSpace(not_neighbor)
sim110	8	0.642489	0.711125	0.441444	0.485504	10	scSpace(not_neighbor)
sim110	8	0.626872	0.691323	0.412862	0.452784	20	scSpace(not_neighbor)
sim110	8	0.600061	0.666445	0.373922	0.406642	30	scSpace(not_neighbor)
sim110	8	0.612318	0.672276	0.390155	0.418856	50	scSpace(not_neighbor)
sim111	9	0.199023	0.32923	0.170283	0.256705	3	scSpace(not_neighbor)
sim111	9	0.230633	0.344178	0.20305	0.272711	4	scSpace(not_neighbor)
sim111	9	0.248834	0.360698	0.221621	0.294055	5	scSpace(not_neighbor)
sim111	9	0.314451	0.363256	0.28987	0.295684	8	scSpace(not_neighbor)
sim111	9	0.356427	0.397472	0.333434	0.332939	10	scSpace(not_neighbor)
sim111	9	0.364056	0.387059	0.341192	0.322052	20	scSpace(not_neighbor)
sim111	9	0.33006	0.350788	0.305899	0.282449	30	scSpace(not_neighbor)
sim111	9	0.212318	0.279347	0.183694	0.204623	50	scSpace(not_neighbor)
sim112	9	0.40121	0.553457	0.30061	0.399507	3	scSpace(not_neighbor)
sim112	9	0.50345	0.537707	0.407991	0.391198	4	scSpace(not_neighbor)
sim112	9	0.523317	0.545614	0.431139	0.402885	5	scSpace(not_neighbor)
sim112	9	0.54552	0.543256	0.457681	0.400196	8	scSpace(not_neighbor)
sim112	9	0.554186	0.545276	0.467619	0.40351	10	scSpace(not_neighbor)
sim112	9	0.537863	0.531572	0.448321	0.38526	20	scSpace(not_neighbor)
sim112	9	0.49185	0.494707	0.394172	0.336124	30	scSpace(not_neighbor)
sim112	9	0.446704	0.475254	0.340707	0.309635	50	scSpace(not_neighbor)
sim113	9	0.349658	0.555192	0.122078	0.198688	3	scSpace(not_neighbor)
sim113	9	0.36736	0.548981	0.120704	0.204093	4	scSpace(not_neighbor)
sim113	9	0.410525	0.536803	0.154281	0.207943	5	scSpace(not_neighbor)
sim113	9	0.447111	0.559399	0.194566	0.254568	8	scSpace(not_neighbor)
sim113	9	0.451683	0.555852	0.198983	0.249555	10	scSpace(not_neighbor)
sim113	9	0.467911	0.559851	0.209991	0.263443	20	scSpace(not_neighbor)
sim113	9	0.451521	0.546114	0.183577	0.241354	30	scSpace(not_neighbor)
sim113	9	0.435912	0.524395	0.159478	0.205784	50	scSpace(not_neighbor)
sim114	9	0.29481	0.426355	0.26478	0.361104	3	scSpace(not_neighbor)
sim114	9	0.30793	0.439379	0.278575	0.374646	4	scSpace(not_neighbor)
sim114	9	0.322347	0.44439	0.292837	0.378067	5	scSpace(not_neighbor)
sim114	9	0.373625	0.462794	0.346036	0.400599	8	scSpace(not_neighbor)
sim114	9	0.351641	0.441352	0.323661	0.37367	10	scSpace(not_neighbor)
sim114	9	0.508635	0.527503	0.487154	0.472061	20	scSpace(not_neighbor)
sim114	9	0.451309	0.492124	0.427171	0.433182	30	scSpace(not_neighbor)
sim114	9	0.38939	0.435376	0.362371	0.370505	50	scSpace(not_neighbor)
sim115	9	0.281545	0.446572	0.168404	0.278267	3	scSpace(not_neighbor)
sim115	9	0.300577	0.460518	0.179229	0.28612	4	scSpace(not_neighbor)
sim115	9	0.306851	0.457601	0.184139	0.28578	5	scSpace(not_neighbor)
sim115	9	0.395452	0.493853	0.289591	0.328978	8	scSpace(not_neighbor)
sim115	9	0.402424	0.505493	0.297318	0.345372	10	scSpace(not_neighbor)
sim115	9	0.509752	0.568579	0.421037	0.431628	20	scSpace(not_neighbor)
sim115	9	0.528105	0.570762	0.444771	0.430524	30	scSpace(not_neighbor)
sim115	9	0.471187	0.51971	0.374538	0.368114	50	scSpace(not_neighbor)
sim116	9	0.390693	0.522316	0.131492	0.208242	3	scSpace(not_neighbor)
sim116	9	0.417887	0.532615	0.157155	0.220699	4	scSpace(not_neighbor)
sim116	9	0.42435	0.541543	0.162707	0.229451	5	scSpace(not_neighbor)
sim116	9	0.492721	0.58063	0.265363	0.290566	8	scSpace(not_neighbor)
sim116	9	0.519095	0.602051	0.301248	0.327003	10	scSpace(not_neighbor)
sim116	9	0.505406	0.580026	0.273216	0.297789	20	scSpace(not_neighbor)
sim116	9	0.513441	0.58414	0.281338	0.307014	30	scSpace(not_neighbor)
sim116	9	0.497445	0.564383	0.256492	0.274691	50	scSpace(not_neighbor)
sim117	9	0.387569	0.598931	0.369277	0.550143	3	scSpace(not_neighbor)
sim117	9	0.52836	0.592935	0.514012	0.549005	4	scSpace(not_neighbor)
sim117	9	0.580879	0.606689	0.568056	0.565933	5	scSpace(not_neighbor)
sim117	9	0.703578	0.678924	0.694462	0.647069	8	scSpace(not_neighbor)
sim117	9	0.708768	0.672725	0.699786	0.640904	10	scSpace(not_neighbor)
sim117	9	0.73444	0.706469	0.726275	0.677284	20	scSpace(not_neighbor)
sim117	9	0.733465	0.710311	0.725277	0.681278	30	scSpace(not_neighbor)
sim117	9	0.719607	0.696308	0.710997	0.665766	50	scSpace(not_neighbor)
sim118	9	0.317524	0.504279	0.213209	0.312368	3	scSpace(not_neighbor)
sim118	9	0.379224	0.492884	0.274644	0.322965	4	scSpace(not_neighbor)
sim118	9	0.424532	0.513257	0.321125	0.356159	5	scSpace(not_neighbor)
sim118	9	0.545081	0.592232	0.449432	0.46306	8	scSpace(not_neighbor)
sim118	9	0.597048	0.625356	0.512797	0.506517	10	scSpace(not_neighbor)
sim118	9	0.669722	0.68494	0.602783	0.582122	20	scSpace(not_neighbor)
sim118	9	0.673375	0.683241	0.606195	0.581359	30	scSpace(not_neighbor)
sim118	9	0.640942	0.653267	0.566853	0.542565	50	scSpace(not_neighbor)
sim119	9	0.179794	0.578519	0.00362164	0.0412141	3	scSpace(not_neighbor)
sim119	9	0.279074	0.645192	0.0950923	0.288224	4	scSpace(not_neighbor)
sim119	9	0.392103	0.609803	0.167523	0.291636	5	scSpace(not_neighbor)
sim119	9	0.453703	0.633472	0.233564	0.351177	8	scSpace(not_neighbor)
sim119	9	0.546965	0.629241	0.325432	0.37688	10	scSpace(not_neighbor)
sim119	9	0.602739	0.660856	0.406025	0.429949	20	scSpace(not_neighbor)
sim119	9	0.612632	0.659274	0.415627	0.430653	30	scSpace(not_neighbor)
sim119	9	0.573677	0.630078	0.359518	0.379708	50	scSpace(not_neighbor)
sim120	9	0.222965	0.362153	0.196117	0.283759	3	scSpace(not_neighbor)
sim120	9	0.274524	0.386704	0.248552	0.319802	4	scSpace(not_neighbor)
sim120	9	0.308916	0.397662	0.283969	0.33384	5	scSpace(not_neighbor)
sim120	9	0.415398	0.456808	0.39439	0.399023	8	scSpace(not_neighbor)
sim120	9	0.430356	0.47495	0.409956	0.418128	10	scSpace(not_neighbor)
sim120	9	0.525449	0.546	0.508332	0.497986	20	scSpace(not_neighbor)
sim120	9	0.505585	0.527381	0.487766	0.477163	30	scSpace(not_neighbor)
sim120	9	0.408046	0.449635	0.386654	0.3918	50	scSpace(not_neighbor)
sim121	9	0.447531	0.569105	0.349427	0.425479	3	scSpace(not_neighbor)
sim121	9	0.508524	0.600386	0.417295	0.470616	4	scSpace(not_neighbor)
sim121	9	0.536531	0.618452	0.44936	0.496275	5	scSpace(not_neighbor)
sim121	9	0.575133	0.638129	0.494798	0.522985	8	scSpace(not_neighbor)
sim121	9	0.590041	0.644832	0.513523	0.530882	10	scSpace(not_neighbor)
sim121	9	0.643793	0.672335	0.574288	0.570209	20	scSpace(not_neighbor)
sim121	9	0.542412	0.614496	0.453761	0.493045	30	scSpace(not_neighbor)
sim121	9	0.546443	0.584428	0.457415	0.455369	50	scSpace(not_neighbor)
sim122	9	0.318275	0.567101	0.107896	0.199576	3	scSpace(not_neighbor)
sim122	9	0.334489	0.546242	0.116889	0.159366	4	scSpace(not_neighbor)
sim122	9	0.43112	0.555406	0.196451	0.232098	5	scSpace(not_neighbor)
sim122	9	0.503102	0.593077	0.277725	0.309119	8	scSpace(not_neighbor)
sim122	9	0.522598	0.587075	0.289658	0.31039	10	scSpace(not_neighbor)
sim122	9	0.549995	0.595527	0.32978	0.324527	20	scSpace(not_neighbor)
sim122	9	0.553214	0.602918	0.338911	0.334042	30	scSpace(not_neighbor)
sim122	9	0.523571	0.576188	0.290204	0.29202	50	scSpace(not_neighbor)
sim123	9	0.181938	0.323548	0.157158	0.249198	3	scSpace(not_neighbor)
sim123	9	0.213401	0.328174	0.189146	0.26216	4	scSpace(not_neighbor)
sim123	9	0.246852	0.356583	0.223735	0.291612	5	scSpace(not_neighbor)
sim123	9	0.325009	0.399455	0.304156	0.341543	8	scSpace(not_neighbor)
sim123	9	0.376045	0.435611	0.35678	0.380915	10	scSpace(not_neighbor)
sim123	9	0.388026	0.441204	0.369148	0.386872	20	scSpace(not_neighbor)
sim123	9	0.318121	0.410002	0.296996	0.353752	30	scSpace(not_neighbor)
sim123	9	0.29173	0.378176	0.269862	0.31803	50	scSpace(not_neighbor)
sim124	9	0.467536	0.541865	0.36554	0.385923	3	scSpace(not_neighbor)
sim124	9	0.5209	0.585859	0.428886	0.44491	4	scSpace(not_neighbor)
sim124	9	0.568836	0.614838	0.485614	0.484115	5	scSpace(not_neighbor)
sim124	9	0.63884	0.656232	0.567271	0.542162	8	scSpace(not_neighbor)
sim124	9	0.657389	0.669636	0.589877	0.559623	10	scSpace(not_neighbor)
sim124	9	0.680192	0.66513	0.613909	0.559008	20	scSpace(not_neighbor)
sim124	9	0.684266	0.664922	0.618499	0.559141	30	scSpace(not_neighbor)
sim124	9	0.663965	0.65547	0.594428	0.546051	50	scSpace(not_neighbor)
sim125	9	0.434212	0.613299	0.219438	0.338557	3	scSpace(not_neighbor)
sim125	9	0.44293	0.604072	0.220472	0.33106	4	scSpace(not_neighbor)
sim125	9	0.479086	0.620363	0.247885	0.351104	5	scSpace(not_neighbor)
sim125	9	0.512365	0.631219	0.275296	0.379338	8	scSpace(not_neighbor)
sim125	9	0.531621	0.630013	0.297133	0.38023	10	scSpace(not_neighbor)
sim125	9	0.563789	0.651671	0.34582	0.416532	20	scSpace(not_neighbor)
sim125	9	0.57526	0.654744	0.363945	0.419963	30	scSpace(not_neighbor)
sim125	9	0.574735	0.65203	0.360283	0.41754	50	scSpace(not_neighbor)
sim126	10	0.289128	0.408553	0.267428	0.351218	3	scSpace(not_neighbor)
sim126	10	0.359584	0.438246	0.339567	0.386026	4	scSpace(not_neighbor)
sim126	10	0.369343	0.452709	0.349589	0.401943	5	scSpace(not_neighbor)
sim126	10	0.476262	0.493628	0.4599	0.446702	8	scSpace(not_neighbor)
sim126	10	0.500367	0.506833	0.484788	0.460955	10	scSpace(not_neighbor)
sim126	10	0.48971	0.491123	0.473927	0.443207	20	scSpace(not_neighbor)
sim126	10	0.493151	0.491074	0.477313	0.443802	30	scSpace(not_neighbor)
sim126	10	0.43954	0.443009	0.422048	0.391195	50	scSpace(not_neighbor)
sim127	10	0.161276	0.335814	0.0571657	0.0957795	3	scSpace(not_neighbor)
sim127	10	0.187823	0.341855	0.0696585	0.130433	4	scSpace(not_neighbor)
sim127	10	0.238182	0.339115	0.105312	0.15124	5	scSpace(not_neighbor)
sim127	10	0.27014	0.362108	0.142234	0.182292	8	scSpace(not_neighbor)
sim127	10	0.29186	0.365832	0.165848	0.188693	10	scSpace(not_neighbor)
sim127	10	0.346359	0.396136	0.227279	0.229472	20	scSpace(not_neighbor)
sim127	10	0.323556	0.367039	0.20219	0.191141	30	scSpace(not_neighbor)
sim127	10	0.262179	0.332549	0.126357	0.14909	50	scSpace(not_neighbor)
sim128	10	0.272802	0.464604	0.0326988	0.078779	3	scSpace(not_neighbor)
sim128	10	0.31558	0.444343	0.0400918	0.0908717	4	scSpace(not_neighbor)
sim128	10	0.321166	0.452444	0.0568917	0.0986779	5	scSpace(not_neighbor)
sim128	10	0.338958	0.452067	0.0656312	0.108036	8	scSpace(not_neighbor)
sim128	10	0.368099	0.458639	0.0838002	0.13182	10	scSpace(not_neighbor)
sim128	10	0.394017	0.479336	0.116602	0.166539	20	scSpace(not_neighbor)
sim128	10	0.378543	0.466516	0.0962419	0.144903	30	scSpace(not_neighbor)
sim128	10	0.38055	0.467751	0.0975151	0.147967	50	scSpace(not_neighbor)
sim129	10	0.283245	0.445845	0.257112	0.387153	3	scSpace(not_neighbor)
sim129	10	0.3352	0.459848	0.310679	0.405284	4	scSpace(not_neighbor)
sim129	10	0.3468	0.461064	0.322536	0.407904	5	scSpace(not_neighbor)
sim129	10	0.456403	0.541924	0.436616	0.497294	8	scSpace(not_neighbor)
sim129	10	0.4722	0.563656	0.454657	0.519369	10	scSpace(not_neighbor)
sim129	10	0.543443	0.583921	0.52395	0.539022	20	scSpace(not_neighbor)
sim129	10	0.51265	0.566145	0.491724	0.519692	30	scSpace(not_neighbor)
sim129	10	0.471285	0.511826	0.448832	0.45883	50	scSpace(not_neighbor)
sim130	10	0.230525	0.442924	0.143719	0.263208	3	scSpace(not_neighbor)
sim130	10	0.30748	0.424348	0.207833	0.260132	4	scSpace(not_neighbor)
sim130	10	0.315583	0.424216	0.215464	0.262121	5	scSpace(not_neighbor)
sim130	10	0.410772	0.4684	0.317612	0.319845	8	scSpace(not_neighbor)
sim130	10	0.428234	0.481613	0.337623	0.337086	10	scSpace(not_neighbor)
sim130	10	0.3968	0.453623	0.301288	0.3014	20	scSpace(not_neighbor)
sim130	10	0.410853	0.477279	0.316973	0.332111	30	scSpace(not_neighbor)
sim130	10	0.284898	0.399036	0.16874	0.233528	50	scSpace(not_neighbor)
sim131	10	0.297196	0.458218	0.095261	0.186779	3	scSpace(not_neighbor)
sim131	10	0.356724	0.497262	0.151183	0.210198	4	scSpace(not_neighbor)
sim131	10	0.430287	0.535583	0.172842	0.232806	5	scSpace(not_neighbor)
sim131	10	0.457864	0.536484	0.206116	0.24098	8	scSpace(not_neighbor)
sim131	10	0.494897	0.554534	0.253013	0.273752	10	scSpace(not_neighbor)
sim131	10	0.527791	0.571903	0.30669	0.297159	20	scSpace(not_neighbor)
sim131	10	0.48851	0.550241	0.250161	0.263692	30	scSpace(not_neighbor)
sim131	10	0.48779	0.542789	0.245021	0.258379	50	scSpace(not_neighbor)
sim132	10	0.380458	0.581072	0.364951	0.538417	3	scSpace(not_neighbor)
sim132	10	0.48054	0.634068	0.467352	0.599286	4	scSpace(not_neighbor)
sim132	10	0.534011	0.661904	0.522194	0.630066	5	scSpace(not_neighbor)
sim132	10	0.626366	0.65534	0.616055	0.624246	8	scSpace(not_neighbor)
sim132	10	0.671607	0.653257	0.662449	0.623033	10	scSpace(not_neighbor)
sim132	10	0.706979	0.68558	0.698829	0.65795	20	scSpace(not_neighbor)
sim132	10	0.692018	0.677316	0.683478	0.648644	30	scSpace(not_neighbor)
sim132	10	0.683652	0.655126	0.67486	0.624876	50	scSpace(not_neighbor)
sim133	10	0.240784	0.405848	0.135588	0.193893	3	scSpace(not_neighbor)
sim133	10	0.281015	0.41253	0.174292	0.221532	4	scSpace(not_neighbor)
sim133	10	0.287617	0.41487	0.16279	0.237141	5	scSpace(not_neighbor)
sim133	10	0.42099	0.507908	0.314472	0.364068	8	scSpace(not_neighbor)
sim133	10	0.466661	0.535424	0.364675	0.402032	10	scSpace(not_neighbor)
sim133	10	0.564005	0.575669	0.482088	0.453042	20	scSpace(not_neighbor)
sim133	10	0.559231	0.570249	0.473491	0.44886	30	scSpace(not_neighbor)
sim133	10	0.533838	0.548829	0.444154	0.419851	50	scSpace(not_neighbor)
sim134	10	0.407748	0.584015	0.208547	0.309609	3	scSpace(not_neighbor)
sim134	10	0.461766	0.593654	0.260232	0.338638	4	scSpace(not_neighbor)
sim134	10	0.478661	0.610289	0.286151	0.364209	5	scSpace(not_neighbor)
sim134	10	0.557969	0.619553	0.372266	0.396085	8	scSpace(not_neighbor)
sim134	10	0.574999	0.634774	0.39693	0.419882	10	scSpace(not_neighbor)
sim134	10	0.564046	0.625597	0.380167	0.405682	20	scSpace(not_neighbor)
sim134	10	0.56217	0.606519	0.378473	0.374875	30	scSpace(not_neighbor)
sim134	10	0.574355	0.621605	0.397196	0.39844	50	scSpace(not_neighbor)
sim135	10	0.168102	0.318108	0.142946	0.251012	3	scSpace(not_neighbor)
sim135	10	0.189096	0.316519	0.16379	0.253012	4	scSpace(not_neighbor)
sim135	10	0.244151	0.344979	0.220823	0.283157	5	scSpace(not_neighbor)
sim135	10	0.311334	0.395373	0.290111	0.338013	8	scSpace(not_neighbor)
sim135	10	0.331335	0.406467	0.310961	0.348622	10	scSpace(not_neighbor)
sim135	10	0.318526	0.380666	0.29715	0.323611	20	scSpace(not_neighbor)
sim135	10	0.317884	0.379605	0.296355	0.322922	30	scSpace(not_neighbor)
sim135	10	0.316215	0.387161	0.294717	0.330841	50	scSpace(not_neighbor)
sim136	10	0.358016	0.487701	0.254208	0.334661	3	scSpace(not_neighbor)
sim136	10	0.418353	0.507339	0.319119	0.364866	4	scSpace(not_neighbor)
sim136	10	0.482859	0.547561	0.397487	0.413547	5	scSpace(not_neighbor)
sim136	10	0.59042	0.614883	0.521096	0.503553	8	scSpace(not_neighbor)
sim136	10	0.614958	0.629765	0.548732	0.523861	10	scSpace(not_neighbor)
sim136	10	0.651193	0.650932	0.59018	0.551918	20	scSpace(not_neighbor)
sim136	10	0.626682	0.634837	0.560768	0.531844	30	scSpace(not_neighbor)
sim136	10	0.600096	0.615948	0.529074	0.50838	50	scSpace(not_neighbor)
sim137	10	0.358572	0.553081	0.162805	0.247529	3	scSpace(not_neighbor)
sim137	10	0.404216	0.560326	0.202277	0.273327	4	scSpace(not_neighbor)
sim137	10	0.447395	0.560911	0.244749	0.283904	5	scSpace(not_neighbor)
sim137	10	0.532467	0.592561	0.329144	0.341894	8	scSpace(not_neighbor)
sim137	10	0.570641	0.614467	0.382396	0.378754	10	scSpace(not_neighbor)
sim137	10	0.582271	0.621433	0.404828	0.387068	20	scSpace(not_neighbor)
sim137	10	0.589636	0.617615	0.409293	0.384076	30	scSpace(not_neighbor)
sim137	10	0.550265	0.585066	0.346603	0.334766	50	scSpace(not_neighbor)
sim138	10	0.0519345	0.221847	0.0290743	0.106831	3	scSpace(not_neighbor)
sim138	10	0.0786398	0.23532	0.0551109	0.152308	4	scSpace(not_neighbor)
sim138	10	0.103518	0.234358	0.0796473	0.159851	5	scSpace(not_neighbor)
sim138	10	0.146687	0.265606	0.123387	0.198917	8	scSpace(not_neighbor)
sim138	10	0.167546	0.278556	0.144615	0.214039	10	scSpace(not_neighbor)
sim138	10	0.186451	0.287878	0.163721	0.225907	20	scSpace(not_neighbor)
sim138	10	0.200342	0.30033	0.177996	0.23948	30	scSpace(not_neighbor)
sim138	10	0.197622	0.298028	0.175167	0.237201	50	scSpace(not_neighbor)
sim139	10	0.47085	0.588998	0.382033	0.460114	3	scSpace(not_neighbor)
sim139	10	0.5179	0.612109	0.434686	0.49345	4	scSpace(not_neighbor)
sim139	10	0.553906	0.603962	0.470355	0.488113	5	scSpace(not_neighbor)
sim139	10	0.638227	0.631623	0.569453	0.525628	8	scSpace(not_neighbor)
sim139	10	0.652125	0.633773	0.585568	0.52945	10	scSpace(not_neighbor)
sim139	10	0.675447	0.648645	0.614278	0.54762	20	scSpace(not_neighbor)
sim139	10	0.677253	0.651522	0.616714	0.551015	30	scSpace(not_neighbor)
sim139	10	0.656186	0.621283	0.590108	0.513858	50	scSpace(not_neighbor)
sim140	10	0.324778	0.537274	0.124109	0.216041	3	scSpace(not_neighbor)
sim140	10	0.385677	0.52171	0.164301	0.21901	4	scSpace(not_neighbor)
sim140	10	0.410815	0.524044	0.182858	0.235468	5	scSpace(not_neighbor)
sim140	10	0.465482	0.543811	0.240684	0.275648	8	scSpace(not_neighbor)
sim140	10	0.471426	0.551404	0.249854	0.287771	10	scSpace(not_neighbor)
sim140	10	0.496963	0.572385	0.285443	0.32095	20	scSpace(not_neighbor)
sim140	10	0.486842	0.561959	0.270496	0.304967	30	scSpace(not_neighbor)
sim140	10	0.48816	0.564224	0.271407	0.308953	50	scSpace(not_neighbor)

## Sheet: S.Fig.4
subcluster_number	cell_number	running_time	ARI	NMI
2	500	36.3568	0.988801	0.953822
2	1000	31.1609	0.994144	0.968526
2	5000	49.2824	0.98819	0.945162
2	10000	89.4138	0.999287	0.994642
2	20000	212.159	0.994536	0.970594
2	50000	1162.04	0.99938	0.995256
3	500	30.8514	0.594023	0.722783
3	1000	36.0995	0.964009	0.906626
3	5000	61.1402	0.985273	0.956537
3	10000	85.7979	0.997154	0.988608
3	20000	205.367	0.992934	0.976133
3	50000	1154.81	0.971501	0.923
4	500	31.4421	0.724363	0.692509
4	1000	32.5896	0.949394	0.919099
4	5000	60.8522	0.965723	0.945854
4	10000	92.1131	0.997056	0.992447
4	20000	214.243	0.986462	0.973434
4	50000	1150.83	0.958335	0.931512

## Sheet: Fig.2a-d & S.Fig.5
donor 1								donor 2								donor 3
Cell	Cell_type	imagerow	imagecol	pseudo_space1	pseudo_space2	slice		Cell	Cell_type	imagerow	imagecol	pseudo_space1	pseudo_space2	slice		Cell	Cell_type	imagerow	imagecol	pseudo_space1	pseudo_space2	slice
C_1	Layer1	113.141	147.435	284.009	251.115	151507		C_1	Layer4	382.763	457.336	314.879	332.705	151669		C_1	Layer3	381.098	440.639	270.316	408.16	151673
C_2	Layer3	383.438	413.051	371.515	285.409	151507		C_2	Layer6	430.738	200.09	432.374	222.199	151669		C_2	Layer1	126.328	259.631	254.203	281.459	151673
C_3	Layer1	129.523	231.008	210.313	262.253	151507		C_3	Layer3	188.659	432.943	226.684	407.286	151669		C_3	WM	427.768	183.078	440.005	200.63	151673
C_4	WM	431.188	155.806	507.32	163.485	151507		C_4	Layer4	366.022	181.638	430.857	316.336	151669		C_4	Layer3	186.814	417.237	259.503	448.296	151673
C_5	Layer6	344.869	125.068	373	234.375	151507		C_5	Layer6	442.034	441.719	455.726	429.571	151669		C_5	Layer5	341.269	152.7	377.169	277.113	151673
C_6	Layer6	366.472	137.399	412.373	215.045	151507		C_6	Layer3	355.896	497.66	358.402	508.068	151669		C_6	Layer6	362.916	164.941	430.21	293.092	151673
C_7	WM	506.886	229.928	473.305	197.313	151507		C_7	Layer3	404.455	525.428	339.404	437.378	151669		C_7	WM	503.78	256.931	421.333	231.637	151673
C_8	Layer5	442.709	397.39	408.897	381.376	151507		C_8	Layer4	339.154	228.173	373.63	249.431	151669		C_8	Layer3	440.279	424.707	313.787	463.676	151673
C_9	Layer3	130.243	460.306	265.562	367.763	151507		C_9	Layer6	393.159	271.422	384.334	272.479	151669		C_9	Layer2	354.41	481.098	326.037	485.093	151673
C_10	Layer3	356.616	453.42	344.047	442.133	151507		C_10	WM	463.501	398.29	470.778	365.021	151669		C_10	Layer6	336.319	211.656	358.986	246.388	151673
C_11	Layer5	339.649	183.933	415.068	220.459	151507		C_11	Layer3	312.151	200.315	366.765	369.939	151669		C_11	WM	390.549	254.635	443.041	215.716	151673
C_12	Layer6	393.699	227.138	421.222	205.159	151507		C_12	Layer3	145.32	340.099	225.732	423.783	151669		C_12	Layer4	461.566	381.188	362.259	395.899	151673
C_13	Layer6	464.131	353.96	491.922	323.652	151507		C_13	Layer3	301.755	386.229	256.843	356.961	151669		C_13	Layer5	309.136	183.933	332.541	270.494	151673
C_14	Layer5	312.601	156.121	456.833	241.021	151507		C_14	Layer3	134.833	476.463	384.89	363.035	151669		C_14	Layer3	142.979	324.617	293.994	378.412	151673
C_15	Layer1	145.905	296.04	249.693	311.328	151507		C_15	Layer6	463.546	423.087	453.221	365.021	151669		C_15	Layer5	299.685	369.937	357.781	335.85	151673
C_16	Layer3	124.842	463.411	259.908	373.65	151507		C_16	WM	474.122	323.897	477.046	408.517	151669		C_16	Layer3	461.746	405.986	404.817	431.197	151673
C_17	Layer3	302.385	342.034	273.276	247.841	151507		C_17	Layer3	188.794	507.291	287.692	497.653	151669		C_17	Layer6	471.782	306.751	373.457	374.56	151673
C_18	Layer2	135.509	432.403	284.44	403.294	151507		C_18	WM	468.812	358.011	482.633	393.426	151669		C_18	Layer5	466.652	340.864	397.294	376.218	151673
C_19	Layer5	464.221	378.758	467.818	282.79	151507		C_19	Layer3	237.264	491.719	345.755	470.018	151669		C_19	Layer2	235.734	475.788	300.972	454.831	151673
C_20	Layer1	118.587	169.082	229.25	240.037	151507		C_20	Layer5	355.581	348.965	367.54	290.497	151669		C_20	Layer6	353.33	332.358	349.186	332.77	151673
C_21	WM	474.707	279.568	416.644	400.76	151507		C_21	Layer6	457.651	178.353	380.252	236.283	151669		C_21	WM	454.545	161.206	474.322	211.314	151673
C_22	Layer1	189.514	463.186	316.373	455.577	151507		C_22	Layer4	355.266	200.225	351.796	322.485	151669		C_22	Layer6	352.25	183.618	391.577	246.406	151673
C_23	Layer1	157.111	438.524	316.811	412.497	151507		C_23	Layer3	113.141	426.913	302.208	361.778	151669		C_23	Layer2	111.251	411.611	218.341	437.185	151673
C_24	Layer6	469.397	313.681	453.795	337.673	151507		C_24	Layer3	166.787	290.504	220.028	358.631	151669		C_24	Layer3	164.221	274.842	203.971	369.005	151673
C_25	Layer1	237.984	447.57	310.313	470.329	151507		C_25	Layer3	268.992	188.029	257.522	283.703	151669		C_25	Layer3	265.932	171.872	305.591	329.327	151673
C_26	Layer4	356.166	304.725	388.985	263.666	151507		C_26	Layer3	253.51	519.577	280.108	557.818	151669		C_26	WM	465.572	192.124	453.587	193.957	151673
C_27	Layer6	355.716	155.986	379.526	293.977	151507		C_27	Layer6	468.497	209.316	426.458	233.628	151669		C_27	Layer6	444.734	291.449	351.006	327.333	151673
C_28	Layer6	496.67	422.007	472.85	316.736	151507		C_28	WM	447.12	308.506	433.134	307.17	151669		C_28	Layer6	406.976	294.779	313.273	322.49	151673
C_29	Layer2	113.816	382.898	228.303	333.852	151507		C_29	Layer6	409.406	311.656	331.562	281.139	151669		C_29	Layer5	240.009	317.687	299.718	336.499	151673
C_30	Layer2	167.327	246.4	198.63	326.268	151507		C_30	Layer3	242.349	333.708	245.188	324.983	151669		C_30	Layer3	239.199	206.121	208.349	198.221	151673
C_31	Layer5	269.442	143.879	348.557	238.612	151507		C_31	Layer3	242.124	222.187	216.156	248.836	151669		C_31	Layer1	165.482	454.59	279.394	445.618	151673
C_32	Layer6	447.705	264.176	416.551	237.734	151507		C_32	Layer5	387.669	224.978	393.915	296.118	151669		C_32	WM	384.788	208.191	459.022	192.033	151673
C_33	Layer6	409.946	267.372	428.12	200.423	151507		C_33	Layer3	166.787	302.88	240.351	345.922	151669		C_33	Layer3	164.311	287.264	295.641	382.424	151673
C_34	Layer3	242.934	289.559	253.53	347.465	151507		C_34	Layer3	312.106	187.939	283.211	283.062	151669		C_34	Layer5	309.046	171.557	396.366	320.28	151673
C_35	Layer3	242.574	178.038	319.81	284.641	151507		C_35	Layer4	350.36	432.628	291.407	349.262	151669		C_35	Layer4	348.56	416.067	345.69	364.95	151673
C_36	Layer1	167.867	426.103	316.544	425.754	151507		C_36	Layer3	339.604	438.839	350.012	430.931	151669		C_36	Layer4	337.804	422.367	361.913	420.606	151673
C_37	Layer3	113.996	444.824	315.284	351.598	151507		C_37	Layer3	188.614	414.356	203.742	486.998	151669		C_37	Layer3	186.679	398.65	334.815	429.221	151673
C_38	Layer6	388.164	180.693	427.515	205.853	151507		C_38	Layer3	280.423	497.84	238.6	479.546	151669		C_38	Layer2	278.938	481.683	254.204	374.43	151673
C_39	Layer2	167.372	258.821	198.488	303.854	151507		C_39	Layer5	366.382	355.131	352.777	293.84	151669		C_39	Layer6	364.176	338.479	399.009	385.312	151673
C_40	Layer5	312.556	143.744	392.785	272.32	151507		C_40	Layer3	307.336	469.892	317.275	470.147	151669		C_40	Layer3	305.671	453.6	401.928	437.68	151673
C_41	Layer3	351.035	388.389	318.147	296.41	151507		C_41	Layer5	398.785	386.049	414.28	356.932	151669		C_41	Layer5	396.76	369.262	415.963	390.003	151673
C_42	Layer3	340.279	394.599	330.34	416.868	151507		C_42	Layer6	463.546	410.711	467.364	383.159	151669		C_42	Layer3	461.656	393.564	383.678	432.962	151673
C_43	Layer1	189.244	370.252	304.959	375.898	151507		C_43	Layer5	350.135	314.897	367.916	299.154	151669		C_43	Layer6	347.705	298.335	400.807	293.939	151673
C_44	Layer1	281.143	453.645	234.303	305.32	151507		C_44	Layer5	398.92	454.185	393.226	471.267	151669		C_44	Layer3	397.255	437.444	262.725	433.441	151673
C_45	Layer4	366.967	310.891	408.113	211.205	151507		C_45	Layer3	226.508	485.554	272.491	505.15	151669		C_45	Layer2	224.933	469.667	285.268	463.167	151673
C_46	Layer3	308.011	425.698	380.691	422.725	151507		C_46	Layer3	198.965	216.067	229.714	320.39	151669		C_46	Layer3	196.04	200.27	195.729	254.57	151673
C_47	Layer5	399.415	341.764	474.457	373.409	151507		C_47	Layer3	183.078	355.491	233.36	305.441	151669		C_47	Layer3	180.828	339.829	224.993	288.906	151673
C_48	Layer3	114.086	475.833	317.144	412.944	151507		C_48	Layer5	376.823	194.014	402.815	347.287	151669		C_48	Layer6	373.807	177.273	403.014	211.558	151673
C_49	Layer6	464.176	366.337	500.007	329.584	151507		C_49	Layer3	290.774	299.505	304.308	365.08	151669		C_49	Layer6	288.299	283.258	374.19	295.158	151673
C_50	Layer5	350.675	270.657	399.671	241.868	151507		C_50	Layer3	123.672	309.181	257.615	286.898	151669		C_50	Layer1	121.197	293.744	156.901	278.231	151673
C_51	Layer4	399.595	409.901	339.435	418.217	151507		C_51	Layer3	296.22	321.197	271.348	306.625	151669		C_51	Layer6	293.834	304.906	358.285	299.003	151673
C_52	Layer1	227.183	441.404	321.873	461.428	151507		C_52	Layer3	188.569	408.191	183.549	316.258	151669		C_52	Layer3	186.634	392.439	258.918	370.704	151673
C_53	Layer3	199.46	171.962	285.05	319.304	151507		C_53	Layer3	253.33	432.808	225.822	435.646	151669		C_53	Layer4	251.485	416.787	245.749	376.408	151673
C_54	Layer1	183.708	311.431	227.819	311.039	151507		C_54	Layer3	301.98	497.795	328.686	508.962	151669		C_54	WM	406.481	220.432	440.106	196.173	151673
C_55	Layer6	377.273	149.73	496.819	286.324	151507		C_55	Layer6	409.271	237.309	424.191	307.884	151669		C_55	Layer1	136.589	185.194	251.442	266.101	151673
C_56	Layer3	291.359	255.356	317.462	306.588	151507		C_56	Layer3	194.194	510.396	332.402	514.514	151669		C_56	Layer3	143.564	405.176	228.846	367.663	151673
C_57	Layer5	253.15	97.4347	425.188	246.33	151507		C_57	Layer3	145.5	420.657	200.007	453.292	151669		C_57	WM	363.366	226.958	391.992	253.534	151673
C_58	Layer1	124.257	265.122	182.187	206.093	151507		C_58	Layer5	366.157	243.609	342.187	287.634	151669		C_58	Layer5	261.116	255.581	280.234	258.667	151673
C_59	Layer3	296.805	277.003	345.746	252.396	151507		C_59	Layer3	263.771	271.692	197.375	279.026	151669		C_59	WM	438.929	238.794	458.385	213.007	151673
C_60	Layer5	285.509	109.721	407.512	219.505	151507		C_60	Layer6	441.629	255.806	420.688	309.402	151669		C_60	Layer4	266.157	202.835	258.818	248.901	151673
C_61	Layer1	189.244	364.086	266.392	345.713	151507		C_61	Layer3	269.037	218.992	270.928	252.328	151669		C_61	Layer4	386.274	412.691	388.516	449.518	151673
C_62	Layer2	254.005	388.659	220.153	324.115	151507		C_62	Layer5	388.074	429.433	386.733	328.703	151669		C_62	Layer3	159.181	327.588	206.534	352.874	151673
C_63	Layer2	302.7	453.6	344.671	447.87	151507		C_63	Layer3	161.476	343.159	233.628	273.266	151669		C_63	Layer6	352.295	189.829	372.459	249.588	151673
C_64	WM	409.766	193.024	435.549	186.419	151507		C_64	Layer4	355.266	206.436	337.235	326.484	151669		C_64	Layer1	142.304	231.638	153.878	198.269	151673
C_65	Layer2	140.099	156.661	201.884	259.777	151507		C_65	Layer3	145.14	247.165	280.067	256.274	151669		C_65	WM	428.038	220.252	441.255	208.467	151673
C_66	Layer1	194.914	466.292	324.115	445.195	151507		C_66	Layer6	430.828	237.264	430.737	279.345	151669		C_66	Layer3	191.584	333.528	215.282	337.467	151673
C_67	Layer1	146.13	376.598	213.212	304.268	151507		C_67	Layer3	193.834	349.28	219.377	277.49	151669		C_67	Layer5	266.292	221.422	358.757	290.2	151673
C_68	Layer5	366.652	199.37	369.761	200.14	151507		C_68	Layer3	269.082	237.579	319.984	337.091	151669		C_68	Layer2	375.923	474.752	282.315	418.177	151673
C_69	Layer3	264.311	227.543	289.134	231.249	151507		C_69	Layer3	377.453	491.404	249.319	428.153	151669		C_69	Layer3	257.021	432.223	256.301	381.11	151673
C_70	WM	442.169	211.521	364.826	237.458	151507		C_70	Layer3	258.776	448.29	222.351	409.069	151669		C_70	Layer2	203.42	476.013	215.498	397.478	151673
C_71	Layer4	269.532	174.842	349.553	254.865	151507		C_71	Layer3	204.951	491.809	272.291	520.87	151669		C_71	WM	470.972	195.185	448.065	181.507	151673
C_72	Layer4	388.749	385.149	359.112	320.3	151507		C_72	Layer6	473.897	212.376	348.522	238.116	151669		C_72	Layer1	125.788	179.073	166.723	290	151673
C_73	Layer1	162.106	299.1	258.999	362.584	151507		C_73	WM	457.921	302.25	435.567	250.87	151669		C_73	Layer6	455.446	285.149	381.317	300.643	151673
C_74	Layer6	355.761	162.196	427.605	176.054	151507		C_74	Layer3	306.796	215.842	379.476	267.809	151669		C_74	Layer5	303.87	199.46	340.702	245.234	151673
C_75	Layer2	145.635	203.105	213.768	224.52	151507		C_75	Layer3	145.5	426.868	230.578	493.647	151669		C_75	Layer3	143.609	411.386	176.828	297.088	151673
C_76	WM	431.323	192.979	453.29	208.136	151507		C_76	Layer6	463.051	175.248	432.591	281.994	151669		C_76	WM	459.946	158.056	452.867	176.327	151673
C_77	Layer1	194.464	305.176	216.45	293.703	151507		C_77	Layer3	188.209	234.653	215.053	283.296	151669		C_77	Layer2	185.374	218.947	197.555	304.92	151673
C_78	Layer4	269.577	193.429	390.628	313.189	151507		C_78	Layer3	193.654	262.556	247.208	268.019	151669		C_78	Layer3	190.954	246.76	276.095	274.428	151673
C_79	Layer3	378.173	447.165	319.6	406.754	151507		C_79	Layer5	414.536	184.608	387.455	272.65	151669		C_79	WM	411.476	167.732	454.121	200.323	151673
C_80	Layer6	518.047	353.825	430.86	319.626	151507		C_80	WM	474.032	274.347	445.839	330.088	151669		C_80	WM	471.422	257.156	421.308	235.244	151673
C_81	Layer1	259.451	404.14	230.712	375.71	151507		C_81	Layer5	420.567	491.314	399.282	441.267	151669		C_81	Layer2	419.082	474.437	296.143	376.13	151673
C_82	Layer1	205.671	447.66	327.699	408.835	151507		C_82	Layer3	328.803	438.839	253.446	400.636	151669		C_82	Layer4	327.048	422.457	279.138	432.374	151673
C_83	Layer2	129.298	150.495	241.888	283.956	151507		C_83	Layer3	156.121	358.686	250.185	320.488	151669		C_83	Layer3	153.915	343.114	230.604	381.865	151673
C_84	WM	458.461	257.921	270.5	189.202	151507		C_84	Layer3	242.394	358.506	261.745	344.034	151669		C_84	Layer5	240.189	342.484	284.113	339.596	151673
C_85	Layer5	307.246	171.647	445.904	274.918	151507		C_85	Layer4	361.116	426.418	360.881	358.471	151669		C_85	Layer4	359.316	409.811	334.549	401.344	151673
C_86	Layer1	146.175	382.763	231.117	313.866	151507		C_86	Layer3	177.678	340.054	182.925	325.334	151669		C_86	Layer3	175.338	324.347	280.194	361.167	151673
C_87	Layer3	188.704	190.594	217.046	261.634	151507		C_87	Layer6	447.345	395.23	427.961	370.638	151669		C_87	Layer2	110.981	374.392	324.102	471.662	151673
C_88	Layer3	194.194	218.452	240.337	323.658	151507		C_88	Layer3	307.381	507.066	275.479	387.527	151669		C_88	Layer4	445.365	378.218	408.927	413.992	151673
C_89	WM	474.527	230.018	496.287	166.164	151507		C_89	Layer6	404.095	351.935	441.199	378.667	151669		C_89	Layer6	401.89	335.104	421.442	320.662	151673
C_90	Layer4	421.287	447.03	484.978	392.252	151507		C_90	Layer3	199.415	426.733	188.721	375.999	151669		C_90	Layer3	197.525	410.981	267.25	397.517	151673
C_91	Layer3	141.089	485.059	211.059	320.759	151507		C_91	Layer5	425.293	166.022	372.406	293.732	151669		C_91	WM	422.142	149.055	452.232	195.935	151673
C_92	Layer3	329.478	394.644	319.204	412.232	151507		C_92	Layer6	398.74	367.462	439.786	385.064	151669		C_92	Layer6	396.625	350.675	372.722	293.42	151673
C_93	Layer1	156.751	314.581	216.5	268.046	151507		C_93	Layer3	193.744	305.941	232.656	349.257	151669		C_93	Layer3	191.269	290.144	297.342	338.589	151673
C_94	Layer3	242.979	314.356	245.887	387.929	151507		C_94	Layer3	242.439	377.093	211.868	407.815	151669		C_94	Layer5	240.324	361.071	287.96	338.575	151673
C_95	Layer3	361.791	382.133	425.123	369.982	151507		C_95	Layer3	221.062	463.861	243.061	498.641	151669		C_95	Layer3	219.397	448.02	308.966	473.499	151673
C_96	Layer1	178.263	295.95	192.023	231.406	151507		C_96	WM	474.077	305.311	485.165	348.669	151669		C_96	Layer6	471.647	288.119	409.866	315.857	151673
C_97	Layer1	113.726	345.725	332.361	412.07	151507		C_97	Layer3	236.949	343.024	256.064	457.691	151669		C_97	Layer5	234.698	327.048	276.941	333.244	151673
C_98	Layer5	447.93	350.9	439.989	288.963	151507		C_98	Layer5	404.275	432.493	390.288	437.863	151669		C_98	Layer3	402.475	415.707	331.631	439.081	151673
C_99	Layer2	308.101	462.871	330.65	424.081	151507		C_99	Layer5	382.718	426.373	394.062	371.145	151669		C_99	Layer4	380.873	409.631	405.336	441.345	151673
C_100	Layer5	404.68	307.651	487.919	307.021	151507		C_100	Layer5	366.157	262.196	349.721	316.46	151669		C_100	WM	363.501	245.545	448.69	202.9	151673
C_101	Layer1	200.09	382.628	225.319	271.014	151507		C_101	Layer5	371.602	271.467	357.396	256.218	151669		C_101	WM	368.947	254.77	392.615	254.398	151673
C_102	Layer5	399.37	323.177	469.03	310.316	151507		C_102	Layer3	242.214	265.527	281.874	321.589	151669		C_102	Layer1	115.527	253.51	202.311	332.934	151673
C_103	Layer3	194.329	261.836	285.243	340.078	151507		C_103	Layer3	161.611	398.92	202.332	315.57	151669		C_103	Layer5	239.514	249.505	287.844	250.65	151673
C_104	Layer3	243.069	332.943	200.439	281.537	151507		C_104	Layer3	307.111	370.747	262.205	411.512	151669		C_104	Layer3	159.586	383.348	230.232	374.633	151673
C_105	Layer1	221.737	419.757	270.57	350.748	151507		C_105	Layer3	231.233	172.637	308.992	287.485	151669		C_105	Layer6	304.996	354.41	384.941	335.471	151673
C_106	Layer3	156.301	165.887	227.154	287.762	151507		C_106	Layer3	366.652	491.449	270.401	445.539	151669		C_106	Layer3	365.167	474.843	283.567	397.065	151673
C_107	WM	474.617	260.981	430.723	158.093	151507		C_107	Layer3	134.428	290.549	189.281	312.33	151669		C_107	Layer1	131.863	275.113	149.668	245.611	151673
C_108	Layer3	237.579	298.875	285.008	404.949	151507		C_108	Layer6	409.451	330.243	453.464	345.036	151669		C_108	Layer6	407.111	313.411	400.239	315.657	151673
C_109	Layer4	404.951	388.209	403.839	368.207	151507		C_109	Layer4	317.687	277.768	343.983	289.221	151669		C_109	Layer6	315.077	261.386	312.788	204.237	151673
C_110	Layer4	383.348	382.088	435.12	277.514	151507		C_110	Layer6	436.589	426.238	437.707	300.712	151669		C_110	Layer3	434.788	409.271	268.039	373.313	151673
C_111	Layer5	366.697	217.957	451.176	208.273	151507		C_111	Layer3	177.858	426.778	254.137	381.172	151669		C_111	Layer3	175.968	411.116	294.749	403.635	151673
C_112	Layer5	372.097	227.228	365.007	238.454	151507		C_112	Layer3	172.052	225.428	171.435	246.089	151669		C_112	Layer1	131.053	163.546	332.128	240.936	151673
C_113	Layer1	118.767	224.842	248.651	254.186	151507		C_113	Layer3	301.845	429.613	236.824	465.153	151669		C_113	Layer1	169.127	209.766	144.535	207.856	151673
C_114	Layer3	242.709	221.422	343.685	210.08	151507		C_114	Layer6	398.515	268.317	377.258	282.317	151669		C_114	Layer4	300	413.321	336.308	435.376	151673
C_115	Layer1	162.241	354.86	246.927	313.265	151507		C_115	Layer3	388.299	534.788	238.899	352.676	151669		C_115	WM	395.905	251.485	414.787	245.683	151673
C_116	Layer3	307.741	326.553	217.154	282.398	151507		C_116	Layer3	199.235	346.175	205.817	391.751	151669		C_116	Layer4	196.94	330.423	243.224	340.078	151673
C_117	Layer4	231.683	128.488	344.762	303.994	151507		C_117	Layer3	220.792	346.13	259.335	449.238	151669		C_117	Layer5	218.542	330.243	270.074	386.369	151673
C_118	Layer3	367.372	447.21	362.122	376.312	151507		C_118	Layer3	129.298	417.597	263.927	370.4	151669		C_118	Layer3	127.363	402.205	255.314	397.738	151673
C_119	Layer1	134.969	246.49	206.398	257.609	151507		C_119	Layer3	150.63	293.609	218.478	320.271	151669		C_119	Layer2	148.065	278.083	176.271	294.752	151673
C_120	Layer5	410.036	285.959	458.509	226.189	151507		C_120	Layer3	209.721	197.435	220.653	272.96	151669		C_120	Layer3	206.661	181.593	231.766	225.273	151673
C_121	Layer4	318.227	233.573	354.857	288.593	151507		C_121	Layer3	269.082	225.203	254.922	289.082	151669		C_121	Layer5	266.202	209.046	302.251	346.058	151673
C_122	Layer5	437.264	381.908	375.392	256.448	151507		C_122	Layer3	188.164	203.69	223.192	311.536	151669		C_122	Layer2	185.149	187.939	139.87	194.812	151673
C_123	Layer1	178.488	382.673	223.853	301.245	151507		C_123	Layer3	139.829	293.654	194.508	255.159	151669		C_123	Layer1	137.264	278.173	159.667	306.716	151673
C_124	Layer3	134.653	134.969	317.484	332.152	151507		C_124	Layer3	231.953	525.833	409.132	295.35	151669		C_124	Layer2	179.883	203.465	174.966	263.394	151673
C_125	Layer3	172.502	181.323	207.083	264.017	151507		C_125	Layer3	221.197	532.043	255.46	387.203	151669		C_125	WM	443.654	142.664	450.52	191.781	151673
C_126	Layer3	302.52	385.419	304.034	332.675	151507		C_126	Layer3	182.808	219.172	201.916	266.723	151669		C_126	Layer6	433.933	291.494	373.135	306.691	151673
C_127	Layer6	399.055	224.032	367.187	279.835	151507		C_127	WM	436.364	308.506	376.799	334.612	151669		C_127	Layer1	136.769	209.991	167.436	194.973	151673
C_128	Layer1	162.511	441.584	328.277	398.473	151507		C_128	Layer3	139.694	225.473	200.423	296.436	151669		C_128	Layer2	116.742	420.837	213.749	350.587	151673
C_129	Layer2	199.82	302.07	221.196	291.926	151507		C_129	Layer3	118.587	436.184	342.956	436.557	151669		C_129	Layer6	304.86	335.824	341.836	286.62	151673
C_130	Layer3	221.377	302.025	260.946	432.432	151507		C_130	Layer3	307.066	352.16	249.834	271.894	151669		C_130	Layer4	255.401	209.136	376.589	291.101	151673
C_131	Layer1	129.973	373.537	293.507	384.252	151507		C_131	Layer3	258.281	225.248	359.301	329.078	151669		C_131	Layer6	299.64	363.771	297.842	328.549	151673
C_132	Layer1	151.17	249.55	225.178	287.493	151507		C_132	Layer3	301.755	380.063	232.303	282.898	151669		C_132	Layer6	320.162	214.851	277.44	279.803	151673
C_133	Layer3	210.171	153.33	285.382	244.584	151507		C_133	Layer4	322.997	231.278	338.056	316.047	151669		C_133	Layer5	305.131	372.997	349.121	342.687	151673
C_134	Layer4	269.577	181.053	399.814	369.184	151507		C_134	Layer3	307.156	389.334	290.788	360.151	151669		C_134	Layer3	429.793	461.971	348.338	410.247	151673
C_135	Layer3	188.614	159.586	276.055	306.225	151507		C_135	Layer5	431.323	478.938	417.244	370.344	151669		C_135	WM	428.218	245.05	453.222	205.719	151673
C_136	Layer5	280.153	119.037	376.912	220.071	151507		C_136	Layer6	430.873	262.061	394.396	340.08	151669		C_136	Layer4	251.395	404.41	257.36	329.028	151673
C_137	Layer1	140.369	249.595	211.488	237.109	151507		C_137	Layer3	253.285	420.432	208.83	340.628	151669		C_137	Layer5	428.983	350.405	382.719	317.978	151673
C_138	Layer1	232.718	481.683	217.408	341.983	151507		C_138	Layer6	431.098	367.372	402.406	442.368	151669		C_138	Layer6	396.535	338.254	391.461	322.541	151673
C_139	Layer1	221.962	487.894	250.349	390.415	151507		C_139	Layer6	398.74	355.041	434.444	351.49	151669		C_139	Layer3	375.833	456.166	261.3	417.95	151673
C_140	Layer3	183.303	175.113	215.913	281.923	151507		C_140	Layer4	377.408	472.817	340.259	356.525	151669		C_140	WM	460.216	195.23	453.537	184.354	151673
C_141	Layer5	480.603	449.955	464.244	370.882	151507		C_141	Layer6	463.096	212.421	417.582	248.594	151669		C_141	Layer5	472.097	350.09	381.649	313.233	151673
C_142	Layer6	436.904	264.221	397.91	231.495	151507		C_142	Layer3	215.797	528.938	298.845	471.946	151669		C_142	Layer3	159.901	426.733	218.292	387.236	151673
C_143	Layer2	140.189	181.413	194.786	288.9	151507		C_143	WM	474.212	367.282	456.161	382.617	151669		C_143	WM	417.327	232.763	424.077	237.42	151673
C_144	Layer2	119.217	392.169	296.4	405.543	151507		C_144	Layer3	178.083	532.133	231.961	516.567	151669		C_144	Layer6	380.333	335.284	349.351	339.814	151673
C_145	Layer3	307.651	307.966	332.712	269.965	151507		C_145	Layer3	161.701	442.304	246.63	443.051	151669		C_145	Layer6	299.55	351.35	333.954	282.35	151673
C_146	Layer3	258.776	181.098	322.266	282.712	151507		C_146	Layer6	420.072	249.685	401.609	278.401	151669		C_146	Layer5	418.362	375.293	401.93	380.056	151673
C_147	Layer3	302.34	335.869	250.424	246.362	151507		C_147	Layer5	382.538	351.98	401.158	272.104	151669		C_147	Layer1	126.643	303.015	157.874	309.084	151673
C_148	Layer5	323.492	187.084	328.815	198.379	151507		C_148	Layer3	301.71	367.642	250.191	414.425	151669		C_148	Layer5	261.251	274.167	332.547	316.431	151673
C_149	Layer3	307.786	345.14	321.78	250.335	151507		C_149	Layer6	420.342	392.169	407.735	348.177	151669		C_149	Layer3	321.917	462.781	336.966	458.085	151673
C_150	Layer5	432.043	434.608	431.972	350.188	151507		C_150	Layer3	129.118	318.452	171.103	344.051	151669		C_150	Layer5	256.751	395.05	281.294	358.874	151673
C_151	WM	431.368	217.732	405.866	214.565	151507		C_151	Layer3	263.816	290.279	292.336	253.845	151669		C_151	Layer2	338.299	490.549	243.367	410.907	151673
C_152	Layer2	253.96	376.283	196.021	305.451	151507		C_152	Layer3	258.686	411.116	260.636	385.822	151669		C_152	Layer4	239.469	243.339	306.448	273.192	151673
C_153	Layer5	431.683	323.087	510.292	329.167	151507		C_153	Layer3	339.739	506.976	298.394	441.307	151669		C_153	Layer5	272.007	267.867	340.761	307.873	151673
C_154	Layer5	399.325	310.801	406.721	296.825	151507		C_154	Layer3	242.169	259.361	279.394	300.812	151669		C_154	WM	449.37	189.109	453.874	177.259	151673
C_155	Layer3	378.083	428.578	336.018	327.86	151507		C_155	Layer3	274.572	284.068	252.123	248.569	151669		C_155	Layer4	251.44	410.576	237.108	363.905	151673
C_156	Layer1	216.562	484.834	278.492	400.052	151507		C_156	Layer6	452.295	206.211	405.511	218.966	151669		C_156	WM	433.303	204.725	449.099	183.846	151673
C_157	Layer6	474.843	322.952	429.007	380.743	151507		C_157	Layer3	253.33	426.643	185.671	391.595	151669		C_157	Layer5	245.815	376.553	317.93	359.202	151673
C_158	Layer2	178.803	488.029	257.886	396.891	151507		C_158	Layer6	436.184	221.737	402.845	278.791	151669		C_158	Layer5	348.515	409.901	360.814	377.092	151673
C_159	Layer1	162.376	398.245	277.219	369.425	151507		C_159	Layer3	247.84	392.574	228.362	404.936	151669		C_159	Layer1	110.126	250.45	205.653	329.278	151673
C_160	WM	420.567	205.401	391.076	155.785	151507		C_160	Layer4	350.36	426.418	322.956	407.88	151669		C_160	Layer4	212.691	271.422	289.707	354.837	151673
C_161	Layer5	383.123	307.741	374.013	232.258	151507		C_161	Layer3	215.302	287.264	231.736	243.536	151669		C_161	Layer5	287.849	221.287	262.283	233.317	151673
C_162	Layer3	302.34	323.447	276.481	284.972	151507		C_162	Layer3	290.639	237.534	249.544	309.524	151669		C_162	Layer3	354.095	437.714	313.341	439.348	151673
C_163	Layer5	420.972	347.885	460.474	326.266	151507		C_163	Layer3	355.806	454.275	327.665	466.978	151669		C_163	Layer6	330.828	202.385	343.281	260.891	151673
C_164	Layer1	129.658	274.392	181.174	172.938	151507		C_164	Layer3	226.598	528.938	357.989	564.952	151669		C_164	WM	444.599	272.817	414.535	276.01	151673
C_165	Layer3	264.356	246.13	256.781	233.09	151507		C_165	Layer4	333.753	218.857	334.5	300.987	151669		C_165	Layer3	260.396	156.391	322.573	275.801	151673
C_166	Layer3	324.212	434.924	347.189	436.042	151507		C_166	WM	447.12	289.874	406.204	243.896	151669		C_166	Layer3	348.785	447.075	317.38	447.232	151673
C_167	Layer2	259.316	366.967	246.948	379.104	151507		C_167	Layer3	263.546	172.547	355.167	298.802	151669		C_167	WM	374.032	208.281	435.857	203.724	151673
C_168	Layer3	340.459	462.781	346.42	347.348	151507		C_168	Layer3	350.45	463.591	310.918	445.528	151669		C_168	WM	482.088	238.479	441.177	218.019	151673
C_169	Layer3	242.709	215.212	323.666	236.398	151507		C_169	Layer5	376.868	224.978	372.653	248.784	151669		C_169	Layer5	391.404	372.367	397.954	396.445	151673
C_170	Layer3	275.113	239.874	250.196	283.315	151507		C_170	Layer5	393.384	389.154	400.394	345.313	151669		C_170	Layer4	418.452	387.669	405.012	404.152	151673
C_171	Layer2	253.96	382.448	240.278	383.028	151507		C_171	Layer6	420.387	404.59	434.907	405.551	151669		C_171	Layer3	208.596	448.065	275.179	435.833	151673
C_172	WM	436.679	177.453	484.115	162.851	151507		C_172	Layer3	210.261	463.906	249.583	510.83	151669		C_172	WM	358.011	230.063	447.975	202.971	151673
C_173	Layer2	248.47	348.425	199.024	318.317	151507		C_173	Layer5	360.756	246.715	347.305	307.029	151669		C_173	Layer2	137.534	315.347	203.278	300.865	151673
C_174	Layer3	350.99	382.178	367.818	293.817	151507		C_174	Layer3	139.919	330.828	189.648	300.292	151669		C_174	Layer5	477.408	340.774	389.81	293.17	151673
C_175	Layer1	113.366	221.782	218.198	230.883	151507		C_175	WM	479.568	357.966	476.85	386.041	151669		C_175	Layer5	304.005	218.092	341.45	285.555	151673
C_176	Layer3	215.842	243.159	257.748	319.91	151507		C_176	Layer3	306.841	234.428	333.034	262.696	151669		C_176	WM	390.459	242.259	442.96	205.857	151673
C_177	Layer4	291.134	193.384	268.791	258.104	151507		C_177	Layer6	393.114	259.046	358.118	305.647	151669		C_177	Layer3	137.759	346.31	283.254	359.221	151673
C_178	Layer3	356.481	410.036	278.094	372.688	151507		C_178	Layer3	139.964	361.791	275.176	416.73	151669		C_178	Layer3	233.663	184.473	217.607	340.418	151673
C_179	Layer1	227.318	484.788	309.32	454.255	151507		C_179	Layer3	393.654	519.262	336.264	526.042	151669		C_179	WM	471.287	238.569	437.747	197.029	151673
C_180	Layer6	323.222	106.526	398.466	217.582	151507		C_180	Layer3	236.679	200.495	231.319	309.912	151669		C_180	WM	390.639	267.012	424.902	234.832	151673
C_181	Layer5	334.203	174.662	416.792	215.624	151507		C_181	WM	473.987	255.761	436.341	328.552	151669		C_181	Layer5	369.937	391.134	394.315	402.458	151673
C_182	WM	447.66	245.59	431.543	201.334	151507		C_182	Layer6	393.159	283.798	390.727	277.801	151669		C_182	Layer2	214.131	469.757	295.161	447.655	151673
C_183	Layer5	263.996	128.398	384.716	225.4	151507		C_183	Layer5	371.872	407.786	365.038	393.052	151669		C_183	Layer6	417.822	300.9	373.113	278.625	151673
C_184	Layer3	351.125	419.352	325.502	391.008	151507		C_184	Layer3	215.707	485.554	317.85	509.73	151669		C_184	Layer1	153.285	256.346	201.361	334.457	151673
C_185	Layer6	377.363	180.738	265.134	256.743	151507		C_185	Layer6	420.207	317.822	383.769	325.884	151669		C_185	Layer3	375.878	462.376	278.845	415.629	151673
C_186	WM	485.284	211.386	475.918	147.741	151507		C_186	Layer3	247.39	163.276	229.077	309.816	151669		C_186	Layer3	257.066	438.434	218.457	346.714	151673
C_187	Layer5	394.014	344.869	445.18	331.68	151507		C_187	Layer3	155.941	271.917	226.503	250.229	151669		C_187	Layer5	303.825	193.294	359.589	277.521	151673
C_188	Layer5	421.017	360.306	402.522	357.827	151507		C_188	Layer4	377.408	479.028	333.437	376.726	151669		C_188	Layer1	136.679	197.57	163.938	271.616	151673
C_189	Layer1	210.981	419.757	299.738	433.952	151507		C_189	Layer3	258.776	454.5	263.763	456.579	151669		C_189	Layer3	402.565	428.083	314.714	464.489	151673
C_190	Layer5	361.251	202.475	400.43	208.541	151507		C_190	Layer3	306.751	209.631	285.938	315.583	151669		C_190	Layer3	180.378	271.647	280.814	395.015	151673
C_191	Layer5	469.712	425.203	442.61	337.302	151507		C_191	Layer5	404.32	444.915	387.214	427.329	151669		C_191	Layer1	152.925	206.751	196.632	223.723	151673
C_192	Layer1	140.504	286.769	281.032	378.49	151507		C_192	Layer3	182.943	287.354	209.124	204.955	151669		C_192	Layer5	321.242	369.802	304.291	348.13	151673
C_193	Layer6	480.198	313.636	447.807	249.944	151507		C_193	Layer3	323.312	386.184	224.349	330.67	151669		C_193	Layer2	338.209	478.128	274.762	465.365	151673
C_194	Layer5	307.336	190.234	398.125	237.516	151507		C_194	Layer3	339.694	494.599	283.3	531.064	151669		C_194	Layer3	153.69	312.106	220.061	279.875	151673
C_195	Layer6	393.654	214.761	355.408	222.656	151507		C_195	Layer3	156.076	327.678	210.14	328.871	151669		C_195	Layer3	472.322	381.098	369.372	358.403	151673
C_196	Layer1	140.594	317.732	271.966	338.261	151507		C_196	WM	474.302	398.29	452.227	339.911	151669		C_196	WM	389.964	174.077	412.653	195.036	151673
C_197	Layer3	237.129	156.346	240.162	311.771	151507		C_197	Layer5	392.979	190.864	338.755	339.914	151669		C_197	Layer3	251.845	466.382	292.681	468.651	151673
C_198	WM	474.482	211.431	486.125	142.421	151507		C_198	Layer3	253.42	482.403	299.198	393.624	151669		C_198	Layer5	314.311	156.031	327.067	222.071	151673
C_199	Layer6	512.781	406.481	457.611	253.341	151507		C_199	Layer3	317.462	172.457	250.99	427.41	151669		C_199	Layer4	283.798	410.351	298.528	351.91	151673
C_200	Layer6	393.699	239.559	384.271	211.046	151507		C_200	Layer3	285.644	426.553	257.497	329.769	151669		C_200	WM	384.518	171.017	417.615	205.825	151673
C_201	Layer4	372.502	363.546	366.236	416.513	151507		C_201	Layer5	387.579	187.759	364.406	289.627	151669		C_201	Layer3	132.898	417.642	243.969	409.973	151673
C_202	Layer2	151.71	441.629	325.775	414.219	151507		C_202	Layer5	371.512	234.293	389.225	260.581	151669		C_202	WM	368.677	217.597	429.895	238.589	151673
C_203	Layer1	216.427	441.449	314.839	347.716	151507		C_203	Layer4	350.27	383.033	298.875	318.231	151669		C_203	Layer5	348.2	366.517	277.844	319.371	151673
C_204	Layer6	420.747	273.537	407.34	209.93	151507		C_204	Layer3	236.859	287.219	247.949	305.54	151669		C_204	Layer5	234.293	271.242	273.12	312.526	151673
C_205	Layer4	247.795	119.127	349.355	219.406	151507		C_205	Layer3	193.564	206.796	179.246	355.403	151669		C_205	Layer2	190.549	190.999	153.023	231.568	151673
C_206	Layer2	156.481	227.858	203.28	341.268	151507		C_206	Layer3	237.129	429.748	225.672	353.21	151669		C_206	Layer4	235.329	413.816	260.089	374.489	151673
C_207	Layer3	378.128	434.788	309.784	362.916	151507		C_207	Layer3	247.975	454.5	259.395	523.771	151669		C_207	Layer3	246.265	438.524	264.94	415.426	151673
C_208	Layer1	259.451	410.351	259.319	397.723	151507		C_208	Layer3	247.705	324.392	242.819	343.415	151669		C_208	Layer5	245.32	308.371	291.612	289.609	151673
C_209	Layer5	307.246	165.437	420.481	235.321	151507		C_209	Layer3	215.617	442.214	219.474	491.638	151669		C_209	Layer3	213.816	426.373	248.319	434.715	151673
C_210	Layer2	140.144	169.037	198.883	280.209	151507		C_210	Layer3	274.392	191.134	217.208	287.39	151669		C_210	Layer3	271.332	174.932	271.274	213.306	151673
C_211	WM	485.239	199.01	419.518	183.706	151507		C_211	Layer3	215.212	250.09	210.009	211.5	151669		C_211	Layer3	212.421	234.248	229.66	314.457	151673
C_212	Layer4	404.951	400.63	327.545	355.152	151507		C_212	Layer6	463.006	169.037	404.623	265.658	151669		C_212	WM	459.901	151.845	454.033	223.649	151673
C_213	Layer3	183.483	243.249	205.735	304.843	151507		C_213	Layer6	409.226	224.933	402.902	367.745	151669		C_213	WM	406.391	208.011	448.668	188.907	151673
C_214	Layer3	156.346	178.263	215.655	303.793	151507		C_214	WM	468.542	240.279	449.014	285.69	151669		C_214	WM	465.797	223.087	441.589	191.976	151673
C_215	WM	523.402	344.509	428.944	221.371	151507		C_215	Layer4	328.533	296.355	338.063	325.974	151669		C_215	Layer6	326.013	279.883	420.49	271.294	151673
C_216	Layer3	323.942	341.989	351.796	268.899	151507		C_216	Layer6	425.653	345.725	414.626	358.66	151669		C_216	Layer6	423.402	328.758	388.627	369.917	151673
C_217	Layer3	340.414	450.36	326.236	400.875	151507		C_217	Layer6	387.894	336.499	361.895	378.018	151669		C_217	WM	427.453	139.694	420.618	264.633	151673
C_218	Layer1	156.661	283.618	207.55	229.147	151507		C_218	Layer3	237.129	423.537	201.007	322.513	151669		C_218	Layer1	163.321	150.9	189.818	294.733	151673
C_219	Layer6	496.715	434.428	435.986	267.64	151507		C_219	Layer6	452.25	169.037	360.78	303.447	151669		C_219	Layer6	385.599	319.757	395.877	333.466	151673
C_220	Layer6	474.933	353.915	480.481	312.864	151507		C_220	WM	468.722	320.837	450.849	404.756	151669		C_220	Layer4	235.284	407.606	300.753	348.989	151673
C_221	WM	393.429	146.58	387.968	290.213	151507		C_221	WM	468.857	376.598	484.192	339.393	151669		C_221	WM	449.1	151.935	439.476	191.222	151673
C_222	Layer1	254.14	438.254	278.914	335.045	151507		C_222	Layer5	377.138	336.499	408.182	325.35	151669		C_222	Layer6	466.382	303.69	393.946	320.74	151673
C_223	Layer5	317.912	128.218	407.119	166.576	151507		C_223	Layer4	355.671	398.515	329.57	387.089	151669		C_223	Layer5	466.787	359.451	335.486	304.698	151673
C_224	Layer3	286.319	382.358	262.602	388.059	151507		C_224	Layer6	458.236	457.156	394.118	331.888	151669		C_224	Layer6	374.842	319.847	381.465	325.528	151673
C_225	WM	388.029	143.519	398.277	272.754	151507		C_225	Layer3	183.213	423.672	282.852	301.857	151669		C_225	Layer5	353.69	381.953	332.83	390.135	151673
C_226	Layer1	135.419	389.019	273.029	392.045	151507		C_226	Layer3	172.277	349.325	197.857	353.127	151669		C_226	Layer3	456.571	440.099	382.748	399.974	151673
C_227	Layer6	372.007	190.054	408.597	192.227	151507		C_227	Layer6	457.696	190.729	388.42	319.906	151669		C_227	WM	470.657	151.8	460.558	166.119	151673
C_228	Layer3	350.9	338.794	280.208	245.891	151507		C_228	Layer6	452.79	441.674	434.97	414.566	151669		C_228	Layer3	181.323	408.011	249.715	375.673	151673
C_229	Layer3	237.399	243.114	252.315	284.542	151507		C_229	Layer5	382.628	395.365	378.231	344.728	151669		C_229	Layer3	170.027	333.708	309.364	376.029	151673
C_230	Layer3	194.014	162.691	225.87	281.625	151507		C_230	Layer4	350.315	401.62	320.719	335.707	151669		C_230	WM	454.635	173.582	441.65	197.43	151673
C_231	Layer1	237.804	385.599	229.508	374.986	151507		C_231	Layer3	285.554	364.581	225.453	378.459	151669		C_231	Layer2	110.936	368.227	244.894	408.864	151673
C_232	Layer1	248.65	410.351	300.73	440.128	151507		C_232	Layer3	231.368	234.563	265.212	287.811	151669		C_232	Layer3	451.08	424.617	402.522	384.756	151673
C_233	Layer3	248.29	280.243	270.867	295.938	151507		C_233	Layer3	274.437	222.097	318.817	279.015	151669		C_233	Layer5	380.648	378.668	384.122	349.899	151673
C_234	Layer1	216.292	398.065	303.552	445.253	151507		C_234	Layer5	377.183	373.672	401.555	383.208	151669		C_234	Layer5	348.335	385.104	297.555	396.804	151673
C_235	Layer3	130.288	478.893	270.506	392.266	151507		C_235	Layer3	269.127	256.211	296.638	296.072	151669		C_235	Layer1	149.28	445.41	232.417	323.169	151673
C_236	Layer5	274.842	146.94	340.305	362.531	151507		C_236	Layer6	441.944	410.756	469.086	306.233	151669		C_236	Layer6	283.348	348.38	284.477	320.172	151673
C_237	Layer3	215.707	205.986	252.722	313.348	151507		C_237	Layer3	134.788	470.252	352.294	328.552	151669		C_237	Layer3	228.488	218.632	217.73	249.752	151673
C_238	WM	409.721	180.648	410.79	254.367	151507		C_238	Layer4	350.27	376.868	291.964	310.763	151669		C_238	Layer5	271.557	205.896	265.397	288.647	151673
C_239	WM	469.037	195.95	461.635	133.102	151507		C_239	Layer4	339.109	203.375	336.81	294.659	151669		C_239	Layer5	375.113	357.021	377.561	340.573	151673
C_240	Layer6	518.002	347.615	412.63	308.955	151507		C_240	Layer3	306.841	240.639	287.814	271.409	151669		C_240	Layer5	266.427	240.054	382.957	303.691	151673
C_241	Layer5	480.513	431.368	462.848	261.101	151507		C_241	Layer3	123.762	333.933	218.868	274.905	151669		C_241	Layer3	440.054	393.744	391.621	389.756	151673
C_242	Layer4	329.073	252.115	399.455	217.538	151507		C_242	Layer6	420.027	237.264	436.652	326.547	151669		C_242	Layer6	348.155	360.306	353.447	371.733	151673
C_243	Layer5	426.238	301.395	450.898	289.859	151507		C_243	Layer5	388.119	441.809	343.144	370.249	151669		C_243	Layer6	336.139	186.859	317.269	270.637	151673
C_244	Layer3	166.967	122.502	277.398	319.972	151507		C_244	Layer3	264.041	395.635	203.739	286.828	151669		C_244	Layer5	304.05	224.257	337.806	264.063	151673
C_245	Layer5	388.479	292.214	411.215	320.193	151507		C_245	Layer3	345.185	522.457	202.119	496.31	151669		C_245	Layer1	121.377	318.542	158.395	303.052	151673
C_246	Layer6	518.092	372.412	449.332	237.079	151507		C_246	Layer3	242.304	315.122	267.717	324.319	151669		C_246	WM	417.237	220.342	439.749	219.433	151673
C_247	Layer1	237.804	379.433	207.964	277.788	151507		C_247	Layer3	188.839	525.923	285.079	514.919	151669		C_247	Layer3	386.364	425.113	271.594	391.026	151673
C_248	Layer2	129.253	138.074	321.287	301.676	151507		C_248	Layer4	350.36	420.207	324.002	336.446	151669		C_248	Layer5	262.016	379.523	284.26	310.257	151673
C_249	WM	469.307	276.508	401.623	300.409	151507		C_249	Layer3	188.434	340.009	251.8	298.054	151669		C_249	Layer5	239.874	299.1	289.595	312.684	151673
C_250	Layer6	469.442	332.268	468.618	309.351	151507		C_250	Layer5	436.094	190.774	411.58	325.771	151669		C_250	Layer5	348.47	403.69	265.678	386.743	151673
C_251	Layer5	377.678	292.259	426.63	283.583	151507		C_251	Layer3	280.423	504.005	228.197	489.777	151669		C_251	Layer3	186.139	324.302	267.312	370.385	151673
C_252	Layer3	356.301	354.275	361.362	241.133	151507		C_252	Layer3	242.259	296.535	203.392	293.765	151669		C_252	WM	433.078	173.762	456.875	202.42	151673
C_253	Layer5	458.911	412.826	500.855	348.139	151507		C_253	Layer3	215.257	262.511	235.24	231.24	151669		C_253	Layer1	152.52	150.99	155.902	223.771	151673
C_254	Layer5	464.446	465.482	417.763	385.127	151507		C_254	Layer6	463.051	193.834	363.552	253.757	151669		C_254	Layer5	239.739	280.513	252.443	286.511	151673
C_255	Layer1	183.888	379.568	289.738	451.804	151507		C_255	Layer3	247.615	274.842	245.947	260.683	151669		C_255	Layer3	212.511	246.625	205.021	309.774	151673
C_256	Layer1	172.907	305.266	228.493	302.776	151507		C_256	Layer3	334.293	485.329	261.509	380.407	151669		C_256	WM	460.081	176.643	451.56	163.837	151673
C_257	Layer1	113.681	339.514	307.525	376.849	151507		C_257	Layer3	280.153	361.521	228.096	277.925	151669		C_257	Layer5	244.96	258.776	231.14	249.449	151673
C_258	Layer6	360.981	109.541	499.13	258.519	151507		C_258	Layer3	150.765	361.791	229.26	367.428	151669		C_258	Layer3	332.763	468.902	314.341	398.447	151673
C_259	Layer5	453.465	397.39	455.232	295.052	151507		C_259	Layer3	258.551	361.566	204.555	282.237	151669		C_259	Layer6	277.948	345.32	312.435	293.114	151673
C_260	Layer4	383.258	351.125	430.638	408.752	151507		C_260	Layer5	425.923	482.043	410.578	396.781	151669		C_260	Layer3	148.56	346.265	271.732	364.97	151673
C_261	Layer3	350.945	357.381	293.863	360.106	151507		C_261	Layer3	204.32	194.374	190.478	351.457	151669		C_261	Layer6	256.391	345.455	309.334	312.884	151673
C_262	Layer1	151.665	416.832	232.033	301.796	151507		C_262	Layer6	393.204	290.009	407.01	295.234	151669		C_262	Layer3	424.392	465.122	332.333	408.284	151673
C_263	Layer3	286.139	320.432	242.36	261.497	151507		C_263	Layer5	431.368	497.525	380.269	273.022	151669		C_263	Layer2	201.26	178.533	241.249	322.948	151673
C_264	Layer3	231.863	190.459	283.394	291.558	151507		C_264	Layer5	393.024	215.662	382.672	284.097	151669		C_264	WM	390.684	273.222	401.419	241.276	151673
C_265	Layer4	274.933	177.948	367.768	239.931	151507		C_265	Layer3	150.675	318.407	188.877	337.422	151669		C_265	Layer2	429.928	480.558	311.507	312.22	151673
C_266	Layer6	312.421	100.36	370.472	169.201	151507		C_266	Layer3	166.832	321.467	256.023	362.574	151669		C_266	WM	390.144	198.875	445.451	182.038	151673
C_267	Layer4	377.813	329.433	420.044	302.103	151507		C_267	Layer5	431.278	447.93	401.128	404.741	151669		C_267	Layer3	148.245	302.88	193.135	326.019	151673
C_268	Layer3	269.667	212.016	393.98	203.428	151507		C_268	Layer3	166.967	389.649	214.949	335.946	151669		C_268	Layer3	164.446	305.851	215.237	312.225	151673
C_269	Layer5	442.619	366.427	459.36	335.128	151507		C_269	Layer5	398.83	410.846	392.747	370.729	151669		C_269	Layer3	429.568	431.008	313.046	401.709	151673
C_270	Layer2	135.509	426.193	281.438	313.735	151507		C_270	Layer5	387.759	262.151	411.551	230.288	151669		C_270	Layer3	164.941	374.032	207.415	333.895	151673
C_271	Layer4	350.855	332.628	322.555	261.863	151507		C_271	Layer4	360.621	184.743	372.86	330.85	151669		C_271	Layer5	396.94	394.059	398.711	434.445	151673
C_272	Layer5	339.559	159.136	422.467	256.124	151507		C_272	Layer3	215.752	510.351	287.041	550.398	151669		C_272	WM	385.059	245.365	416.721	242.69	151673
C_273	Layer5	307.336	196.445	402.528	208.179	151507		C_273	Layer5	430.693	169.082	437.105	309.138	151669		C_273	Layer6	357.561	168.092	390.437	291.731	151673
C_274	Layer1	124.347	289.919	225.747	271.886	151507		C_274	Layer3	226.193	336.814	191.829	374.023	151669		C_274	WM	427.543	152.115	449.836	214.122	151673
C_275	WM	420.522	192.979	393.574	207.638	151507		C_275	Layer3	285.149	178.713	286.542	275.062	151669		C_275	Layer5	223.852	320.927	234.771	325.508	151673
C_276	Layer2	157.111	444.734	299.235	373.307	151507		C_276	Layer6	409.406	317.867	380.072	341.404	151669		C_276	Layer4	281.998	162.466	324.445	246.064	151673
C_277	Layer4	388.794	397.57	342.53	299.493	151507		C_277	Layer3	339.649	457.426	320.942	454.34	151669		C_277	Layer6	407.021	300.99	364.119	292.426	151673
C_278	Layer5	280.153	125.248	388	240.16	151507		C_278	Layer4	339.379	333.483	323.898	289.024	151669		C_278	Layer3	337.939	440.954	309.184	405.309	151673
C_279	Layer3	264.671	351.44	244.403	338.981	151507		C_279	Layer4	333.843	256.031	377.763	237.677	151669		C_279	Layer6	337.039	317.012	253.712	229.177	151673
C_280	Layer3	242.889	270.972	272.274	297.096	151507		C_280	Layer4	355.671	392.349	344.811	301.065	151669		C_280	Layer6	331.098	239.559	359.934	190.762	151673
C_281	Layer1	189.604	481.818	226.607	369.782	151507		C_281	Layer3	161.566	374.167	302.79	388.441	151669		C_281	Layer5	353.645	375.743	325.914	335.606	151673
C_282	Layer3	350.99	375.968	298.171	325.549	151507		C_282	Layer3	134.608	371.107	217.452	338.613	151669		C_282	Layer3	159.406	358.551	217.446	351.275	151673
C_283	Layer1	189.019	295.905	232.394	320.524	151507		C_283	Layer3	328.848	463.636	309.159	444.831	151669		C_283	Layer3	132.448	355.671	259.577	393.826	151673
C_284	Layer3	156.166	122.502	261.992	228.281	151507		C_284	Layer6	387.894	330.288	414.921	353.096	151669		C_284	Layer3	327.228	447.21	328.553	413.334	151673
C_285	WM	507.111	304.275	465.977	269.542	151507		C_285	Layer3	204.951	497.975	325.004	419.036	151669		C_285	Layer1	152.655	169.577	205.372	225.409	151673
C_286	Layer1	281.143	459.856	228.6	328.929	151507		C_286	Layer3	129.163	349.415	220.87	389.113	151669		C_286	Layer6	385.554	313.546	391.153	389.515	151673
C_287	Layer3	242.799	252.385	300.004	208.112	151507		C_287	Layer3	221.107	482.448	260.63	513.505	151669		C_287	Layer3	126.868	334.023	241.646	356.662	151673
C_288	Layer3	215.752	218.362	238.227	257.789	151507		C_288	Layer6	463.591	441.674	399.288	414.331	151669		C_288	Layer2	219.532	466.607	269.391	467.169	151673
C_289	Layer3	114.131	488.209	211.104	342.633	151507		C_289	Layer6	398.605	293.114	342.054	272.731	151669		C_289	Layer3	461.836	424.572	357.749	450.771	151673
C_290	Layer3	193.879	113.096	374.026	296.967	151507		C_290	Layer3	204.5	293.519	280.018	288.204	151669		C_290	WM	396.085	276.283	436.255	228.847	151673
C_291	Layer3	248.155	230.693	300.207	241.794	151507		C_291	Layer6	414.942	382.898	449.173	349.738	151669		C_291	Layer4	201.98	277.678	248.285	325.695	151673
C_292	Layer3	335.014	441.089	324.189	364.93	151507		C_292	Layer3	150.81	392.754	269.905	473.921	151669		C_292	Layer5	412.916	366.022	390.301	366.565	151673
C_293	Layer3	280.738	317.327	341.274	273.703	151507		C_293	Layer3	274.617	308.866	274.62	326.103	151669		C_293	Layer3	148.785	377.228	331.244	435.955	151673
C_294	Layer1	151.35	317.732	297.762	381.935	151507		C_294	Layer3	334.293	472.907	364.56	457.215	151669		C_294	Layer6	272.187	292.664	381.23	324.446	151673
C_295	Layer3	259.181	317.372	247.177	280.876	151507		C_295	Layer3	237.354	516.517	479.906	389.131	151669		C_295	Layer3	332.673	456.481	336.895	469.416	151673
C_296	Layer4	426.643	437.714	431.567	427.036	151507		C_296	Layer5	371.827	376.823	352.635	305.451	151669		C_296	Layer5	369.712	360.126	335.154	275.363	151673
C_297	Layer3	204.77	150.27	218.768	255.015	151507		C_297	Layer3	134.608	364.897	305.327	457.303	151669		C_297	Layer1	163.276	144.689	189.261	219.002	151673
C_298	Layer5	393.744	245.725	415.548	192.282	151507		C_298	Layer3	129.073	312.241	233.74	293.515	151669		C_298	Layer3	132.403	349.46	288.088	417.805	151673
C_299	Layer4	432.088	453.195	454.407	334.073	151507		C_299	Layer4	371.917	432.583	354.198	355.321	151669		C_299	Layer1	126.598	296.805	183.574	315.758	151673
C_300	WM	393.519	171.377	450.292	207.467	151507		C_300	Layer4	317.777	314.942	295.277	294.702	151669		C_300	Layer2	160.036	445.32	308.883	410.669	151673
C_301	Layer1	151.215	274.347	211.088	272.762	151507		C_301	Layer4	349.82	178.578	264.383	315.279	151669		C_301	Layer4	370.117	415.932	392.284	383.71	151673
C_302	Layer1	167.417	277.408	172.145	255.814	151507		C_302	Layer4	339.244	271.512	380.168	190.997	151669		C_302	Layer6	315.347	298.56	430.379	281.555	151673
C_303	Layer5	431.953	403.645	434.36	314.744	151507		C_303	Layer3	274.842	408.011	245.739	433.948	151669		C_303	Layer5	346.715	161.971	386.329	257.611	151673
C_304	Layer1	167.597	345.545	263.261	316.341	151507		C_304	Layer3	247.48	219.037	239.132	279.142	151669		C_304	Layer6	336.634	255.041	386.086	262.427	151673
C_305	Layer6	485.824	391.089	411.61	313.977	151507		C_305	Layer4	312.241	256.076	276.101	269.978	151669		C_305	Layer5	272.907	391.854	257.19	357.868	151673
C_306	Layer4	399.46	366.562	362.901	309.904	151507		C_306	Layer5	436.679	451.035	415.523	370.906	151669		C_306	Layer3	244.554	203.015	259.528	241.032	151673
C_307	Layer6	388.254	217.867	315.775	224.309	151507		C_307	Layer6	441.584	231.053	460.49	253.652	151669		C_307	Layer6	309.541	239.739	300.166	264.374	151673
C_308	Layer6	317.822	97.2547	348.458	312.358	151507		C_308	Layer6	420.252	342.619	460.667	344.344	151669		C_308	Layer3	434.969	434.068	321.122	370.452	151673
C_309	Layer6	361.071	140.504	474.582	190.889	151507		C_309	Layer4	431.413	522.277	355.437	433.214	151669		C_309	WM	438.749	213.996	441.466	182.645	151673
C_310	Layer1	216.472	466.247	289.839	411.883	151507		C_310	Layer5	339.289	290.099	363.451	287.356	151669		C_310	Layer6	418.002	325.698	435.48	348.943	151673
C_311	Layer3	114.041	457.246	338.081	378.005	151507		C_311	Layer6	425.563	308.551	351.966	330.884	151669		C_311	Layer3	316.337	434.924	359.091	382.75	151673
C_312	Layer3	226.778	292.709	210.876	270.871	151507		C_312	Layer3	177.363	203.69	170.201	310.816	151669		C_312	Layer6	336.724	273.627	398.719	274.027	151673
C_313	Layer5	285.599	134.518	343.677	226.872	151507		C_313	Layer6	414.716	265.167	371.977	283.874	151669		C_313	Layer6	423.132	291.584	378.102	316.289	151673
C_314	Layer5	409.991	273.582	443.142	195.939	151507		C_314	Layer5	371.872	401.575	354.667	361.064	151669		C_314	Layer1	174.347	188.029	150.011	193.921	151673
C_315	Layer3	340.324	413.186	320.938	309.906	151507		C_315	Layer3	226.508	497.93	260.659	498.57	151669		C_315	WM	412.061	248.29	454.371	208.111	151673
C_316	Layer4	339.964	289.289	324.142	262.205	151507		C_316	Layer3	183.078	343.114	208.88	338.422	151669		C_316	Layer5	369.892	384.924	359.233	361.495	151673
C_317	Layer5	334.338	211.836	336.588	229.437	151507		C_317	Layer3	199.64	532.088	237.581	533.057	151669		C_317	Layer3	180.738	327.408	219.814	317.763	151673
C_318	Layer3	356.301	348.065	356.001	228.308	151507		C_318	Layer3	145.41	389.694	222.694	458.386	151669		C_318	Layer3	143.339	374.167	258.381	386.735	151673
C_319	Layer1	162.196	330.063	246.596	300.194	151507		C_319	Layer3	161.431	305.986	245.907	283.533	151669		C_319	Layer3	158.911	290.414	186.544	310.683	151673
C_320	Layer1	135.239	327.048	234.691	241.067	151507		C_320	Layer5	419.892	175.338	396.389	287.316	151669		C_320	WM	416.787	158.371	451.689	202.493	151673
C_321	Layer3	329.568	419.442	359.081	402.828	151507		C_321	WM	441.854	348.785	430.371	313.409	151669		C_321	Layer6	439.604	331.773	378.647	335.647	151673
C_322	Layer3	156.256	141.089	253.788	263.344	151507		C_322	Layer3	263.951	346.04	336.045	398.858	151669		C_322	Layer6	261.656	329.928	284.634	289.172	151673
C_323	Layer5	388.479	286.049	414.628	260.192	151507		C_323	Layer5	436.769	506.796	369.258	382.554	151669		C_323	Layer5	305.401	410.216	281.035	364.75	151673
C_324	Layer6	507.381	403.42	450.135	328.394	151507		C_324	Layer4	404.455	513.051	328.19	520.717	151669		C_324	Layer5	385.959	369.307	385.65	392.172	151673
C_325	Layer1	205.671	453.87	303.738	446.988	151507		C_325	Layer3	307.246	426.508	251.866	427.015	151669		C_325	Layer3	348.83	453.285	347.419	465.229	151673
C_326	Layer1	129.748	305.401	184.479	188.129	151507		C_326	Layer5	387.984	386.049	368.176	335.814	151669		C_326	Layer3	359.451	428.398	247.319	356.173	151673
C_327	Layer1	221.782	438.344	324.94	464.584	151507		C_327	Layer3	350.45	469.802	363.385	473.801	151669		C_327	WM	427.678	170.702	438.388	186.799	151673
C_328	Layer5	464.266	397.345	459.942	280.563	151507		C_328	Layer4	361.161	445.005	337.35	415.224	151669		C_328	Layer1	133.033	436.229	223.124	373.885	151673
C_329	Layer6	399.145	248.83	389.973	243.681	151507		C_329	Layer5	430.693	187.669	398.946	316.651	151669		C_329	WM	449.01	139.559	421.656	207.482	151673
C_330	Layer3	205.086	249.415	220.74	272.093	151507		C_330	Layer3	134.788	451.665	329.577	346.175	151669		C_330	WM	438.974	245.005	418.9	237.06	151673
C_331	Layer6	491.314	425.158	502.666	342.269	151507		C_331	WM	441.629	262.016	383.551	346.868	151669		C_331	Layer3	137.624	327.723	202.659	360.011	151673
C_332	Layer5	415.572	338.614	472.46	319.679	151507		C_332	Layer3	139.919	343.204	190.246	326.018	151669		C_332	WM	379.478	217.507	446.69	197.333	151673
C_333	Layer1	151.44	348.695	416.898	240.585	151507		C_333	Layer5	382.313	234.248	348.904	282.943	151669		C_333	Layer5	282.403	218.227	301.316	324.733	151673
C_334	Layer3	275.203	264.671	365.7	303.8	151507		C_334	Layer3	285.239	234.473	297.684	362.896	151669		C_334	Layer3	332.808	475.068	298.62	438.142	151673
C_335	WM	518.002	341.404	441.471	273.989	151507		C_335	Layer3	334.338	491.494	285.4	450.081	151669		C_335	Layer6	477.183	303.6	445.724	262.967	151673
C_336	Layer3	334.969	428.713	360.016	446.031	151507		C_336	WM	479.523	320.792	467.02	353.474	151669		C_336	Layer3	408.146	455.941	305.537	420.639	151673
C_337	Layer1	238.074	472.367	393.376	374.272	151507		C_337	Layer5	409.766	472.772	368.358	411.37	151669		C_337	Layer3	295.05	472.232	291.37	414.588	151673
C_338	Layer4	372.412	332.538	355.648	298.683	151507		C_338	Layer3	296.58	488.479	287.122	467.4	151669		C_338	WM	460.036	170.477	431.904	173.058	151673
C_339	Layer3	166.922	116.292	299.439	256.527	151507		C_339	Layer6	463.051	187.624	423.581	263.638	151669		C_339	Layer6	357.651	180.513	408.84	303.14	151673
C_340	Layer6	317.867	109.631	388.716	171.216	151507		C_340	Layer4	360.666	197.12	341.99	344.63	151669		C_340	Layer1	110.666	331.008	220.066	422.255	151673
C_341	Layer1	135.194	320.837	264.062	296.992	151507		C_341	Layer3	113.006	346.355	270.212	375.921	151669		C_341	Layer5	282.268	199.64	378.309	311.282	151673
C_342	Layer1	129.658	268.227	237.218	278.621	151507		C_342	Layer3	285.239	215.887	328.6	246.977	151669		C_342	WM	455.041	229.388	445.21	223.173	151673
C_343	Layer1	162.421	416.832	291.07	399.813	151507		C_343	WM	457.786	246.49	454.902	251.393	151669		C_343	Layer1	153.105	231.548	212.8	246.255	151673
C_344	Layer3	372.592	388.299	402.255	353.188	151507		C_344	Layer3	155.896	247.12	225.91	353.794	151669		C_344	Layer3	159.541	377.183	165.953	323.306	151673
C_345	Layer4	318.317	270.747	312.599	272.052	151507		C_345	Layer3	161.611	392.754	181.226	394.147	151669		C_345	Layer6	379.208	180.333	441.842	206.255	151673
C_346	Layer6	350.27	134.338	434.509	266.189	151507		C_346	Layer5	382.223	197.075	377.686	292.085	151669		C_346	WM	416.832	164.581	446.084	191.095	151673
C_347	Layer5	339.784	227.318	343.931	204.12	151507		C_347	Layer5	419.937	181.503	419.81	276.503	151669		C_347	Layer3	262.511	447.705	238.126	338.879	151673
C_348	Layer3	183.123	113.141	443.858	386.881	151507		C_348	Layer3	264.176	463.771	235.552	495.661	151669		C_348	Layer5	229.613	373.537	255.498	363.869	151673
C_349	Layer3	275.473	363.816	208.209	282.532	151507		C_349	Layer3	231.683	389.469	250.456	350.453	151669		C_349	Layer5	245.41	320.747	320.793	289.129	151673
C_350	Layer3	247.975	174.932	314.876	214.418	151507		C_350	Layer3	247.75	336.769	218.472	332.657	151669		C_350	Layer3	305.626	441.179	351.029	442.315	151673
C_351	Layer4	312.781	211.881	363.182	222.687	151507		C_351	Layer3	307.291	457.471	309.676	509.535	151669		C_351	Layer6	309.676	258.326	286.941	212.659	151673
C_352	Layer5	437.354	406.706	424.361	294.259	151507		C_352	Layer4	312.286	274.707	280.13	306.161	151669		C_352	Layer3	164.716	343.024	249.607	383.688	151673
C_353	WM	442.079	186.724	474.65	223.525	151507		C_353	Layer3	166.922	358.641	174.407	433.523	151669		C_353	WM	449.955	269.712	417.854	262.09	151673
C_354	WM	485.239	205.176	504.467	152.259	151507		C_354	WM	452.475	286.769	440.963	255.557	151669		C_354	Layer3	246.445	463.321	238.994	409.068	151673
C_355	Layer5	420.837	298.335	436.217	256.784	151507		C_355	Layer3	248.02	479.298	268.432	429.439	151669		C_355	Layer3	413.456	440.414	257.609	432.238	151673
C_356	Layer3	318.722	407.066	335.149	435.297	151507		C_356	Layer5	415.122	457.246	394.215	290.009	151669		C_356	Layer6	288.524	314.266	381.685	239.44	151673
C_357	Layer5	339.829	245.905	397.351	205.034	151507		C_357	Layer3	290.864	330.513	275.554	256.487	151669		C_357	Layer4	202.52	352.07	259.194	364.783	151673
C_358	Layer5	480.603	462.331	456.541	319.389	151507		C_358	Layer3	204.68	367.867	248.006	354.873	151669		C_358	Layer3	126.958	346.4	229.994	392.544	151673
C_359	Layer6	426.148	264.221	385.986	195.442	151507		C_359	Layer3	129.208	361.836	240.459	392.696	151669		C_359	Layer6	342.664	344.869	339.523	329.417	151673
C_360	Layer3	177.858	159.631	221.887	275.974	151507		C_360	Layer4	344.824	361.386	334.476	303.678	151669		C_360	Layer6	374.752	307.426	406.846	277.341	151673
C_361	Layer6	415.212	220.882	367.59	220.99	151507		C_361	Layer5	377.093	324.122	427.458	311.14	151669		C_361	Layer6	330.963	220.972	339.6	247.896	151673
C_362	Layer6	485.824	403.465	480.986	291.343	151507		C_362	Layer4	333.798	237.444	324.275	274.746	151669		C_362	Layer6	293.924	317.327	349.644	250.373	151673
C_363	Layer4	372.502	357.336	416.13	293.86	151507		C_363	Layer3	296.265	333.573	278.281	293.865	151669		C_363	Layer3	262.421	435.284	222.979	372.621	151673
C_364	Layer1	227.228	453.825	322.623	486.987	151507		C_364	Layer3	264.131	451.395	242.993	373.803	151669		C_364	Layer5	319.802	165.257	326.3	275.637	151673
C_365	Layer1	183.663	299.01	219.77	296.857	151507		C_365	Layer3	322.862	181.728	308.053	365.712	151669		C_365	Layer3	127.183	377.408	236.067	354.496	151673
C_366	Layer1	200.36	487.939	229.482	324.845	151507		C_366	Layer3	129.253	392.799	228.942	450.481	151669		C_366	Layer3	190.684	209.586	178.431	208.853	151673
C_367	Layer1	146.04	345.59	259.445	364.775	151507		C_367	Layer3	193.609	225.383	214.146	284.396	151669		C_367	Layer5	439.784	356.526	402.298	351.62	151673
C_368	Layer1	161.971	261.926	216.602	290.356	151507		C_368	WM	441.899	373.537	446.849	310.346	151669		C_368	Layer3	208.686	460.486	290.999	463.417	151673
C_369	Layer6	442.439	304.455	446.346	246.347	151507		C_369	Layer3	210.306	476.283	288.974	532.801	151669		C_369	Layer5	418.317	369.082	370.968	372.647	151673
C_370	Layer3	264.536	301.89	358.109	384.02	151507		C_370	Layer6	420.342	386.004	441.736	304.225	151669		C_370	Layer6	390.954	310.396	373.919	269.601	151673
C_371	Layer6	496.445	341.494	507.136	287.294	151507		C_371	Layer6	393.249	327.183	413.076	326.964	151669		C_371	Layer6	396.22	294.869	406.847	284.465	151673
C_372	Layer4	437.489	462.466	484.185	338.651	151507		C_372	Layer6	398.65	311.701	415.881	285.915	151669		C_372	Layer5	375.158	363.186	347.477	318.556	151673
C_373	Layer3	307.876	382.313	288.554	397.844	151507		C_373	Layer5	377.228	379.883	367.621	340.043	151669		C_373	Layer1	136.859	222.367	142.329	232.138	151673
C_374	Layer5	388.614	341.809	461.552	342.061	151507		C_374	Layer3	139.694	237.894	269.443	318.074	151669		C_374	WM	438.344	158.236	452.563	201.128	151673
C_375	Layer3	351.125	425.563	378.616	422.821	151507		C_375	Layer5	441.449	175.293	412.194	287.545	151669		C_375	Layer6	363.186	202.16	431.902	208.41	151673
C_376	Layer3	361.836	400.72	366.089	256.891	151507		C_376	Layer5	366.067	218.812	373.747	339.764	151669		C_376	Layer1	190.279	153.825	256.004	344.364	151673
C_377	Layer2	135.464	407.606	237.21	334.651	151507		C_377	Layer3	242.709	507.201	340.179	451.545	151669		C_377	Layer3	164.626	330.648	273.649	319.867	151673
C_378	WM	442.169	217.732	485.486	155.204	151507		C_378	Layer3	193.474	169.577	245.609	372.736	151669		C_378	Layer6	288.659	332.853	330.85	291.143	151673
C_379	Layer1	140.549	299.145	223.381	259.995	151507		C_379	Layer3	166.877	346.265	185.261	356.959	151669		C_379	Layer3	332.448	425.518	322.696	442.346	151673
C_380	Layer6	382.808	190.009	372.664	221.354	151507		C_380	Layer3	290.909	349.1	247.644	324.763	151669		C_380	Layer1	110.576	318.632	210.631	375.1	151673
C_381	Layer4	285.734	190.279	336.592	268.782	151507		C_381	Layer3	334.203	441.944	290.706	392.618	151669		C_381	Layer4	202.295	321.062	251.105	317.407	151673
C_382	Layer3	335.014	447.3	342.185	338.072	151507		C_382	Layer3	112.961	333.978	297.396	372.902	151669		C_382	Layer3	121.737	368.137	234.167	366.733	151673
C_383	WM	480.063	276.463	411.569	393.113	151507		C_383	Layer3	204.59	336.859	222.786	321.607	151669		C_383	Layer6	331.818	338.749	332.919	331.408	151673
C_384	Layer4	410.441	428.488	407.945	350.874	151507		C_384	Layer3	123.852	383.528	241.068	326.178	151669		C_384	Layer6	320.387	245.86	324.551	256.75	151673
C_385	Layer2	297.3	444.284	306.553	433.881	151507		C_385	Layer4	334.023	355.176	325.882	337.456	151669		C_385	Layer3	153.555	293.519	165.889	308.778	151673
C_386	Layer6	361.116	152.88	422.757	270.544	151507		C_386	Layer4	323.042	262.286	324.091	281.949	151669		C_386	Layer2	289.694	475.383	329.568	469.795	151673
C_387	Layer1	113.591	302.34	229.499	299.499	151507		C_387	Layer3	215.077	181.953	255.051	271.196	151669		C_387	WM	433.708	260.531	445.588	245.897	151673
C_388	Layer4	285.689	171.692	453.855	241.927	151507		C_388	Layer3	156.031	309.091	231.681	314.464	151669		C_388	Layer3	461.791	418.362	315.275	396.19	151673
C_389	Layer6	496.58	384.833	483.534	294.868	151507		C_389	Layer3	291.179	491.584	290.767	527.345	151669		C_389	Layer3	186.229	336.679	229.51	294.319	151673
C_390	WM	458.281	202.16	503.832	147.959	151507		C_390	WM	436.274	277.543	459.921	313.134	151669		C_390	Layer2	154.545	429.883	224.954	353.371	151673
C_391	Layer2	156.436	203.06	209.419	273.424	151507		C_391	Layer6	463.591	435.464	438.585	408.99	151669		C_391	WM	449.28	176.733	430.519	190.891	151673
C_392	Layer1	162.241	348.65	291.095	388.622	151507		C_392	Layer3	188.479	352.385	197.258	234.995	151669		C_392	Layer5	244.914	252.565	306.6	294.486	151673
C_393	WM	382.673	152.835	418.188	300.579	151507		C_393	Layer3	172.682	535.239	241.049	247.385	151669		C_393	Layer6	433.978	297.705	368.667	245.109	151673
C_394	Layer1	264.851	419.622	274.102	366.912	151507		C_394	Layer3	156.301	445.41	266.757	467.822	151669		C_394	Layer3	381.143	446.85	231.951	369.966	151673
C_395	Layer2	232.313	345.365	194.157	345.956	151507		C_395	Layer6	452.295	193.834	388.17	244.874	151669		C_395	Layer2	181.638	451.395	272.423	421.232	151673
C_396	Layer5	290.864	100.45	411.023	195.667	151507		C_396	Layer3	247.615	268.632	261.993	342.149	151669		C_396	Layer3	316.517	459.721	323.075	475.066	151673
C_397	Layer3	248.335	292.619	228.592	391.185	151507		C_397	WM	436.364	314.716	410.994	348.738	151669		C_397	Layer2	397.525	474.617	260.004	434.665	151673
C_398	Layer3	307.966	413.276	340.278	456.587	151507		C_398	Layer4	382.763	463.546	342.233	322.016	151669		C_398	WM	454.77	192.169	455.636	184.733	151673
C_399	Layer4	312.826	230.468	298.453	210.828	151507		C_399	Layer3	183.303	467.057	260.92	484.31	151669		C_399	Layer3	186.364	355.266	256.235	331.968	151673
C_400	Layer1	167.507	314.581	205.19	221.276	151507		C_400	Layer4	399.01	491.359	374.015	439.168	151669		C_400	WM	428.263	251.26	450.829	200.828	151673
C_401	WM	453.015	242.484	382.907	246.525	151507		C_401	Layer6	457.696	209.316	399.328	217.302	151669		C_401	Layer1	147.705	228.488	217.033	266.689	151673
C_402	Layer1	248.74	435.149	257.207	396.471	151507		C_402	Layer3	188.524	370.972	186.855	433.801	151669		C_402	Layer4	434.653	390.684	374.299	390.061	151673
C_403	Layer2	140.954	441.674	300.858	435.596	151507		C_403	Layer6	430.873	268.227	384.602	300.942	151669		C_403	Layer5	245.545	339.334	309.062	372.155	151673
C_404	Layer4	415.797	412.961	350.702	297.292	151507		C_404	Layer3	150.495	244.059	275.212	274.038	151669		C_404	Layer2	158.686	259.406	175.681	320.393	151673
C_405	Layer3	291.449	286.319	285.977	285.303	151507		C_405	Layer6	436.589	407.651	407.092	356.571	151669		C_405	WM	470.837	176.598	443.824	168.092	151673
C_406	WM	517.912	316.652	434.381	227.984	151507		C_406	Layer3	247.795	355.356	240.648	359.295	151669		C_406	WM	449.55	213.906	444.133	185.23	151673
C_407	Layer1	205.311	323.762	264.722	390.232	151507		C_407	Layer3	161.341	275.023	188.062	336.635	151669		C_407	Layer6	363.006	177.363	309.692	377.476	151673
C_408	Layer6	502.025	412.736	475.38	329.747	151507		C_408	Layer6	452.385	231.008	448.753	263.515	151669		C_408	Layer3	284.068	447.525	238.75	332.576	151673
C_409	Layer1	129.793	317.777	243.426	316.331	151507		C_409	Layer5	366.022	194.014	331.627	358.551	151669		C_409	Layer6	418.092	338.119	391.145	312.082	151673
C_410	Layer4	345.41	317.147	387.075	209.277	151507		C_410	Layer3	285.734	463.726	229.381	462.042	151669		C_410	Layer6	369.577	341.539	314.115	355.078	151673
C_411	Layer5	377.678	279.883	427.692	283.503	151507		C_411	Layer3	226.553	522.727	349.294	562.347	151669		C_411	WM	373.942	195.86	433.337	186.398	151673
C_412	Layer5	334.293	193.249	396.231	175.985	151507		C_412	Layer6	420.297	354.996	454.32	321.648	151669		C_412	Layer5	305.086	366.832	336.206	332.367	151673
C_413	Layer3	296.85	289.379	311.804	289.81	151507		C_413	Layer5	371.782	358.236	334.078	317.666	151669		C_413	Layer5	337.399	366.562	291.447	351.012	151673
C_414	Layer5	269.352	112.871	328.872	298.01	151507		C_414	Layer3	209.676	172.682	160.733	307.997	151669		C_414	Layer3	154.23	386.499	234.149	365.99	151673
C_415	Layer3	114.131	481.998	232.685	314.912	151507		C_415	Layer3	339.784	531.773	249.693	375.565	151669		C_415	Layer6	304.906	342.034	321.426	321.515	151673
C_416	Layer2	264.851	407.201	229.577	378.377	151507		C_416	Layer5	376.868	212.601	414.372	260.068	151669		C_416	Layer3	418.632	412.466	426.491	431.913	151673
C_417	Layer5	323.312	137.534	379.625	212.264	151507		C_417	Layer3	307.156	383.123	246.877	376.153	151669		C_417	Layer5	364.491	381.863	325.314	350.15	151673
C_418	Layer1	129.883	348.74	236.596	261.804	151507		C_418	Layer3	258.101	144.689	204.176	374.559	151669		C_418	Layer3	132.583	374.257	288.834	402.2	151673
C_419	Layer6	507.426	409.586	414.966	272.816	151507		C_419	Layer4	339.469	383.078	258.183	353.388	151669		C_419	WM	476.553	216.832	452.049	198.375	151673
C_420	Layer3	194.104	181.278	202.573	270.267	151507		C_420	Layer3	156.211	402.025	199.725	321.925	151669		C_420	Layer4	197.03	342.799	251.817	322.642	151673
C_421	Layer6	442.484	329.253	495.887	367.376	151507		C_421	Layer3	307.426	531.863	203.223	500.458	151669		C_421	WM	395.185	152.34	438.852	214.907	151673
C_422	Layer1	210.981	432.178	323.224	421.519	151507		C_422	Layer3	307.066	358.371	225.228	289.224	151669		C_422	Layer5	272.727	367.057	271.479	283.645	151673
C_423	Layer5	420.972	341.719	472.478	355.836	151507		C_423	Layer5	420.432	429.388	412.017	460.1	151669		C_423	Layer5	255.671	246.31	342.064	270.634	151673
C_424	Layer5	393.834	282.898	436.289	241.979	151507		C_424	Layer5	366.472	398.515	321.63	332.653	151669		C_424	Layer2	163.951	237.669	201.545	357.89	151673
C_425	Layer5	399.19	267.417	483.795	248.026	151507		C_425	Layer3	134.653	389.694	166.776	426.546	151669		C_425	Layer6	288.389	295.68	336.731	273.229	151673
C_426	Layer4	377.813	335.644	428.368	250.867	151507		C_426	WM	479.343	234.068	447.923	321.215	151669		C_426	Layer6	272.412	323.672	329.433	271.703	151673
C_427	Layer2	140.234	193.834	209.167	239.16	151507		C_427	Layer3	199.28	358.596	203.065	358.825	151669		C_427	Layer2	180.018	222.052	190.726	323.906	151673
C_428	Layer6	366.562	174.572	396.598	303.32	151507		C_428	Layer3	312.781	510.171	306.377	484.621	151669		C_428	Layer1	126.688	309.226	173.617	175.901	151673
C_429	Layer1	243.429	463.051	265.454	364.098	151507		C_429	Layer5	398.335	169.172	358.198	303.861	151669		C_429	Layer3	170.657	420.477	321.26	405.975	151673
C_430	Layer3	193.924	125.518	326.591	335.673	151507		C_430	Layer3	274.797	383.213	219.35	316.764	151669		C_430	Layer5	423.672	365.977	307.682	339.023	151673
C_431	Layer6	496.58	397.255	481.502	333.859	151507		C_431	Layer3	258.371	262.421	206.777	249.719	151669		C_431	Layer3	185.419	225.113	222.658	351.016	151673
C_432	Layer1	167.507	302.16	230.09	319.984	151507		C_432	Layer3	166.697	253.285	171.096	336.177	151669		C_432	Layer5	305.356	404.005	272.57	399.151	151673
C_433	WM	490.639	195.905	486.502	245.235	151507		C_433	Layer3	290.819	311.926	285.297	396.236	151669		C_433	Layer1	109.946	225.653	148.724	256.815	151673
C_434	Layer3	291.494	304.906	266.71	294.385	151507		C_434	Layer3	274.707	339.829	254.734	293.661	151669		C_434	Layer6	315.257	286.184	316.675	237.926	151673
C_435	Layer6	490.999	319.802	505.325	292.7	151507		C_435	Layer3	182.853	237.804	210.668	310.412	151669		C_435	Layer5	359.271	403.6	397.329	398.028	151673
C_436	Layer3	334.878	397.705	297.618	291.06	151507		C_436	Layer3	129.118	324.662	210.97	367.628	151669		C_436	Layer5	386.004	375.518	375.554	388.8	151673
C_437	Layer1	113.546	289.919	218.853	273.603	151507		C_437	Layer3	172.457	436.094	266.7	478.911	151669		C_437	Layer4	440.009	387.534	372.491	397.106	151673
C_438	Layer6	350.225	115.752	427.864	215.34	151507		C_438	Layer6	425.743	382.898	431.651	357.119	151669		C_438	Layer5	256.481	357.876	302.183	351.85	151673
C_439	Layer2	205.176	292.754	213.385	309.107	151507		C_439	Layer3	188.254	240.864	224.234	331.711	151669		C_439	Layer6	337.264	347.975	352.589	349.086	151673
C_440	Layer1	124.482	339.469	214.306	267.029	151507		C_440	Layer3	307.201	420.297	254.222	426.531	151669		C_440	Layer1	132.043	299.865	196.229	363.566	151673
C_441	Layer3	334.608	310.981	281.764	247.392	151507		C_441	Layer4	317.732	302.565	312.779	272.96	151669		C_441	Layer5	266.652	277.228	349.23	274.135	151673
C_442	Layer5	323.582	218.047	387.03	181.693	151507		C_442	Layer4	361.116	420.207	302.488	331.093	151669		C_442	Layer5	346.67	155.761	374.569	269.054	151673
C_443	Layer3	215.527	137.849	396.271	248.264	151507		C_443	Layer5	388.029	392.259	398.008	361.92	151669		C_443	Layer3	391.989	459.136	319.67	442.004	151673
C_444	Layer1	156.616	265.032	189.944	245.967	151507		C_444	Layer6	441.944	404.545	468.224	357.371	151669		C_444	Layer3	284.113	453.735	237.326	399.625	151673
C_445	Layer2	291.899	447.435	342.817	450.909	151507		C_445	Layer3	258.596	373.942	251.669	312.462	151669		C_445	Layer6	261.566	317.552	337.307	318.311	151673
C_446	WM	436.814	233.213	453.698	232.452	151507		C_446	Layer3	280.513	535.014	250.708	553.087	151669		C_446	Layer5	319.757	159.091	326.389	288.224	151673
C_447	Layer5	464.221	391.134	505.758	348.528	151507		C_447	Layer4	339.424	364.491	344.521	309.965	151669		C_447	WM	438.389	164.401	417.987	206.663	151673
C_448	Layer1	189.064	308.326	256.656	384.099	151507		C_448	Layer3	134.473	315.347	241.877	406.011	151669		C_448	Layer2	397.57	480.828	280.219	444.04	151673
C_449	Layer2	173.447	491.134	242.778	422.695	151507		C_449	Layer3	269.217	293.384	314.381	354.554	151669		C_449	WM	438.299	152.025	448.469	228.765	151673
C_450	Layer1	157.021	401.35	303.257	361.568	151507		C_450	Layer4	349.82	172.367	258.322	291.004	151669		C_450	Layer5	256.436	351.665	246.722	352.439	151673
C_451	WM	496.175	248.515	479.274	192.278	151507		C_451	Layer4	393.564	475.878	365.987	375.687	151669		C_451	Layer5	316.067	397.705	205.712	203.949	151673
C_452	Layer3	248.11	224.482	200.356	294.673	151507		C_452	Layer3	285.734	469.937	281.918	477.678	151669		C_452	WM	389.919	167.867	424.56	180.815	151673
C_453	Layer6	436.949	270.387	422.864	213.205	151507		C_453	Layer3	263.906	333.663	249.135	274.359	151669		C_453	Layer6	336.679	261.206	423.863	224.656	151673
C_454	Layer3	383.483	419.262	367.843	355.236	151507		C_454	Layer3	322.862	175.518	283.684	254.601	151669		C_454	Layer5	456.031	365.707	441.908	370.009	151673
C_455	Layer1	184.023	422.952	283.912	398.461	151507		C_455	Layer5	441.494	181.458	379.375	286.459	151669		C_455	WM	368.632	211.386	426.115	230.932	151673
C_456	Layer3	318.812	431.863	388.295	434.963	151507		C_456	Layer4	415.212	513.051	317.966	472.911	151669		C_456	Layer5	308.956	159.136	331.481	244.75	151673
C_457	Layer3	183.078	100.765	424.144	295.737	151507		C_457	Layer4	399.01	497.57	361.955	455.161	151669		C_457	Layer1	176.328	460.711	221.566	311.109	151673
C_458	Layer3	399.73	447.12	396.475	370.026	151507		C_458	Layer3	350.54	525.563	242.992	389.979	151669		C_458	Layer3	283.933	428.938	301.778	414.916	151673
C_459	Layer1	189.109	326.913	234.826	269.155	151507		C_459	Layer5	441.449	169.082	393.169	297.729	151669		C_459	Layer3	201.395	197.12	180.66	243.293	151673
C_460	WM	431.413	223.942	448.033	169.178	151507		C_460	Layer3	258.596	367.732	201.546	368.154	151669		C_460	Layer2	148.02	271.872	198.532	352.437	151673
C_461	Layer2	151.035	200	218.14	293.509	151507		C_461	Layer3	318.002	414.086	259.495	381.834	151669		C_461	Layer6	384.383	152.43	415.072	208.181	151673
C_462	Layer5	437.219	363.321	477.623	305.116	151507		C_462	Layer5	392.979	184.653	434.779	205.271	151669		C_462	Layer3	228.443	212.421	182.79	263.122	151673
C_463	Layer3	248.38	311.206	261.167	394.002	151507		C_463	Layer5	339.244	277.723	336.476	277.468	151669		C_463	Layer6	374.888	326.013	340.722	265.503	151673
C_464	Layer2	161.881	230.918	206.834	299.211	151507		C_464	WM	458.056	382.808	458.777	417.924	151669		C_464	Layer5	250.675	299.01	295.738	315.705	151673
C_465	WM	452.835	186.724	487.002	155.159	151507		C_465	Layer5	371.512	228.083	375.089	281.031	151669		C_465	Layer3	386.679	468.497	231.269	385.963	151673
C_466	Layer6	366.517	149.775	433.694	232.023	151507		C_466	Layer3	312.106	175.563	355.549	360.786	151669		C_466	Layer5	330.648	177.588	338.707	283.574	151673
C_467	Layer2	286.409	419.532	263.889	361.891	151507		C_467	Layer3	285.689	445.14	272.739	340.156	151669		C_467	Layer3	375.608	425.203	321.556	419.289	151673
C_468	Layer1	227.318	478.578	285.082	376.463	151507		C_468	Layer3	204.365	212.961	216.591	315.75	151669		C_468	WM	395.725	226.688	409.899	217.256	151673
C_469	Layer5	420.882	310.711	442.982	249.073	151507		C_469	Layer3	231.233	178.803	265.199	257.427	151669		C_469	Layer2	116.382	371.287	261.476	390.812	151673
C_470	Layer4	372.367	313.951	378.866	240.483	151507		C_470	Layer3	409.856	528.533	338.504	479.51	151669		C_470	Layer2	154.635	442.259	249.129	342.423	151673
C_471	Layer6	491.134	375.563	440.312	313.421	151507		C_471	Layer3	150.585	287.399	180.111	320.562	151669		C_471	Layer5	261.206	267.957	323.191	306.678	151673
C_472	Layer3	210.126	128.533	390.07	286.697	151507		C_472	Layer5	387.534	169.172	361.354	344.47	151669		C_472	WM	449.91	263.501	430.063	215.969	151673
C_473	Layer5	475.158	440.684	463.205	320.32	151507		C_473	Layer3	231.323	228.398	213.696	292.171	151669		C_473	WM	476.643	229.208	448.748	191.415	151673
C_474	Layer6	377.318	168.317	344.816	209.38	151507		C_474	Layer5	377.138	342.709	377.396	312.059	151669		C_474	Layer5	251.35	398.2	271.605	351.022	151673
C_475	Layer3	307.741	338.929	287.955	329.103	151507		C_475	Layer3	253.06	315.077	245.252	288.721	151669		C_475	WM	422.682	229.613	452.556	196.605	151673
C_476	Layer5	258.551	100.54	408.852	177.474	151507		C_476	Layer4	388.209	485.194	318.074	331.963	151669		C_476	Layer5	325.293	180.738	385.34	295.36	151673
C_477	Layer3	340.099	338.839	284.882	304.827	151507		C_477	Layer4	333.708	194.104	296.324	286.895	151669		C_477	Layer4	266.022	184.248	343.714	366.538	151673
C_478	Layer1	156.886	357.966	194.403	227.67	151507		C_478	Layer4	377.318	441.854	323.333	331.633	151669		C_478	Layer2	424.437	471.332	270.045	377.661	151673
C_479	Layer6	485.824	397.255	472.379	287.052	151507		C_479	Layer6	398.47	243.519	396.39	253.34	151669		C_479	Layer4	196.895	324.212	254.687	360.713	151673
C_480	Layer3	307.696	314.131	336.05	246.154	151507		C_480	Layer4	436.769	513.006	306.055	349.517	151669		C_480	Layer3	239.244	212.331	249.911	297.503	151673
C_481	Layer5	421.107	385.059	427.723	429.691	151507		C_481	Layer3	118.452	386.634	292.159	390.626	151669		C_481	Layer3	386.454	437.489	273.227	408.299	151673
C_482	Layer4	367.102	354.23	398.791	282.453	151507		C_482	Layer3	263.816	284.068	302.457	292.871	151669		C_482	Layer1	126.508	284.428	153.155	238.908	151673
C_483	Layer1	135.284	345.635	242.474	289.444	151507		C_483	WM	452.475	280.603	434.147	249.186	151669		C_483	Layer3	370.387	453.105	291.512	411.037	151673
C_484	WM	479.838	189.739	497.353	244.551	151507		C_484	WM	479.343	246.445	422.48	234.17	151669		C_484	Layer2	143.744	429.973	283.344	431.694	151673
C_485	Layer1	199.865	314.491	249.164	313.547	151507		C_485	Layer3	253.285	414.221	236.774	375.785	151669		C_485	Layer5	282.718	261.611	264.892	299.696	151673
C_486	Layer2	313.501	465.932	345.112	428.223	151507		C_486	Layer6	425.428	246.58	429.507	262.646	151669		C_486	Layer6	325.743	242.709	356.244	286.293	151673
C_487	Layer2	168.047	488.074	213.178	316.003	151507		C_487	Layer4	328.308	197.21	330.981	314.937	151669		C_487	Layer3	190.864	234.383	196.34	279.383	151673
C_488	Layer3	275.428	339.019	215.468	328.144	151507		C_488	Layer3	268.992	200.405	329.405	279.145	151669		C_488	Layer5	359.091	378.803	356.726	364.626	151673
C_489	Layer3	258.866	218.272	287.22	237.564	151507		C_489	Layer5	425.968	488.209	445.372	372.036	151669		C_489	Layer5	455.896	347.12	375.684	308.943	151673
C_490	Layer3	167.237	209.226	195.486	273.84	151507		C_490	Layer3	215.797	535.149	235.65	505.983	151669		C_490	Layer3	224.617	426.283	235.445	345.018	151673
C_491	Layer3	291.359	267.732	334.342	247.831	151507		C_491	Layer3	199.235	340.009	221.663	375.089	151669		C_491	Layer6	267.237	357.786	266.351	318.948	151673
C_492	Layer3	275.293	295.68	232.337	309.374	151507		C_492	Layer3	242.124	228.353	229.315	276.321	151669		C_492	Layer5	223.672	296.13	262.743	293.607	151673
C_493	Layer3	183.348	193.699	244.93	301.458	151507		C_493	Layer3	166.562	191.359	258.917	336.24	151669		C_493	Layer3	186.904	429.658	262.963	377.111	151673
C_494	Layer1	129.703	280.603	182.401	190.792	151507		C_494	Layer4	388.164	454.23	345.316	367.879	151669		C_494	Layer3	294.915	453.645	389.126	460.465	151673
C_495	Layer1	173.132	391.989	304.817	401.173	151507		C_495	Layer3	129.073	299.865	213.955	279.8	151669		C_495	WM	422.502	198.605	444.473	187.999	151673
C_496	Layer5	426.328	338.569	458.663	349.96	151507		C_496	Layer4	372.007	469.757	311.877	341.124	151669		C_496	Layer1	168.677	147.75	217.815	307.208	151673
C_497	Layer3	188.749	196.76	197.869	252.024	151507		C_497	Layer3	264.311	519.532	377.163	428.948	151669		C_497	Layer6	304.545	292.439	376.246	302.653	151673
C_498	Layer3	307.876	376.103	292.097	387.977	151507		C_498	Layer3	285.329	277.858	304.991	289.756	151669		C_498	WM	395.275	164.716	440.314	186.03	151673
C_499	Layer1	113.276	196.985	177.07	186.356	151507		C_499	Layer3	199.595	507.291	339.926	454.993	151669		C_499	Layer5	434.338	347.3	396.51	294.269	151673
C_500	Layer4	318.317	258.371	348.93	256.422	151507		C_500	Layer4	328.443	259.181	305.127	283.625	151669		C_500	Layer4	332.358	413.096	295.717	388.264	151673
C_501	Layer3	361.791	375.968	310.292	342.772	151507		C_501	Layer3	193.654	250.135	182.674	339.65	151669		C_501	WM	411.611	186.319	456.863	185.256	151673
C_502	Layer4	388.659	347.975	461.563	327.599	151507		C_502	Layer4	361.071	395.41	321.868	306.741	151669		C_502	WM	476.463	204.41	458.785	208.227	151673
C_503	Layer5	442.574	360.216	451.78	318.978	151507		C_503	WM	458.056	364.221	443.859	444.69	151669		C_503	Layer6	256.256	326.868	284.801	354.672	151673
C_504	Layer3	114.086	469.622	286.29	365.687	151507		C_504	Layer3	226.418	442.169	228.094	376.469	151669		C_504	Layer5	292.979	187.174	370.296	330.938	151673
C_505	Layer3	259.226	329.793	329.052	298.441	151507		C_505	Layer3	269.397	373.942	235.685	297.178	151669		C_505	Layer5	396.805	375.428	375.039	352.581	151673
C_506	Layer3	340.054	320.252	381.304	281.45	151507		C_506	Layer3	226.103	312.061	249.714	339.895	151669		C_506	Layer5	277.138	233.753	311.264	263.165	151673
C_507	Layer1	135.059	271.287	191.187	244.394	151507		C_507	Layer3	188.659	445.365	223.912	458.905	151669		C_507	Layer6	455.806	334.743	355.654	290.438	151673
C_508	Layer3	269.757	249.19	266.633	255.237	151507		C_508	Layer3	296.535	469.892	267.142	486.826	151669		C_508	Layer6	412.466	304.05	341.946	303.038	151673
C_509	Layer6	350.27	128.128	303.918	252.939	151507		C_509	Layer6	425.383	215.572	427.678	310.29	151669		C_509	Layer3	386.319	418.902	323.088	343.45	151673
C_510	Layer3	394.284	431.638	443.86	327.799	151507		C_510	Layer3	306.976	308.776	299.061	296.113	151669		C_510	WM	395.41	183.303	440.661	168.961	151673
C_511	Layer2	286.454	425.743	290.168	382.543	151507		C_511	Layer5	398.335	181.548	358.922	288.444	151669		C_511	Layer5	228.983	286.769	259.428	333.986	151673
C_512	Layer3	264.491	289.514	258.259	358.409	151507		C_512	WM	436.454	364.266	419.411	311.945	151669		C_512	Layer6	455.581	303.735	326.087	258.888	151673
C_513	Layer5	323.312	131.323	428.735	184.307	151507		C_513	Layer3	334.203	429.568	265.725	354.625	151669		C_513	Layer3	450.9	399.865	361.361	384.695	151673
C_514	Layer3	399.73	453.285	402.611	425.278	151507		C_514	Layer5	414.581	203.195	389.546	287.368	151669		C_514	Layer5	235.059	376.598	288.867	313.752	151673
C_515	Layer3	259.181	323.582	230.88	299.726	151507		C_515	Layer3	258.551	342.979	260.583	423.049	151669		C_515	Layer6	336.274	205.446	291.815	275.027	151673
C_516	Layer6	512.781	394.104	471.387	319.998	151507		C_516	Layer3	295.995	203.465	301.378	323.206	151669		C_516	WM	454.861	204.59	429.927	251.501	151673
C_517	Layer3	318.632	369.892	195.048	310.537	151507		C_517	Layer5	398.785	392.259	420.918	420.093	151669		C_517	Layer6	439.199	275.968	426.103	223.244	151673
C_518	WM	393.429	140.414	470.241	245.138	151507		C_518	Layer3	279.883	249.955	319.106	349.063	151669		C_518	Layer3	191.539	327.363	225.963	347.818	151673
C_519	Layer5	339.784	233.528	383.612	229.528	151507		C_519	WM	458.011	351.845	467.748	398.796	151669		C_519	WM	471.107	213.771	444.84	206.686	151673
C_520	Layer6	458.686	338.479	487.713	332.632	151507		C_520	Layer6	414.806	320.927	359.913	301.968	151669		C_520	Layer3	203.195	445.005	221.609	432.604	151673
C_521	Layer6	372.007	183.843	273.743	254.66	151507		C_521	Layer5	388.119	435.644	370.74	349.523	151669		C_521	WM	379.298	192.754	449.344	211.186	151673
C_522	Layer5	312.556	131.368	384.092	237.434	151507		C_522	Layer5	398.38	200.135	377.612	247.92	151669		C_522	Layer6	379.118	167.957	446.418	215.224	151673
C_523	Layer6	518.182	403.375	411.05	264.674	151507		C_523	Layer3	231.503	302.745	205.691	309.158	151669		C_523	Layer3	222.772	172.187	221.559	326.39	151673
C_524	Layer1	178.668	432.268	306.824	397.031	151507		C_524	WM	457.966	320.837	455.638	291.664	151669		C_524	WM	385.014	239.199	435.456	221.988	151673
C_525	Layer3	286.364	400.945	311.476	337.679	151507		C_525	Layer6	452.745	416.922	454.289	338.56	151669		C_525	Layer4	202.205	308.686	225.235	338.868	151673
C_526	Layer3	204.815	168.857	276.022	251.817	151507		C_526	Layer3	237.084	392.574	204.675	354.205	151669		C_526	Layer5	245.23	295.95	291.524	270.566	151673
C_527	Layer4	231.683	134.698	418.811	217.039	151507		C_527	Layer4	339.154	221.962	328.717	305.286	151669		C_527	WM	476.373	192.034	451.005	182.472	151673
C_528	Layer1	151.125	243.339	215.642	279.831	151507		C_528	WM	479.478	308.416	465.436	273.203	151669		C_528	Layer3	456.706	458.686	278.096	402.672	151673
C_529	Layer3	231.818	184.248	275.593	263.678	151507		C_529	Layer6	457.741	221.692	404.526	334.485	151669		C_529	Layer6	417.777	294.734	409.301	307.693	151673
C_530	Layer5	377.723	298.47	391.739	315.301	151507		C_530	WM	441.719	293.024	418.428	296.284	151669		C_530	Layer4	240.684	410.666	267.364	351.803	151673
C_531	Layer3	253.645	270.927	256.353	248.086	151507		C_531	Layer3	193.834	343.114	205.159	301.404	151669		C_531	Layer3	154.5	423.672	229.343	407.707	151673
C_532	Layer3	388.929	440.954	327.111	273.398	151507		C_532	WM	473.942	230.963	434.34	260.551	151669		C_532	Layer6	444.915	316.202	369.825	304.35	151673
C_533	Layer5	334.158	149.865	392.166	187.665	151507		C_533	Layer3	334.383	516.292	301.381	492.754	151669		C_533	Layer6	379.073	161.746	418.584	184.403	151673
C_534	Layer3	377.993	397.615	370.473	336.6	151507		C_534	Layer3	204.86	460.801	272.227	479.555	151669		C_534	Layer3	180.153	240.639	182.144	280.823	151673
C_535	Layer6	398.965	199.235	337.112	241.459	151507		C_535	Layer4	420.612	503.735	343.959	399.409	151669		C_535	Layer6	466.562	328.443	353.003	342.163	151673
C_536	Layer1	119.082	342.574	248.599	375.767	151507		C_536	Layer5	382.223	209.496	385.413	327.249	151669		C_536	Layer2	111.206	405.401	201.843	395.925	151673
C_537	Layer1	157.021	413.726	290.065	311.744	151507		C_537	Layer5	382.178	184.698	403.826	375.466	151669		C_537	Layer1	125.923	203.87	162.521	325.385	151673
C_538	Layer3	264.356	239.919	278.573	259.925	151507		C_538	Layer3	225.878	188.119	216.356	285.168	151669		C_538	Layer1	142.349	237.849	175.331	182.846	151673
C_539	WM	453.015	236.274	498.093	173.525	151507		C_539	Layer5	387.714	255.941	367.331	317.415	151669		C_539	Layer6	353.42	344.779	346.57	340.741	151673
C_540	WM	479.838	202.115	485.745	127.278	151507		C_540	Layer3	204.59	324.482	221.013	285.591	151669		C_540	Layer3	122.052	411.521	210.882	393.373	151673
C_541	Layer2	253.96	370.072	198.434	303.241	151507		C_541	Layer3	247.705	312.016	251.206	300.855	151669		C_541	WM	438.839	226.373	454.827	207.526	151673
C_542	WM	425.968	202.25	455.135	249.114	151507		C_542	Layer6	420.207	311.656	438.928	331.557	151669		C_542	Layer3	456.211	390.504	391.333	419.597	151673
C_543	Layer5	328.758	152.97	398.714	189.529	151507		C_543	Layer3	242.529	426.643	195.443	358.03	151669		C_543	Layer3	224.662	432.493	218.358	377.885	151673
C_544	Layer4	269.487	156.256	349.429	250.874	151507		C_544	Layer3	156.301	439.199	310.885	354.773	151669		C_544	Layer4	197.12	355.176	243.416	350.26	151673
C_545	Layer4	426.643	443.924	397.533	386.302	151507		C_545	WM	447.21	333.258	446.608	317.871	151669		C_545	Layer3	418.992	462.061	279.925	449.269	151673
C_546	Layer1	216.562	490.999	298.805	436.39	151507		C_546	Layer5	382.178	178.488	364.525	310.648	151669		C_546	Layer5	391.494	390.999	393.107	408.284	151673
C_547	Layer2	199.82	295.86	209.302	294.414	151507		C_547	Layer3	182.898	256.391	221.453	317.552	151669		C_547	Layer6	315.797	360.531	244.002	349.43	151673
C_548	Layer3	242.619	184.203	320.246	259.388	151507		C_548	WM	468.767	345.635	431.16	368.521	151669		C_548	Layer4	208.236	398.515	261.673	309.295	151673
C_549	Layer3	167.012	147.255	323.103	397.05	151507		C_549	Layer3	113.141	420.702	185.034	359.64	151669		C_549	Layer3	321.872	456.571	380.178	482.976	151673
C_550	Layer3	388.839	409.946	394.651	350.622	151507		C_550	Layer3	210.351	501.08	187.626	444.467	151669		C_550	Layer6	331.278	264.356	411.898	254.885	151673
C_551	Layer2	151.8	466.427	218.113	338.013	151507		C_551	Layer3	145.14	253.33	284.107	286.529	151669		C_551	Layer5	218.947	386.049	280.456	309.146	151673
C_552	Layer1	129.613	255.806	164.015	178.623	151507		C_552	Layer5	355.626	361.341	351.572	316.235	151669		C_552	WM	400.99	211.161	450.716	202.062	151673
C_553	Layer3	372.682	425.473	325.614	331.619	151507		C_553	Layer3	123.942	426.913	283.484	350.552	151669		C_553	Layer1	137.219	271.962	185.848	272.804	151673
C_554	Layer3	119.532	485.104	287.182	331.394	151507		C_554	Layer6	441.629	243.429	437.575	312.294	151669		C_554	Layer2	110.891	362.016	180.78	342.917	151673
C_555	Layer1	146.22	401.395	252.276	289.479	151507		C_555	Layer6	458.146	407.606	442.693	392.925	151669		C_555	Layer6	330.783	196.175	308.333	220.447	151673
C_556	Layer2	173.402	484.924	263.134	412.053	151507		C_556	Layer3	226.418	448.38	237.019	456.233	151669		C_556	Layer1	136.454	166.607	206.418	276.769	151673
C_557	Layer3	285.869	233.663	295.669	240.191	151507		C_557	Layer3	199.28	370.972	269.315	376.548	151669		C_557	Layer6	439.559	325.563	364.899	378.945	151673
C_558	Layer5	459.001	437.624	442.686	283.677	151507		C_558	Layer5	420.522	478.938	417.383	423.967	151669		C_558	Layer5	342.979	388.254	335.67	374.706	151673
C_559	Layer1	200.315	463.186	294.455	363.807	151507		C_559	Layer5	393.429	407.741	412.909	367.099	151669		C_559	Layer3	196.31	243.654	223.561	297.597	151673
C_560	Layer5	328.938	214.942	394.089	231.242	151507		C_560	Layer3	199.595	525.878	246.146	434.256	151669		C_560	WM	342.079	264.266	409.795	242.753	151673
C_561	Layer3	194.149	206.031	218.331	320.139	151507		C_561	Layer3	317.912	376.913	261.373	311.444	151669		C_561	Layer3	208.461	429.478	207.151	385.653	151673
C_562	Layer4	361.701	351.17	368.031	269.512	151507		C_562	Layer3	210.171	414.311	249.802	358.796	151669		C_562	Layer3	391.764	428.173	336.965	414.026	151673
C_563	Layer6	458.641	319.892	428.194	329.391	151507		C_563	Layer4	333.888	280.828	335.209	312.035	151669		C_563	Layer6	396.445	325.878	384.159	309.646	151673
C_564	Layer1	227.048	398.02	271.739	384.896	151507		C_564	Layer3	220.927	401.89	216.744	372.155	151669		C_564	Layer4	359.406	422.187	325.044	435.955	151673
C_565	Layer3	269.982	329.748	200.351	287.723	151507		C_565	Layer3	118.632	473.402	306.811	321.604	151669		C_565	Layer6	368.362	174.212	408.329	277.319	151673
C_566	Layer3	226.688	267.912	272.851	280.991	151507		C_566	Layer5	403.825	228.038	369.139	278.214	151669		C_566	Layer1	115.482	247.345	174.715	199.932	151673
C_567	Layer1	189.334	401.26	307.233	444.579	151507		C_567	Layer3	139.829	287.444	179.27	270.081	151669		C_567	Layer2	419.127	480.648	278.667	373.295	151673
C_568	Layer2	297.21	425.698	344.102	472.724	151507		C_568	Layer3	113.051	377.363	280.506	389.469	151669		C_568	Layer5	251.305	391.989	257.833	344.627	151673
C_569	WM	425.878	171.287	393.8	226.451	151507		C_569	Layer4	333.708	212.691	343.195	255.688	151669		C_569	WM	428.443	276.058	413.283	287.457	151673
C_570	Layer3	172.322	119.352	265.679	319.862	151507		C_570	WM	441.809	342.574	379.238	358.287	151669		C_570	Layer3	375.653	431.368	305.198	351.838	151673
C_571	Layer3	307.516	264.581	417.297	262.9	151507		C_571	Layer4	344.915	404.725	265.578	348.094	151669		C_571	Layer5	261.026	243.159	296.32	245.69	151673
C_572	Layer3	130.153	441.674	307.931	402.549	151507		C_572	Layer3	199.055	259.451	200.861	254.087	151669		C_572	Layer3	191.314	296.355	239.461	326.945	151673
C_573	WM	398.785	137.309	433.763	217.153	151507		C_573	Layer5	344.644	280.828	333.115	291.733	151669		C_573	Layer6	352.385	202.205	417.69	222.128	151673
C_574	Layer6	437.084	319.982	441.193	300.001	151507		C_574	Layer3	210.216	445.32	206.934	363.332	151669		C_574	Layer3	445.5	396.805	376.723	419.133	151673
C_575	Layer3	334.833	385.329	295.092	392.578	151507		C_575	Layer3	242.709	519.577	319.955	420.158	151669		C_575	WM	427.723	176.868	436.57	192.132	151673
C_576	WM	415.032	158.911	494.484	246.335	151507		C_576	Layer3	253.555	531.953	292.46	498.802	151669		C_576	Layer2	197.975	472.952	270.587	446.054	151673
C_577	Layer3	259.136	298.785	264.013	333.361	151507		C_577	Layer5	393.519	444.915	395.26	345.027	151669		C_577	Layer4	250.09	218.452	254.796	242.636	151673
C_578	Layer5	296.445	159.271	451.629	352.621	151507		C_578	Layer6	398.695	342.664	381.693	408.274	151669		C_578	WM	379.748	254.725	431.528	232.31	151673
C_579	Layer5	399.415	347.975	489.656	384.666	151507		C_579	Layer4	361.161	438.794	320.292	282.473	151669		C_579	Layer3	239.019	181.368	206.605	195.626	151673
C_580	Layer4	280.423	205.806	382.354	264.51	151507		C_580	Layer5	371.422	190.909	399.734	302.453	151669		C_580	Layer3	181.278	401.8	245.627	365.786	151673
C_581	Layer6	458.596	307.516	405.557	301.422	151507		C_581	Layer3	275.068	513.321	266.231	503.711	151669		C_581	Layer1	131.818	268.902	190.113	362.902	151673
C_582	Layer6	415.392	276.643	422.706	306.235	151507		C_582	Layer5	420.567	497.525	406.309	309.665	151669		C_582	Layer3	305.761	465.977	334.945	449.255	151673
C_583	Layer6	512.646	356.931	457.902	213.84	151507		C_583	Layer3	253.285	408.056	203.568	439.741	151669		C_583	Layer6	406.976	288.614	398.129	304.637	151673
C_584	Layer4	388.749	391.359	353.796	263.922	151507		C_584	Layer6	430.918	293.024	387.831	238.586	151669		C_584	Layer2	268.092	475.563	205.583	357.373	151673
C_585	WM	398.875	155.896	475.185	163.114	151507		C_585	Layer4	377.363	448.065	308.706	335.249	151669		C_585	Layer3	154.005	355.491	232.989	358.821	151673
C_586	Layer3	232.043	258.596	204.599	295.412	151507		C_586	Layer3	361.341	531.728	257.431	462.983	151669		C_586	Layer6	346.895	186.769	358.471	300.421	151673
C_587	Layer5	475.113	422.097	469.472	358.133	151507		C_587	Layer3	263.726	259.316	390.09	259.497	151669		C_587	Layer3	201.89	265.302	257.39	338.046	151673
C_588	Layer6	458.506	276.508	346.108	265.154	151507		C_588	Layer3	193.789	312.106	247.24	351.603	151669		C_588	Layer6	299.37	326.553	344.178	274.726	151673
C_589	Layer5	453.42	372.592	450.445	324.274	151507		C_589	Layer5	355.311	218.812	359.785	301.709	151669		C_589	WM	476.778	247.795	447.339	251.962	151673
C_590	Layer2	237.714	348.425	214.65	295.693	151507		C_590	Layer6	447.345	413.816	437.272	353.691	151669		C_590	Layer3	310.891	425.653	365.624	438.444	151673
C_591	WM	496.31	298.11	489.06	239.207	151507		C_591	Layer4	426.013	519.217	366.071	525.822	151669		C_591	WM	460.441	226.238	411.081	256.32	151673
C_592	Layer5	339.604	177.723	402.869	213.443	151507		C_592	Layer5	430.738	193.879	439.75	324.908	151669		C_592	Layer5	294.599	410.261	266.29	402.485	151673
C_593	WM	480.018	264.086	478.485	187.418	151507		C_593	Layer3	199.55	488.704	202.13	504.067	151669		C_593	Layer3	265.842	159.451	284.142	348.157	151673
C_594	WM	458.236	177.408	475.174	133.844	151507		C_594	Layer3	252.925	234.518	304	280.512	151669		C_594	Layer5	272.952	398.02	281.112	318.925	151673
C_595	WM	442.259	248.695	495.565	225.255	151507		C_595	Layer5	382.358	271.422	377.304	336.737	151669		C_595	Layer6	288.569	320.432	231.436	272.284	151673
C_596	Layer2	194.419	299.01	217.698	289.445	151507		C_596	Layer3	242.034	197.39	178.917	289.644	151669		C_596	Layer3	180.243	253.06	209.467	306.885	151673
C_597	Layer1	205.581	416.697	320.514	446.033	151507		C_597	Layer3	183.213	417.462	246.469	425.765	151669		C_597	Layer3	175.608	361.566	237.025	340.254	151673
C_598	Layer4	421.332	459.406	452.451	354.991	151507		C_598	Layer3	134.428	284.338	196.64	267.373	151669		C_598	WM	449.685	232.493	437.587	190.241	151673
C_599	Layer6	312.466	106.571	373.431	217.536	151507		C_599	Layer3	307.336	482.268	325.744	448.242	151669		C_599	Layer5	298.605	221.197	334.239	299.047	151673
C_600	Layer3	172.277	100.765	369.239	283.286	151507		C_600	Layer6	409.406	305.446	405.937	315.899	151669		C_600	Layer3	300.36	462.916	368.178	457.854	151673
C_601	Layer6	382.718	165.212	365.891	217.549	151507		C_601	Layer3	269.622	491.674	295.483	488.863	151669		C_601	Layer6	357.696	186.679	444.377	263.217	151673
C_602	WM	382.628	140.459	477.469	194.068	151507		C_602	Layer3	156.166	371.062	215.664	263.857	151669		C_602	Layer1	125.968	210.081	242.667	230.895	151673
C_603	Layer3	226.328	144.014	304.771	300.549	151507		C_603	Layer4	349.865	203.33	378.357	246.36	151669		C_603	Layer3	251.71	447.795	251.397	409.988	151673
C_604	Layer6	388.254	211.656	314.549	316.248	151507		C_604	Layer3	204.5	281.098	261.771	331.191	151669		C_604	Layer6	455.536	297.57	372.16	326.911	151673
C_605	Layer2	205.176	280.378	228.696	318.221	151507		C_605	Layer3	301.665	342.889	237.119	298.29	151669		C_605	Layer5	309.091	177.768	360.364	323.389	151673
C_606	Layer3	248.245	267.867	266.823	294.037	151507		C_606	Layer3	194.149	491.809	256.516	570.652	151669		C_606	Layer2	343.654	481.188	318.068	479.047	151673
C_607	Layer5	458.956	431.413	473.322	307.842	151507		C_607	Layer3	312.646	441.989	310.851	470.195	151669		C_607	WM	465.257	148.74	441.869	192.968	151673
C_608	Layer6	420.747	267.327	402.192	211.467	151507		C_608	WM	463.186	243.384	399.841	283.66	151669		C_608	Layer5	229.478	354.951	280.1	345.155	151673
C_609	Layer1	243.204	382.493	239.431	323.049	151507		C_609	Layer3	296.445	426.553	264.317	429.273	151669		C_609	Layer6	331.773	332.538	342.298	277.381	151673
C_610	Layer1	156.976	395.14	282.737	349.955	151507		C_610	Layer3	268.947	175.653	284.232	339.67	151669		C_610	Layer3	138.209	408.326	200.003	367.875	151673
C_611	Layer6	447.75	288.974	384.963	267.944	151507		C_611	Layer3	274.842	414.176	218.598	411.075	151669		C_611	Layer4	196.805	311.836	254.353	291.893	151673
C_612	WM	382.628	134.248	481.018	189.954	151507		C_612	Layer3	290.864	336.679	290.334	305.844	151669		C_612	WM	481.458	151.71	467.918	186.433	151673
C_613	Layer3	183.393	212.286	183.095	275.93	151507		C_613	Layer3	182.898	268.767	202.475	332.102	151669		C_613	Layer3	268.002	463.141	269.47	457.325	151673
C_614	Layer6	469.352	301.26	456.373	333.567	151507		C_614	Layer3	177.723	377.228	224.203	294.002	151669		C_614	Layer1	165.527	460.801	307.443	397.967	151673
C_615	Layer2	113.816	376.688	239.131	337.927	151507		C_615	WM	452.385	249.595	445.474	233.15	151669		C_615	Layer5	298.155	159.226	368.431	300.879	151673
C_616	Layer1	211.071	456.931	268.882	374.627	151507		C_616	Layer3	301.44	237.534	314.351	292.551	151669		C_616	Layer5	245.77	370.342	319.187	364.136	151673
C_617	Layer3	156.346	172.097	218.027	234.853	151507		C_617	Layer3	301.935	479.208	294.053	465.049	151669		C_617	Layer3	143.519	398.965	195.157	354.612	151673
C_618	Layer1	129.388	175.248	193.988	267.394	151507		C_618	Layer4	360.666	203.33	353.877	251.628	151669		C_618	Layer4	413.141	397.03	356.637	391.531	151673
C_619	Layer2	145.635	209.316	217.033	283.236	151507		C_619	Layer4	442.169	516.067	387.444	294.281	151669		C_619	Layer6	488.029	315.887	426.853	228.331	151673
C_620	Layer4	356.211	317.102	388.831	232.98	151507		C_620	Layer3	253.375	463.816	237.992	450.763	151669		C_620	Layer3	121.602	349.55	237.929	409.998	151673
C_621	Layer2	124.617	382.853	240.813	335.837	151507		C_621	WM	457.921	314.671	464.204	403.266	151669		C_621	Layer1	133.078	442.439	246.757	425.901	151673
C_622	WM	442.124	199.145	482.749	190.423	151507		C_622	Layer3	312.106	194.149	271.695	351.362	151669		C_622	Layer3	197.66	429.568	296.055	407.428	151673
C_623	Layer5	458.776	363.276	446.841	257.331	151507		C_623	Layer3	345.095	497.705	304.086	509.024	151669		C_623	Layer3	180.468	284.023	253.489	363.721	151673
C_624	Layer1	227.093	404.23	255.038	332.032	151507		C_624	Layer3	231.638	370.882	259.062	363.205	151669		C_624	Layer4	244.734	227.813	283.583	326.016	151673
C_625	Layer1	199.91	326.868	219.467	301.452	151507		C_625	Layer4	334.023	349.01	322.542	324.42	151669		C_625	Layer6	455.356	272.772	405.506	233.137	151673
C_626	Layer4	421.242	434.653	460.554	370.893	151507		C_626	Layer3	140.099	423.762	204.577	418.25	151669		C_626	Layer1	131.323	200.72	162.334	224.615	151673
C_627	Layer4	394.059	363.456	485.515	335.988	151507		C_627	Layer3	199.19	327.588	225.397	302.357	151669		C_627	WM	422.502	204.815	450.963	180.279	151673
C_628	Layer1	200.36	481.773	258.847	392.972	151507		C_628	Layer3	269.622	479.253	271.606	572.044	151669		C_628	Layer6	423.087	285.374	416.95	270.221	151673
C_629	Layer3	318.497	332.718	269.573	307.716	151507		C_629	Layer3	301.305	175.563	269.592	344.938	151669		C_629	WM	471.242	232.358	447.521	203.904	151673
C_630	Layer1	210.801	370.207	228.991	307.267	151507		C_630	Layer3	247.84	386.364	204.215	345.693	151669		C_630	Layer6	331.323	270.567	407.314	258.785	151673
C_631	Layer3	324.212	428.713	302.059	426.126	151507		C_631	Layer3	145.455	414.446	225.07	345.289	151669		C_631	Layer5	370.027	403.51	371.713	378.75	151673
C_632	Layer5	334.428	236.634	289.579	227.226	151507		C_632	Layer5	415.032	413.906	403.041	287.176	151669		C_632	Layer3	407.966	431.143	348.346	486.996	151673
C_633	Layer1	221.557	357.786	233.456	390.942	151507		C_633	Layer3	123.807	364.942	267.155	397.405	151669		C_633	Layer1	142.214	219.217	164.393	340.164	151673
C_634	Layer3	119.352	429.343	252.443	372.578	151507		C_634	Layer3	134.788	457.876	277.495	413.497	151669		C_634	Layer3	196.13	212.646	216.907	348.716	151673
C_635	Layer3	119.397	447.93	289.759	358.17	151507		C_635	Layer3	199.46	445.32	220.054	505.61	151669		C_635	Layer1	131.233	188.344	155.055	275.667	151673
C_636	WM	404.32	183.753	448.357	203.606	151507		C_636	Layer3	182.988	299.73	224.381	397.176	151669		C_636	Layer3	337.894	434.743	316.495	428.742	151673
C_637	Layer1	140.369	243.384	233.345	312.266	151507		C_637	Layer3	247.525	243.834	282.07	303.804	151669		C_637	Layer3	202.97	414.041	281.183	364.589	151673
C_638	Layer1	113.681	333.303	185.8	251.625	151507		C_638	WM	457.876	289.874	434.624	250.192	151669		C_638	Layer5	316.112	403.915	342.099	402.286	151673
C_639	Layer6	480.468	406.571	484.617	291.107	151507		C_639	Layer6	425.383	221.782	423.796	274.468	151669		C_639	Layer5	244.869	246.4	298.486	290.795	151673
C_640	Layer5	334.203	168.452	380.008	254.521	151507		C_640	Layer6	425.563	302.34	373.057	268.951	151669		C_640	Layer6	363.141	195.95	412.93	220.695	151673
C_641	Layer3	140.054	138.074	206.833	255.954	151507		C_641	WM	473.987	249.55	444.351	236.172	151669		C_641	Layer3	327.408	472.007	310.808	456.898	151673
C_642	Layer6	442.394	298.245	473.05	366.601	151507		C_642	Layer4	333.888	287.039	360.305	310.972	151669		C_642	Layer4	461.521	374.978	336.019	454.894	151673
C_643	Layer3	345.545	360.531	241.227	281.922	151507		C_643	Layer4	371.917	420.162	348.38	386.041	151669		C_643	Layer3	418.587	406.301	363.088	430.916	151673
C_644	Layer3	199.595	215.347	247.35	239.129	151507		C_644	Layer5	409.676	447.975	413.603	417.424	151669		C_644	WM	384.833	214.401	450.702	183.279	151673
C_645	Layer5	345.185	236.589	321.385	228.234	151507		C_645	Layer3	145.095	234.743	198.094	258.275	151669		C_645	Layer3	268.047	469.352	234.466	402.4	151673
C_646	Layer1	210.891	401.17	236.98	315.72	151507		C_646	Layer3	199.01	228.443	211.892	283.111	151669		C_646	WM	401.035	217.372	441.47	219.544	151673
C_647	Layer3	183.078	106.931	323.982	321.398	151507		C_647	Layer3	339.604	451.215	285.865	420.354	151669		C_647	Layer3	206.706	187.804	160.694	260.747	151673
C_648	Layer4	394.194	400.63	373.628	289.573	151507		C_648	Layer3	204.815	429.838	191.234	272.987	151669		C_648	Layer5	240.099	330.108	342.674	312.805	151673
C_649	Layer5	399.28	298.38	457.041	328.598	151507		C_649	Layer3	242.754	525.788	291.913	557.859	151669		C_649	Layer5	472.187	362.511	350.683	276.665	151673
C_650	Layer3	361.836	394.554	294.245	310.516	151507		C_650	Layer3	318.002	420.297	294.164	397.848	151669		C_650	Layer3	348.74	440.864	346.753	434.133	151673
C_651	Layer6	496.58	391.044	478.328	334.161	151507		C_651	Layer3	247.57	262.421	246.162	284.14	151669		C_651	WM	347.615	285.914	411.934	231.771	151673
C_652	Layer6	371.872	146.67	436.534	244.324	151507		C_652	Layer5	366.067	212.601	365.352	252.057	151669		C_652	WM	465.707	210.711	451.354	255.398	151673
C_653	Layer1	118.722	218.677	184.828	192.083	151507		C_653	Layer3	328.938	488.434	336.691	403.346	151669		C_653	Layer5	299.865	394.734	247.412	406.083	151673
C_654	Layer4	421.287	453.24	440.451	376.391	151507		C_654	WM	463.501	392.079	441.799	370.688	151669		C_654	Layer3	267.867	444.554	243.59	347.992	151673
C_655	Layer2	253.915	363.861	230.5	313.931	151507		C_655	Layer5	420.432	423.177	418.855	347.723	151669		C_655	Layer3	154.32	398.875	300.378	399.101	151673
C_656	Layer6	431.458	248.74	345.568	203.501	151507		C_656	Layer5	387.669	231.143	379.595	288.256	151669		C_656	Layer3	429.343	400	381.733	442.564	151673
C_657	Layer3	378.038	403.78	286.082	321.061	151507		C_657	Layer3	269.622	485.464	295.763	399.035	151669		C_657	WM	352.925	276.598	408.744	249.523	151673
C_658	Layer3	264.266	215.122	368.715	299.31	151507		C_658	Layer6	403.87	234.203	427.045	239.808	151669		C_658	Layer5	289.109	394.824	297.107	388.64	151673
C_659	Layer3	161.611	144.194	311.448	343.095	151507		C_659	Layer3	209.721	203.645	222.896	281.822	151669		C_659	Layer3	391.719	421.962	309.543	403.825	151673
C_660	Layer2	194.329	268.002	211.262	314.617	151507		C_660	Layer3	242.349	346.085	258.028	439.93	151669		C_660	WM	358.191	254.86	427.43	246.37	151673
C_661	Layer6	355.806	174.617	394.329	233.983	151507		C_661	WM	474.257	379.703	424.012	263.648	151669		C_661	Layer3	440.144	406.121	406.436	459.358	151673
C_662	WM	501.575	257.831	413.356	194.813	151507		C_662	Layer3	350.405	457.381	315.941	433.786	151669		C_662	Layer5	332.268	400.72	338.788	384.835	151673
C_663	Layer5	448.02	369.487	429.669	335.378	151507		C_663	Layer3	226.553	516.517	398.985	479.406	151669		C_663	Layer4	240.729	416.877	240.059	388.51	151673
C_664	WM	431.188	149.595	469.165	154.926	151507		C_664	Layer5	350.09	302.475	377.691	349.401	151669		C_664	Layer3	445.455	390.594	351.03	398.38	151673
C_665	Layer1	200.27	444.599	264.838	357.963	151507		C_665	WM	468.542	227.903	388.934	237.299	151669		C_665	Layer5	325.158	162.151	265.66	241.934	151673
C_666	Layer3	253.42	190.369	326.068	283.092	151507		C_666	Layer3	301.8	411.026	234.643	429.959	151669		C_666	Layer6	362.826	152.565	414.227	277.638	151673
C_667	Layer5	382.898	227.183	332.912	284.362	151507		C_667	Layer3	269.577	460.666	223.903	472.15	151669		C_667	Layer3	203.015	420.252	296.726	385.789	151673
C_668	Layer4	242.529	153.24	271.59	227.598	151507		C_668	Layer3	156.256	414.446	233.47	382.056	151669		C_668	Layer1	184.923	156.931	198.766	280.4	151673
C_669	Layer1	183.888	373.402	288.142	375.447	151507		C_669	Layer6	431.188	416.967	406.107	371.335	151669		C_669	Layer3	222.952	196.985	216.507	242.473	151673
C_670	Layer1	134.969	240.324	223.042	287.524	151507		C_670	Layer5	355.446	293.204	386.95	269.833	151669		C_670	Layer6	325.878	261.296	404.257	272.707	151673
C_671	Layer3	308.056	438.074	327.358	467.927	151507		C_671	Layer3	290.999	411.071	244.896	348.076	151669		C_671	Layer4	197.255	373.807	242.845	335.76	151673
C_672	Layer6	409.946	261.161	394.763	237.218	151507		C_672	Layer5	393.519	438.704	408.521	336.253	151669		C_672	WM	384.743	201.98	420.709	221.133	151673
C_673	Layer1	270.342	447.48	283.609	362.593	151507		C_673	Layer5	360.801	271.467	391	313.731	151669		C_673	Layer3	249.73	168.857	259.44	355.221	151673
C_674	Layer1	156.796	327.003	207.691	237.898	151507		C_674	Layer6	441.989	423.132	414.059	399.214	151669		C_674	Layer3	192.079	401.71	210.583	355.402	151673
C_675	Layer6	350.36	159.136	387.973	196.816	151507		C_675	Layer3	334.158	417.147	317.423	422.427	151669		C_675	Layer3	121.647	355.761	252.087	394.743	151673
C_676	Layer3	205.041	236.994	289.994	228.987	151507		C_676	Layer3	242.529	432.853	216.027	469.78	151669		C_676	Layer5	272.097	280.288	254.072	264.941	151673
C_677	Layer3	302.25	298.695	315.638	227.443	151507		C_677	Layer6	447.345	407.606	413.954	357.728	151669		C_677	Layer6	342.529	326.238	320.879	312.97	151673
C_678	WM	479.928	220.702	516.984	179.464	151507		C_678	Layer3	328.263	178.623	305.501	331.791	151669		C_678	Layer1	179.748	184.878	178.331	294.103	151673
C_679	Layer1	194.869	447.705	294.806	438.46	151507		C_679	Layer3	204.815	436.004	268.927	507.442	151669		C_679	Layer1	163.726	206.706	164.162	261.813	151673
C_680	Layer3	313.321	397.795	395.926	476.501	151507		C_680	Layer3	225.923	212.916	239.827	252.454	151669		C_680	Layer6	461.116	319.217	348.726	339.07	151673
C_681	WM	463.681	199.055	469.854	128.143	151507		C_681	Layer4	328.488	277.768	303.384	276.253	151669		C_681	Layer2	195.905	181.683	175.969	267.335	151673
C_682	Layer3	297.12	382.358	255.244	404.105	151507		C_682	Layer3	199.325	389.559	205.214	397.829	151669		C_682	Layer3	175.293	318.182	227.059	324.912	151673
C_683	Layer5	269.397	131.458	395.277	256.148	151507		C_683	Layer5	387.669	218.767	361.364	274.71	151669		C_683	Layer5	423.582	353.555	360.997	300.903	151673
C_684	Layer3	130.243	472.682	239.731	362.721	151507		C_684	Layer3	241.989	166.382	187.916	322.238	151669		C_684	Layer3	370.297	440.729	267.831	393.638	151673
C_685	WM	485.329	236.184	487.198	166.486	151507		C_685	Layer3	252.79	184.969	276.016	223.124	151669		C_685	WM	363.321	220.747	411.773	255.801	151673
C_686	Layer3	275.518	370.027	204.221	322.085	151507		C_686	Layer3	194.014	417.462	222.017	434.212	151669		C_686	Layer1	126.373	265.842	225.534	227.273	151673
C_687	Layer3	291.449	292.529	386.021	182.906	151507		C_687	Layer3	123.807	371.107	209.873	307.214	151669		C_687	Layer6	363.996	313.726	398.57	301.713	151673
C_688	Layer3	183.438	224.662	203.054	290.034	151507		C_688	Layer3	220.432	166.427	257.158	270.691	151669		C_688	Layer3	418.947	455.851	288.932	442.09	151673
C_689	Layer1	178.353	333.123	260.084	271.383	151507		C_689	Layer3	274.617	296.445	271.762	266.727	151669		C_689	Layer6	293.654	280.108	338.842	284.325	151673
C_690	WM	452.925	205.311	456.236	123.351	151507		C_690	Layer4	344.779	342.799	374.47	301.498	151669		C_690	Layer3	138.074	389.694	300.825	430.739	151673
C_691	Layer4	301.935	193.339	382.567	208.928	151507		C_691	Layer3	182.763	200.585	319.348	331.433	151669		C_691	Layer5	314.716	211.791	344.475	295.62	151673
C_692	Layer2	302.655	435.014	307.175	466.829	151507		C_692	Layer3	166.652	222.322	201.287	230.315	151669		C_692	Layer5	299.73	376.148	282.007	362.621	151673
C_693	Layer6	361.116	159.091	357.42	285.512	151507		C_693	WM	463.366	336.319	434.82	285.542	151669		C_693	Layer5	245.68	357.966	377.062	314.774	151673
C_694	Layer1	129.388	181.458	189.501	221.15	151507		C_694	Layer3	198.92	197.48	218.846	283.21	151669		C_694	Layer6	380.423	347.66	387.809	355.264	151673
C_695	Layer1	254.095	419.667	262.903	413.974	151507		C_695	Layer3	248.11	516.472	391.836	512.785	151669		C_695	Layer3	257.111	444.644	274.78	434.185	151673
C_696	Layer6	491.269	418.947	477.928	347.73	151507		C_696	Layer3	177.633	333.843	192.007	263.518	151669		C_696	Layer3	305.716	459.766	353.266	425.046	151673
C_697	WM	458.506	270.342	479.3	222.499	151507		C_697	Layer6	425.698	370.477	419.567	330.719	151669		C_697	WM	358.416	285.869	410.886	250.966	151673
C_698	Layer5	312.601	149.955	454.439	250.434	151507		C_698	Layer4	371.962	457.336	261.04	323.651	151669		C_698	Layer2	195.86	175.473	214.49	268.869	151673
C_699	Layer3	345.815	453.465	309.356	405.723	151507		C_699	Layer5	366.112	237.399	365.698	285.799	151669		C_699	Layer6	364.041	319.892	338.977	353.054	151673
C_700	Layer3	232.268	326.778	205.268	278.374	151507		C_700	Layer5	366.337	330.333	391.641	396.594	151669		C_700	Layer3	206.931	218.767	211.811	334.625	151673
C_701	Layer4	334.608	304.77	343.919	312.881	151507		C_701	Layer5	420.522	472.727	396.473	463.221	151669		C_701	Layer5	439.829	362.736	429.278	363.592	151673
C_702	Layer1	140.774	379.703	231.323	332.309	151507		C_702	Layer3	296.175	296.4	311.338	308.553	151669		C_702	Layer6	455.716	322.322	334.566	302.572	151673
C_703	Layer6	496.715	428.218	441.872	334.768	151507		C_703	Layer3	140.054	405.176	234.418	480.328	151669		C_703	Layer5	412.781	347.435	399.832	311.504	151673
C_704	Layer6	512.691	369.307	436.019	300.694	151507		C_704	Layer4	317.597	228.218	343.467	291.594	151669		C_704	Layer5	298.56	215.032	382.993	266.962	151673
C_705	Layer2	199.775	283.483	224.667	300.43	151507		C_705	Layer3	301.755	392.439	276.499	351.614	151669		C_705	Layer2	132.133	312.286	190.195	317.006	151673
C_706	Layer6	496.4	335.284	478.162	247.425	151507		C_706	Layer3	247.795	373.987	244.194	303.292	151669		C_706	Layer3	158.956	296.58	248.662	378.128	151673
C_707	Layer1	270.297	435.104	285.091	465.428	151507		C_707	Layer5	382.583	364.401	389.634	336.557	151669		C_707	Layer1	115.842	296.895	169.885	259.973	151673
C_708	Layer1	167.867	432.313	302.852	441.919	151507		C_708	Layer3	258.776	460.711	240.076	554.236	151669		C_708	Layer6	423.357	322.592	382.505	318.251	151673
C_709	Layer5	301.755	131.368	401.916	267.787	151507		C_709	Layer3	307.336	476.103	265.3	490.791	151669		C_709	Layer1	115.302	222.547	212.77	297.748	151673
C_710	Layer3	248.47	342.214	224.575	302.539	151507		C_710	Layer5	360.891	302.475	358.97	302.908	151669		C_710	Layer5	326.643	366.652	295.923	340.067	151673
C_711	Layer1	146.13	370.387	222.881	275.19	151507		C_711	Layer3	198.92	191.269	214.707	261.347	151669		C_711	WM	411.656	192.484	432.345	222.323	151673
C_712	Layer5	415.662	369.577	403.384	285.095	151507		C_712	Layer5	366.337	336.544	385.774	374.691	151669		C_712	Layer5	229.658	379.748	264.531	364.231	151673
C_713	WM	490.909	288.839	507.495	230.795	151507		C_713	Layer3	209.766	234.608	238.686	218.238	151669		C_713	Layer4	287.399	159.316	363.819	372.685	151673
C_714	Layer1	124.437	320.882	254.987	334.358	151507		C_714	WM	441.899	379.748	400.738	401.252	151669		C_714	Layer5	407.471	362.961	407.99	381.606	151673
C_715	Layer2	135.464	413.816	253.244	339.173	151507		C_715	WM	457.966	339.424	394.011	348.236	151669		C_715	Layer4	364.716	412.871	318.015	387.565	151673
C_716	Layer1	200.135	401.215	346.64	400.996	151507		C_716	Layer6	414.897	364.311	408.8	391.4	151669		C_716	Layer6	450.315	319.262	350.377	356.168	151673
C_717	Layer2	183.528	255.671	190.815	281.373	151507		C_717	Layer3	301.44	231.323	308.581	314.938	151669		C_717	Layer3	429.703	449.595	330.884	481.417	151673
C_718	Layer3	248.065	199.685	300.961	226.178	151507		C_718	Layer3	134.518	327.723	202.454	346.608	151669		C_718	Layer5	223.807	314.716	258.487	316.385	151673
C_719	WM	458.416	245.545	458.928	121.805	151507		C_719	Layer3	161.431	312.196	230.789	303.807	151669		C_719	Layer1	158.281	203.645	170.991	203.908	151673
C_720	Layer2	134.743	172.142	202.065	263.977	151507		C_720	Layer3	194.149	498.02	267.832	517.394	151669		C_720	Layer5	423.807	384.563	377.367	403.377	151673
C_721	WM	425.878	177.498	447.029	173.577	151507		C_721	Layer6	425.653	339.514	392.998	367.349	151669		C_721	Layer3	271.197	156.346	397.58	280.409	151673
C_722	Layer6	426.103	258.056	308.547	223.734	151507		C_722	Layer4	328.713	383.078	320.926	299.136	151669		C_722	Layer4	262.241	410.531	271.382	403.256	151673
C_723	WM	474.482	205.221	495.389	176.547	151507		C_723	Layer5	414.581	209.406	326.911	250.435	151669		C_723	Layer6	288.164	264.671	317.746	288.615	151673
C_724	Layer5	334.428	242.799	374.611	288.566	151507		C_724	Layer3	231.683	395.68	223.864	318.15	151669		C_724	Layer5	250.495	274.257	267.813	236.422	151673
C_725	Layer3	372.547	375.923	355.886	356.658	151507		C_725	Layer6	409.541	379.838	426.973	362.44	151669		C_725	Layer4	256.886	413.636	238.634	369.123	151673
C_726	Layer4	410.351	403.69	366.645	414.041	151507		C_726	Layer4	366.517	429.478	328.648	399.232	151669		C_726	Layer2	116.112	334.068	208.955	318.478	151673
C_727	Layer2	145.59	190.684	230.665	266.282	151507		C_727	WM	452.61	336.364	446.15	331.416	151669		C_727	Layer3	445.725	427.768	380.116	402.515	151673
C_728	Layer3	199.505	184.338	239.969	233.53	151507		C_728	Layer5	431.278	466.517	406.119	447.982	151669		C_728	Layer2	206.571	169.172	272.765	282.271	151673
C_729	Layer2	134.743	159.766	232.776	321.19	151507		C_729	Layer3	226.148	330.648	207.891	312.243	151669		C_729	Layer1	195.725	156.886	281.969	245.988	151673
C_730	Layer3	340.279	407.021	304.852	443.718	151507		C_730	Layer3	161.251	219.217	179.548	238.485	151669		C_730	Layer1	138.479	445.5	184.898	355.581	151673
C_731	Layer1	205.491	385.689	279.48	378.754	151507		C_731	Layer6	425.788	401.485	426.264	335.455	151669		C_731	Layer6	341.809	227.093	386.6	245.298	151673
C_732	Layer3	318.632	376.103	257.251	393.935	151507		C_732	Layer3	264.086	426.598	235.463	407.216	151669		C_732	Layer3	246.175	426.103	223.028	399.875	151673
C_733	Layer3	248.11	218.272	305.63	247.747	151507		C_733	Layer3	290.729	280.918	269.411	286.383	151669		C_733	Layer5	224.032	345.725	298.922	344.986	151673
C_734	Layer6	366.562	168.362	388.23	276.285	151507		C_734	Layer3	253.015	290.324	280.527	308.109	151669		C_734	Layer6	261.611	323.762	374.629	311.871	151673
C_735	Layer3	329.613	444.194	353.66	346.483	151507		C_735	Layer3	258.731	429.703	224.434	431.524	151669		C_735	Layer3	148.47	333.843	197.51	387.946	151673
C_736	Layer6	464.131	347.75	438.882	289.485	151507		C_736	Layer3	118.362	349.46	235.827	287.309	151669		C_736	Layer6	331.548	301.53	414.143	253.607	151673
C_737	Layer5	421.062	378.893	423.657	318.016	151507		C_737	Layer6	447.435	444.824	425.614	409.165	151669		C_737	Layer3	316.382	441.089	380.977	450.676	151673
C_738	Layer6	388.164	186.904	395.873	171.294	151507		C_738	Layer3	209.676	185.059	260.446	388.728	151669		C_738	Layer6	423.447	334.969	374.893	357.653	151673
C_739	Layer1	270.342	441.269	218.026	303.749	151507		C_739	Layer3	140.189	460.936	181.519	362.857	151669		C_739	Layer5	402.025	353.735	388.855	363.981	151673
C_740	Layer6	404.365	189.964	376.618	186.435	151507		C_740	Layer4	344.554	243.654	370.988	269.818	151669		C_740	Layer3	467.192	415.212	317.968	352.675	151673
C_741	Layer3	210.216	159.541	274.435	221.244	151507		C_741	Layer3	247.975	442.124	251.281	491.234	151669		C_741	Layer3	445.95	458.776	317.34	396.598	151673
C_742	Layer3	242.979	301.935	238.524	375.389	151507		C_742	Layer3	226.238	361.611	222.984	395.473	151669		C_742	WM	449.145	158.146	436.938	180.196	151673
C_743	Layer6	474.843	335.329	426.243	247.437	151507		C_743	Layer3	263.906	339.874	231.244	361.464	151669		C_743	Layer3	311.071	450.45	363.611	431.584	151673
C_744	Layer3	351.08	413.141	411.487	393.961	151507		C_744	Layer3	150.72	349.37	237.003	375.128	151669		C_744	WM	411.296	142.934	390.81	263.173	151673
C_745	Layer1	227.273	472.412	293.806	404.72	151507		C_745	Layer4	333.933	318.002	318.739	290.422	151669		C_745	Layer3	316.562	465.887	337.317	461.671	151673
C_746	Layer5	350.63	258.281	381.593	271.107	151507		C_746	Layer6	425.653	351.89	424.12	318.731	151669		C_746	Layer3	127.138	371.197	294.525	428.243	151673
C_747	WM	469.037	183.573	491.48	176.937	151507		C_747	Layer6	404.14	370.522	445.155	347.937	151669		C_747	Layer3	423.987	409.361	312.68	400.281	151673
C_748	Layer3	302.43	366.832	232.689	259.273	151507		C_748	Layer5	447.48	475.788	421.327	388.164	151669		C_748	Layer4	213.591	395.365	253.502	345.608	151673
C_749	Layer2	270.252	416.517	215.678	289.449	151507		C_749	Layer6	452.25	175.248	385.016	232.077	151669		C_749	Layer6	299.28	314.176	326.22	299.974	151673
C_750	Layer1	156.931	370.342	254.037	332.323	151507		C_750	Layer3	312.691	466.787	287.123	482.639	151669		C_750	Layer3	300.09	425.743	372.202	421.371	151673
C_751	Layer5	475.158	434.473	492.058	337.607	151507		C_751	Layer3	129.253	386.589	182.135	415.964	151669		C_751	WM	347.345	248.74	431.281	198.307	151673
C_752	Layer5	431.863	372.637	447.356	280.421	151507		C_752	Layer6	425.833	426.283	400.753	382.711	151669		C_752	Layer5	385.914	363.141	378.858	347.181	151673
C_753	Layer5	355.986	248.965	383.368	240.653	151507		C_753	Layer3	215.527	411.206	208.328	377.603	151669		C_753	Layer3	169.847	308.911	217.509	315.078	151673
C_754	Layer3	291.674	366.877	231.422	393.685	151507		C_754	Layer3	301.62	330.468	290.009	348.085	151669		C_754	Layer3	206.976	224.978	238.1	337.497	151673
C_755	Layer4	394.149	394.464	424.289	318.743	151507		C_755	Layer3	301.845	442.034	238.063	391.684	151669		C_755	Layer6	277.588	295.725	372.428	319.998	151673
C_756	Layer5	361.341	227.228	427.524	176.273	151507		C_756	Layer5	350	265.302	345.708	307.342	151669		C_756	Layer3	365.032	456.256	298.761	424.539	151673
C_757	Layer5	442.619	378.803	430.489	358.674	151507		C_757	Layer5	387.984	379.883	365.551	352.509	151669		C_757	WM	374.167	226.868	439.497	192.393	151673
C_758	Layer3	334.788	372.952	282.797	385.361	151507		C_758	Layer3	172.232	324.572	256.423	256.979	151669		C_758	Layer6	288.614	326.643	311.065	239.239	151673
C_759	Layer6	507.381	390.999	415.682	284.806	151507		C_759	Layer3	209.811	240.819	191.844	318	151669		C_759	WM	438.524	182.988	435.396	194.024	151673
C_760	Layer1	243.204	388.704	225.227	314.048	151507		C_760	Layer4	431.413	516.112	397.076	479.336	151669		C_760	Layer5	218.902	379.838	298.704	359.15	151673
C_761	Layer5	447.975	363.321	435.531	308.589	151507		C_761	Layer3	280.018	311.926	303.523	308.158	151669		C_761	WM	358.056	236.274	456.061	248.658	151673
C_762	Layer5	328.713	134.383	380.249	231.019	151507		C_762	Layer3	366.607	472.862	297.631	365.908	151669		C_762	Layer5	223.942	333.303	262.794	342.467	151673
C_763	Layer6	366.427	124.978	406.398	300.985	151507		C_763	Layer5	376.913	243.564	364.626	259.297	151669		C_763	WM	347.39	254.951	436.07	192.906	151673
C_764	Layer5	301.71	118.992	384.53	143.865	151507		C_764	Layer3	290.864	342.889	272.453	332.281	151669		C_764	Layer4	418.497	393.879	375.336	411.08	151673
C_765	Layer1	205.491	391.899	251.932	300.751	151507		C_765	Layer6	441.539	200.045	364.716	265.386	151669		C_765	Layer6	373.762	171.062	407.283	222.368	151673
C_766	Layer3	188.524	128.623	327.759	380.508	151507		C_766	Layer3	220.927	395.725	220.329	342.732	151669		C_766	Layer3	154.455	417.507	275.387	386.606	151673
C_767	Layer3	226.373	168.767	220.547	234.017	151507		C_767	Layer5	360.756	252.88	404.782	297.684	151669		C_767	Layer5	235.194	395.23	260.828	362.135	151673
C_768	Layer5	329.028	233.528	346.392	219.089	151507		C_768	Layer3	226.193	349.235	220.398	472.38	151669		C_768	Layer3	445.905	452.565	292.319	345.894	151673
C_769	Layer1	199.955	345.455	264.482	356.619	151507		C_769	Layer5	350.045	271.512	375.486	253.798	151669		C_769	Layer6	320.837	307.831	390.425	290.165	151673
C_770	Layer6	388.119	174.482	379.395	236.014	151507		C_770	Layer6	420.387	410.801	445.059	312.236	151669		C_770	Layer3	121.872	386.724	180.173	356.593	151673
C_771	Layer4	242.439	122.277	351.157	341.441	151507		C_771	Layer5	376.823	187.804	351.676	297.565	151669		C_771	Layer5	244.824	240.189	302.001	320.371	151673
C_772	Layer4	253.285	140.819	310.538	216.094	151507		C_772	Layer3	291.269	534.969	249.204	459.558	151669		C_772	Layer6	341.674	208.506	331.02	212.626	151673
C_773	Layer1	194.644	373.357	230.064	357.738	151507		C_773	Layer3	156.301	433.033	321.525	407.438	151669		C_773	Layer5	445.14	347.21	371.997	297.777	151673
C_774	Layer1	124.437	327.093	217.065	304.125	151507		C_774	Layer3	237.129	411.161	193.002	295.344	151669		C_774	Layer3	138.029	383.528	281.867	422.847	151673
C_775	Layer3	220.882	122.322	339.705	356.248	151507		C_775	Layer5	447.48	469.577	397.887	428.049	151669		C_775	Layer6	379.973	285.689	409.623	265.144	151673
C_776	Layer3	275.158	252.295	331.953	259.961	151507		C_776	Layer4	323.177	324.257	332.418	274.459	151669		C_776	Layer6	325.923	267.507	400.638	262.495	151673
C_777	Layer4	345.365	298.56	381.23	241.804	151507		C_777	Layer3	123.897	402.115	233.05	378.763	151669		C_777	WM	443.834	167.462	451.97	201.767	151673
C_778	Layer3	183.213	156.526	262.281	244.811	151507		C_778	Layer3	350.585	531.773	256.265	443.794	151669		C_778	WM	347.525	273.537	362.972	261.017	151673
C_779	Layer3	167.147	178.263	213.732	270.84	151507		C_779	Layer3	247.57	256.256	272.187	285.649	151669		C_779	Layer5	314.671	205.581	352.814	264.024	151673
C_780	Layer6	463.951	291.989	363.719	241.735	151507		C_780	Layer4	344.554	225.068	367.629	280.832	151669		C_780	WM	352.88	270.387	416.307	293.777	151673
C_781	Layer3	199.415	153.375	188.7	288.736	151507		C_781	WM	447.255	364.266	419.76	342.798	151669		C_781	Layer1	142.529	262.601	150.098	211.03	151673
C_782	Layer5	480.513	425.158	446.551	320.411	151507		C_782	Layer3	140.054	398.965	247.63	382.19	151669		C_782	Layer6	342.484	320.072	299.26	312.844	151673
C_783	Layer1	178.218	289.739	226.36	270.15	151507		C_783	Layer5	382.448	302.43	393.333	312.958	151669		C_783	Layer5	234.608	314.626	282.755	302.405	151673
C_784	Layer5	426.328	326.193	414.807	281.538	151507		C_784	Layer4	328.488	283.933	319.614	338.159	151669		C_784	Layer1	147.345	178.893	166.138	207.397	151673
C_785	Layer3	372.682	413.096	375.546	298.759	151507		C_785	Layer6	446.895	184.563	391.393	268.593	151669		C_785	Layer5	245.275	302.16	308.121	309.79	151673
C_786	Layer6	366.607	193.159	378.17	152.459	151507		C_786	Layer5	350.045	290.099	376.32	313.55	151669		C_786	Layer3	354.185	450.135	309.131	420.854	151673
C_787	Layer1	129.568	237.219	224.689	265.067	151507		C_787	Layer3	317.597	222.007	352.392	316.31	151669		C_787	Layer2	235.689	469.577	270.797	434.161	151673
C_788	Layer5	366.877	286.094	451.716	308.726	151507		C_788	Layer5	355.446	286.994	424.097	303.734	151669		C_788	Layer5	391.314	359.991	319.569	324.666	151673
C_789	Layer4	421.242	428.443	385.188	346.514	151507		C_789	Layer3	145.185	278.128	228.573	309.538	151669		C_789	Layer3	219.217	423.222	241.369	382.633	151673
C_790	Layer3	296.715	252.205	419.592	221.366	151507		C_790	Layer3	372.142	531.728	288.088	484.826	151669		C_790	WM	449.415	195.32	433.629	175.2	151673
C_791	Layer1	140.729	361.116	260.657	352.707	151507		C_791	Layer5	344.779	336.589	357.033	310.536	151669		C_791	Layer3	424.122	427.948	347.827	455.929	151673
C_792	Layer5	318.092	184.023	418.446	193.937	151507		C_792	Layer3	236.949	330.603	264.513	350.779	151669		C_792	Layer3	165.212	417.417	270.129	441.16	151673
C_793	Layer3	302.385	348.245	244.402	314.268	151507		C_793	Layer3	247.705	318.182	269.586	331.427	151669		C_793	Layer6	407.246	331.998	409.691	363.566	151673
C_794	Layer3	248.425	329.838	221.366	353.216	151507		C_794	Layer3	355.851	466.697	301.845	441.177	151669		C_794	Layer6	471.917	325.338	356.951	341.609	151673
C_795	Layer2	167.912	450.9	263.941	393.04	151507		C_795	Layer3	237.264	485.509	328.496	514.861	151669		C_795	Layer3	435.149	458.866	339.897	426.79	151673
C_796	Layer2	162.646	484.969	208.583	321.934	151507		C_796	Layer3	302.07	528.758	305.299	370.368	151669		C_796	Layer4	197.075	349.01	281.152	316.302	151673
C_797	Layer5	383.168	320.117	459.347	326.818	151507		C_797	Layer5	393.384	376.778	382.367	342.409	151669		C_797	Layer2	370.612	484.113	306.362	482.851	151673
C_798	Layer2	162.511	447.795	267.408	340.487	151507		C_798	Layer3	221.017	439.064	229.902	491.002	151669		C_798	WM	449.82	251.125	448.936	207.922	151673
C_799	Layer1	259.451	416.517	277.976	470.582	151507		C_799	Layer6	452.34	212.421	416.871	217.573	151669		C_799	Layer1	195.77	163.051	246.978	229.401	151673
C_800	Layer3	308.011	431.863	380.927	456.124	151507		C_800	Layer5	425.878	444.87	409.242	354.767	151669		C_800	Layer3	267.822	438.344	229.776	367.202	151673
C_801	Layer5	361.431	258.236	388.507	266.769	151507		C_801	Layer3	167.057	432.988	252.698	456.379	151669		C_801	Layer6	471.737	300.54	392.428	325.216	151673
C_802	Layer3	199.37	147.165	240.797	241.342	151507		C_802	Layer6	409.496	348.83	407.139	369.036	151669		C_802	Layer6	439.649	337.939	325.523	325.83	151673
C_803	Layer5	366.922	292.304	406.159	295.269	151507		C_803	WM	474.167	342.529	433.067	338.394	151669		C_803	Layer5	251.08	361.026	293.103	314.801	151673
C_804	Layer3	210.306	190.504	224.237	301.092	151507		C_804	Layer3	113.231	464.086	312.893	375.174	151669		C_804	Layer3	191.359	302.565	265.323	357.695	151673
C_805	Layer5	442.529	335.419	472.734	284.892	151507		C_805	Layer5	436.724	475.788	417.262	455.07	151669		C_805	WM	481.503	157.921	444.79	185.085	151673
C_806	Layer6	458.551	295.14	367.922	219.049	151507		C_806	Layer3	199.28	364.761	245.168	393.765	151669		C_806	Layer3	456.616	446.31	349.528	365.839	151673
C_807	Layer5	415.527	320.027	389.452	348.26	151507		C_807	Layer3	372.052	500.72	332.113	457.43	151669		C_807	Layer5	250.405	261.836	335.775	249.242	151673
C_808	Layer5	301.935	187.129	428.65	186.487	151507		C_808	WM	452.43	268.182	402.254	311.164	151669		C_808	Layer3	273.402	459.991	258.556	394.059	151673
C_809	Layer1	135.104	283.663	204.393	270.113	151507		C_809	Layer3	198.875	178.893	365.518	202.155	151669		C_809	Layer5	228.848	268.182	270.747	327.358	151673
C_810	Layer1	162.016	268.092	212.407	274.47	151507		C_810	Layer3	269.532	454.455	276.974	295.415	151669		C_810	Layer4	196.76	305.626	249.422	346.112	151673
C_811	Layer1	118.857	268.227	183.818	194.49	151507		C_811	WM	474.122	317.732	439.51	414.994	151669		C_811	WM	390.279	217.462	444.634	212.969	151673
C_812	Layer1	194.869	453.915	312.999	441.117	151507		C_812	WM	441.854	354.951	418.797	360.529	151669		C_812	WM	449.865	257.291	446.396	267.361	151673
C_813	Layer6	426.238	295.23	448.525	266.173	151507		C_813	Layer3	253.195	377.048	220.98	334.194	151669		C_813	Layer5	369.982	397.345	389.252	345.224	151673
C_814	Layer3	119.442	466.517	277.078	351.062	151507		C_814	Layer3	193.789	318.317	206.095	297.574	151669		C_814	Layer4	244.779	233.978	279.778	254.123	151673
C_815	Layer1	118.677	193.879	201.95	220.593	151507		C_815	Layer6	458.236	463.366	421.387	377.4	151669		C_815	Layer4	196.67	293.204	293.865	339.181	151673
C_816	Layer3	329.298	338.884	268.471	291.032	151507		C_816	Layer3	253.015	277.903	227.18	302.356	151669		C_816	WM	347.57	279.748	407.484	235.016	151673
C_817	WM	415.077	165.122	489.434	179.131	151507		C_817	Layer3	274.978	476.148	239.97	500.873	151669		C_817	WM	427.588	158.281	452.519	203.223	151673
C_818	Layer2	232.313	351.53	231.829	327.074	151507		C_818	Layer3	253.51	513.366	434.17	476.186	151669		C_818	Layer5	255.806	264.896	328.172	254.772	151673
C_819	Layer5	290.954	131.413	391.32	222.244	151507		C_819	Layer3	231.458	284.158	291.955	331.312	151669		C_819	Layer5	245.455	326.958	247.931	308.573	151673
C_820	Layer5	410.171	335.554	427.158	308.664	151507		C_820	Layer3	199.19	321.377	225.766	362.133	151669		C_820	Layer1	131.953	287.489	142.156	298.858	151673
C_821	Layer3	367.192	385.239	352.23	410.173	151507		C_821	Layer5	393.069	234.248	407.88	311.07	151669		C_821	Layer3	192.439	451.305	292.096	428.457	151673
C_822	Layer6	453.15	292.034	445.263	258.884	151507		C_822	WM	452.475	274.392	413.11	269.761	151669		C_822	Layer5	343.114	406.841	333.539	339.913	151673
C_823	Layer5	431.998	422.232	403.734	361.339	151507		C_823	Layer5	371.872	413.996	380.623	390.988	151669		C_823	Layer6	278.038	357.696	280.249	313.379	151673
C_824	Layer3	226.733	286.499	230.256	249.537	151507		C_824	Layer3	247.57	250.045	285.175	267.239	151669		C_824	Layer5	213.501	382.988	233.728	365.549	151673
C_825	Layer3	161.746	175.158	205.884	229.444	151507		C_825	Layer3	339.739	513.186	352.333	465.083	151669		C_825	Layer2	181.728	463.771	331.647	393.743	151673
C_826	Layer5	426.418	357.156	446.52	324.319	151507		C_826	Layer3	199.145	309.001	282.553	328.78	151669		C_826	Layer6	299.505	345.14	366.994	312.472	151673
C_827	Layer5	274.797	128.353	308.207	219.323	151507		C_827	Layer5	350.09	296.31	388.897	221.487	151669		C_827	Layer3	370.342	446.895	292.371	386.137	151673
C_828	Layer2	264.761	382.448	236.116	395.624	151507		C_828	Layer5	430.693	175.293	392.736	304.926	151669		C_828	Layer3	223.087	215.572	234.557	326.913	151673
C_829	Layer3	291.269	236.769	341.88	229.609	151507		C_829	Layer3	258.416	281.008	237.516	292.206	151669		C_829	Layer5	434.428	359.676	390.334	358.039	151673
C_830	Layer3	253.555	246.175	215.292	246.435	151507		C_830	Layer3	247.75	342.979	237.021	386.391	151669		C_830	Layer2	413.681	471.377	266.265	346.188	151673
C_831	Layer2	259.361	385.554	229.249	381.837	151507		C_831	Layer3	134.473	302.925	209.363	357.105	151669		C_831	WM	395.14	146.13	412.948	210.236	151673
C_832	Layer1	118.992	305.401	220.227	234.266	151507		C_832	Layer3	194.104	467.012	284.935	482.57	151669		C_832	Layer6	304.815	329.613	377.752	265.169	151673
C_833	Layer5	448.11	400.495	487.256	369.81	151507		C_833	Layer4	344.96	423.312	303.003	313.363	151669		C_833	Layer5	213.411	370.567	253.492	349.314	151673
C_834	Layer3	210.126	140.954	283.238	393.274	151507		C_834	Layer3	280.153	373.897	229.311	282.448	151669		C_834	Layer6	256.166	314.491	264.654	304.733	151673
C_835	Layer3	199.325	128.578	413.483	366.871	151507		C_835	Layer3	215.527	398.83	242.82	384.476	151669		C_835	WM	454.68	179.793	446.247	177.078	151673
C_836	Layer2	140.864	416.877	221.651	304.379	151507		C_836	Layer3	183.348	479.433	291.909	493.042	151669		C_836	Layer3	159.811	414.356	278.04	437.683	151673
C_837	Layer5	345.095	199.415	444.107	222.946	151507		C_837	Layer3	301.71	361.476	271.845	286.949	151669		C_837	Layer3	132.763	399.055	249.82	404.58	151673
C_838	Layer1	248.65	397.975	265.374	429.45	151507		C_838	Layer4	372.007	463.546	316.117	336.367	151669		C_838	WM	438.794	220.207	439.666	198.714	151673
C_839	Layer3	226.823	317.507	192.321	292.027	151507		C_839	Layer3	225.968	231.503	262.042	281.062	151669		C_839	Layer5	353.87	406.751	368.971	375.941	151673
C_840	Layer3	264.491	295.68	268.61	297.128	151507		C_840	Layer6	436.499	376.688	406.063	334.538	151669		C_840	WM	454.815	198.38	460.536	172.201	151673
C_841	Layer1	151.305	305.311	209.678	298.571	151507		C_841	Layer5	415.167	488.254	403.278	343.468	151669		C_841	WM	481.548	164.086	466.957	194.496	151673
C_842	Layer4	334.518	273.807	409.128	277.217	151507		C_842	Layer3	307.066	345.95	209.771	326.865	151669		C_842	Layer5	353.735	388.164	313.861	334.798	151673
C_843	Layer3	318.767	413.276	315.217	469.088	151507		C_843	Layer3	215.482	386.409	231.527	382.559	151669		C_843	Layer1	115.887	303.105	138.296	260.177	151673
C_844	Layer5	426.238	307.606	417.06	307.853	151507		C_844	Layer3	258.506	330.558	241.513	321.667	151669		C_844	Layer3	284.248	472.322	263.029	381.144	151673
C_845	Layer5	404.77	326.238	398.569	397.401	151507		C_845	Layer6	457.696	196.94	417.1	268.867	151669		C_845	Layer2	456.796	471.062	320.406	351.679	151673
C_846	Layer5	469.622	388.029	454.285	249.439	151507		C_846	Layer3	296.67	525.698	234.702	416.005	151669		C_846	Layer6	466.517	322.277	362.494	370.84	151673
C_847	Layer5	448.2	431.458	447.271	301.207	151507		C_847	Layer3	161.701	429.928	311.495	510.259	151669		C_847	Layer5	477.453	346.985	351.417	327.478	151673
C_848	Layer3	313.411	422.547	357.477	461.002	151507		C_848	Layer3	134.698	414.491	199.103	331.49	151669		C_848	Layer6	357.741	192.889	424.591	236.217	151673
C_849	Layer3	318.812	438.029	339.516	419.974	151507		C_849	Layer6	441.584	237.219	444.016	371.769	151669		C_849	Layer5	234.518	302.25	322.842	303.081	151673
C_850	Layer1	129.883	342.574	239.071	332.848	151507		C_850	Layer4	355.716	423.312	348.752	379.186	151669		C_850	Layer6	364.221	344.689	377.033	328.536	151673
C_851	Layer5	426.463	381.953	463.449	349.031	151507		C_851	Layer6	457.741	215.527	446.686	213.525	151669		C_851	Layer2	137.489	309.136	172.309	321.211	151673
C_852	Layer1	216.202	367.102	228.473	312.281	151507		C_852	Layer4	355.716	404.725	339.546	315.588	151669		C_852	Layer3	190.729	215.797	220.752	323.852	151673
C_853	Layer3	302.205	286.274	237.4	256.565	151507		C_853	Layer3	118.317	318.452	307.486	347.447	151669		C_853	Layer5	292.844	168.587	374.473	301.564	151673
C_854	WM	496.22	267.147	476.552	197.819	151507		C_854	Layer3	285.779	488.524	229.872	498.36	151669		C_854	Layer6	460.756	269.622	362.687	275.402	151673
C_855	WM	512.511	307.336	474.346	274.762	151507		C_855	WM	468.767	339.424	419.333	289.224	151669		C_855	Layer6	342.394	307.651	354.706	284.342	151673
C_856	Layer3	302.52	397.795	280.818	333.426	151507		C_856	WM	479.613	364.176	454.948	344.768	151669		C_856	Layer5	229.298	330.153	316.856	356.692	151673
C_857	Layer2	162.601	466.382	286.647	409.751	151507		C_857	Layer5	360.666	209.541	362.86	332.874	151669		C_857	Layer5	235.014	370.432	284.101	344.905	151673
C_858	Layer5	350.54	221.062	394.55	175.717	151507		C_858	Layer3	236.904	318.227	250.53	348.485	151669		C_858	Layer3	186.184	330.468	246.53	328.811	151673
C_859	Layer5	388.614	335.599	467.415	380.9	151507		C_859	Layer5	366.382	361.341	340.673	297.489	151669		C_859	Layer3	170.477	395.68	248.603	385.081	151673
C_860	Layer1	172.817	280.468	212.755	252.5	151507		C_860	Layer3	139.874	324.617	213.331	286.126	151669		C_860	Layer3	381.233	459.226	286.896	425.307	151673
C_861	Layer3	210.306	196.715	241.156	237.015	151507		C_861	Layer3	193.609	231.548	208.265	344.912	151669		C_861	Layer2	370.657	490.279	257.27	426.274	151673
C_862	Layer3	280.603	267.777	327.52	294.71	151507		C_862	Layer3	198.875	166.472	249.407	312.896	151669		C_862	Layer6	325.563	217.912	349.178	270.883	151673
C_863	Layer3	367.327	428.623	364.673	378.375	151507		C_863	Layer3	295.95	184.878	244.824	312.243	151669		C_863	Layer3	207.246	262.151	215.694	301.928	151673
C_864	Layer6	377.408	199.325	430.117	223.493	151507		C_864	WM	463.276	286.769	424.608	253.337	151669		C_864	Layer3	230.063	435.554	249.898	420.371	151673
C_865	WM	501.62	276.418	450.305	212.636	151507		C_865	Layer3	291.269	528.803	263.758	426.281	151669		C_865	Layer3	246.355	450.9	204.704	386.139	151673
C_866	Layer3	291.449	298.695	290.985	255.204	151507		C_866	Layer3	124.032	464.086	265.838	325.003	151669		C_866	Layer4	212.736	277.588	251.966	333.868	151673
C_867	Layer1	221.557	351.575	238.297	361.87	151507		C_867	Layer5	344.734	324.212	376.579	323.309	151669		C_867	Layer6	310.306	345.095	299.799	305.348	151673
C_868	Layer5	361.296	208.641	411.182	237.625	151507		C_868	Layer3	231.593	346.13	258.35	415.509	151669		C_868	Layer5	208.011	367.507	254.835	407.602	151673
C_869	Layer3	226.778	305.086	251.56	398.057	151507		C_869	Layer3	237.039	386.364	206.674	310.385	151669		C_869	Layer2	289.739	481.593	307.735	393.983	151673
C_870	Layer5	350.54	227.273	412.044	192.92	151507		C_870	Layer3	188.479	346.22	196.485	279.081	151669		C_870	Layer3	148.335	315.257	195.032	317.665	151673
C_871	Layer5	421.062	366.472	463.915	328.112	151507		C_871	Layer3	172.412	411.296	233.674	417.443	151669		C_871	WM	465.347	161.116	434.093	186.644	151673
C_872	WM	377.273	143.564	428.355	285.302	151507		C_872	Layer4	382.808	475.923	318.128	384.022	151669		C_872	Layer5	223.627	289.919	248.949	316.472	151673
C_873	Layer1	156.976	388.929	251.395	349.108	151507		C_873	Layer3	372.097	506.931	338.91	481.32	151669		C_873	WM	428.173	238.884	456.592	249.652	151673
C_874	Layer2	237.759	367.012	200.134	292.268	151507		C_874	Layer3	215.752	516.562	373.736	578.901	151669		C_874	Layer1	152.475	144.779	222.555	302.059	151673
C_875	Layer5	448.155	425.248	450.597	275.099	151507		C_875	Layer4	328.398	234.383	324.661	268.519	151669		C_875	Layer3	424.167	434.113	394.08	453.487	151673
C_876	Layer4	323.762	280.018	332.564	219.349	151507		C_876	Layer3	209.856	277.993	229.16	270.643	151669		C_876	Layer6	412.691	335.059	362.82	324.837	151673
C_877	Layer1	124.527	358.056	252.937	322.933	151507		C_877	Layer3	231.818	451.44	215.357	437.934	151669		C_877	Layer3	219.262	429.433	237.317	437.944	151673
C_878	Layer3	248.065	212.106	316.94	274.891	151507		C_878	Layer3	248.02	466.922	253.152	536.368	151669		C_878	Layer3	116.562	396.085	212.292	382.924	151673
C_879	Layer5	345.005	180.828	439.844	197.116	151507		C_879	Layer3	215.302	293.474	232.587	313.242	151669		C_879	Layer4	255.356	202.925	274.578	213.611	151673
C_880	Layer5	307.111	115.887	403.713	221.065	151507		C_880	Layer3	312.466	361.431	277.342	288.286	151669		C_880	Layer6	358.596	310.666	393.064	282.908	151673
C_881	Layer6	447.84	319.937	465.277	310.339	151507		C_881	Layer3	210.081	383.348	227.833	436.875	151669		C_881	Layer3	440.099	399.91	359.052	420.424	151673
C_882	Layer1	140.684	354.906	238.585	317.941	151507		C_882	Layer3	291.224	497.795	247.144	514.069	151669		C_882	Layer3	249.955	199.865	319.407	238.448	151673
C_883	Layer2	151.755	454.005	188.721	300.937	151507		C_883	Layer3	150.675	330.783	211.937	293.297	151669		C_883	Layer2	192.484	457.516	265.284	416.827	151673
C_884	Layer5	382.988	258.146	416.594	217.076	151507		C_884	Layer6	468.407	178.308	400.102	282.026	151669		C_884	Layer4	234.113	246.445	300.939	282.128	151673
C_885	Layer5	329.028	239.739	426.415	230.571	151507		C_885	Layer3	226.103	305.851	189.922	310.706	151669		C_885	Layer1	163.681	200.495	172.881	247.373	151673
C_886	WM	496.22	273.312	456.78	172.006	151507		C_886	Layer6	430.873	255.851	386.743	290.794	151669		C_886	Layer5	303.915	205.671	364.849	264.554	151673
C_887	Layer5	350.585	245.86	408.958	253.228	151507		C_887	Layer5	425.878	451.035	400.303	412.61	151669		C_887	Layer3	338.119	465.752	335.89	461.645	151673
C_888	Layer5	318.047	177.813	417.325	218.064	151507		C_888	Layer6	414.897	351.935	396.395	349.668	151669		C_888	Layer3	169.667	284.113	188.793	350.473	151673
C_889	Layer5	355.986	242.754	449.392	231.996	151507		C_889	Layer3	221.017	445.275	224.366	533.203	151669		C_889	Layer3	143.474	392.754	248.718	419.559	151673
C_890	Layer1	145.725	234.068	250.666	290.361	151507		C_890	Layer3	258.281	219.037	262.148	297.992	151669		C_890	Layer3	159.676	395.77	313.551	413.657	151673
C_891	Layer4	345.365	292.349	408.411	218.673	151507		C_891	Layer5	360.936	327.273	384.159	309.087	151669		C_891	Layer6	277.453	277.138	345.696	264.407	151673
C_892	Layer3	237.534	286.454	205.849	270.04	151507		C_892	Layer6	441.989	416.922	416.287	368.513	151669		C_892	Layer3	153.96	349.325	165.815	317.706	151673
C_893	Layer3	150.855	150.405	211.189	222.644	151507		C_893	Layer3	252.88	215.932	249.052	279.579	151669		C_893	Layer1	174.392	194.194	157.144	239.628	151673
C_894	Layer3	248.245	274.032	210.356	255.633	151507		C_894	Layer3	194.104	473.222	350.477	470.498	151669		C_894	Layer6	389.784	149.28	413.321	190.593	151673
C_895	Layer3	356.526	422.457	363.151	422.32	151507		C_895	Layer3	236.814	262.466	244.679	270.833	151669		C_895	Layer3	289.379	431.998	287.408	416.045	151673
C_896	Layer1	237.984	441.359	305.29	398.214	151507		C_896	Layer3	166.607	216.112	152.352	232.58	151669		C_896	WM	471.017	201.35	435.465	209.146	151673
C_897	Layer5	393.969	332.493	479.793	335.298	151507		C_897	Layer3	306.796	222.007	315.643	311.79	151669		C_897	Layer4	456.166	384.293	387.716	375.849	151673
C_898	Layer1	221.692	394.96	274.626	380.556	151507		C_898	Layer3	188.839	532.088	312.967	518.307	151669		C_898	Layer3	386.409	431.323	282.252	346.182	151673
C_899	Layer5	296.355	122.097	426.872	198.808	151507		C_899	Layer3	339.694	482.223	289.345	427.656	151669		C_899	Layer6	298.875	258.416	316.205	252.495	151673
C_900	Layer5	269.352	106.706	416.037	281.013	151507		C_900	Layer3	172.187	299.775	213.398	294.323	151669		C_900	Layer3	402.655	440.504	293.923	490.293	151673
C_901	Layer3	161.611	137.984	309.208	270.157	151507		C_901	Layer3	145.455	408.281	217.838	300.522	151669		C_901	Layer3	175.068	287.174	217.647	324.957	151673
C_902	Layer5	426.553	400.54	445.608	392.345	151507		C_902	Layer3	161.656	411.341	278.646	332.85	151669		C_902	Layer3	300.225	444.329	299.516	389.398	151673
C_903	Layer1	167.732	388.929	363.546	274.202	151507		C_903	Layer3	279.973	293.339	279.529	295.123	151669		C_903	Layer3	191.989	389.334	282.197	374.206	151673
C_904	Layer3	161.521	107.021	204.212	303.744	151507		C_904	Layer3	221.107	494.87	299.306	499.114	151669		C_904	Layer1	170.972	463.861	247.652	415.417	151673
C_905	Layer5	410.081	304.545	459.468	330.523	151507		C_905	Layer3	156.166	364.851	202.501	345.886	151669		C_905	Layer3	185.869	287.084	209.157	300.201	151673
C_906	Layer6	491.134	369.397	480.695	318.134	151507		C_906	Layer3	177.408	209.901	209.745	260.218	151669		C_906	Layer5	271.827	243.114	341.19	253.648	151673
C_907	Layer6	474.752	298.155	464.103	220.048	151507		C_907	Layer3	291.089	448.245	227.124	431.705	151669		C_907	Layer3	278.848	469.262	196.292	348.153	151673
C_908	Layer3	113.951	420.072	224.754	370.784	151507		C_908	WM	473.897	218.587	399.743	274.497	151669		C_908	Layer3	186.454	367.687	306.983	398.637	151673
C_909	Layer5	437.399	431.503	433.264	380.395	151507		C_909	Layer6	458.101	401.395	434.495	366.655	151669		C_909	WM	406.571	232.808	422.198	214.368	151673
C_910	Layer1	199.91	320.657	257.843	355.258	151507		C_910	Layer5	388.119	448.02	350.611	338.86	151669		C_910	Layer1	115.977	315.482	171.636	318.02	151673
C_911	Layer3	372.772	456.481	292.67	415.575	151507		C_911	Layer3	301.53	274.707	312.784	258.091	151669		C_911	WM	395.68	220.522	439.731	230.329	151673
C_912	WM	452.97	223.897	488.601	156.346	151507		C_912	Layer5	404.32	457.291	386.619	467.519	151669		C_912	Layer5	326.778	385.239	318.833	304.266	151673
C_913	Layer3	199.325	134.788	336.49	250.825	151507		C_913	Layer3	177.588	302.835	202.635	338.616	151669		C_913	Layer5	213.231	345.77	278.534	344.418	151673
C_914	Layer2	270.252	410.306	218.69	266.737	151507		C_914	Layer3	301.89	460.621	309.986	463.637	151669		C_914	WM	363.681	270.342	410.675	248.504	151673
C_915	WM	474.662	273.402	431.268	353.99	151507		C_915	Layer3	193.969	405.041	196.407	370.514	151669		C_915	Layer5	271.872	249.28	295.847	290.354	151673
C_916	Layer6	442.439	310.666	416.46	271.665	151507		C_916	Layer3	399.055	522.367	295.268	439.424	151669		C_916	Layer3	132.538	368.047	346.08	435.876	151673
C_917	Layer3	253.825	332.898	257.355	278.198	151507		C_917	Layer3	188.344	302.835	266.804	390.953	151669		C_917	Layer3	175.788	386.364	262.728	370.961	151673
C_918	Layer2	194.374	274.212	231.472	356.97	151507		C_918	Layer3	274.527	259.271	329.267	297.244	151669		C_918	Layer3	170.207	358.506	287.889	403.065	151673
C_919	Layer5	458.911	419.037	403.224	309.458	151507		C_919	Layer3	280.378	485.419	201.558	363.28	151669		C_919	Layer3	354.32	468.722	279.631	454.002	151673
C_920	Layer3	253.555	233.753	281.342	205.465	151507		C_920	Layer3	188.524	383.393	271.801	474.256	151669		C_920	WM	411.836	217.282	444.033	218.127	151673
C_921	Layer1	275.698	431.953	239.782	296.087	151507		C_921	Layer6	409.271	249.685	427.713	267.946	151669		C_921	Layer6	346.985	199.145	427.468	231.945	151673
C_922	Layer1	254.23	469.217	267.318	376.976	151507		C_922	Layer3	118.362	330.873	363.875	240.887	151669		C_922	Layer1	110.486	306.256	181.394	280.305	151673
C_923	Layer3	231.998	240.009	250.703	240.412	151507		C_923	Layer5	398.47	237.309	414.986	281.236	151669		C_923	Layer6	353.015	288.974	402.404	285.492	151673
C_924	Layer5	274.752	109.766	465.058	294.832	151507		C_924	Layer3	328.758	401.665	234.679	340.572	151669		C_924	Layer3	180.783	333.618	291.287	383.525	151673
C_925	Layer2	199.775	277.273	212.411	325.368	151507		C_925	Layer3	215.437	361.656	219.905	318.723	151669		C_925	Layer2	116.697	414.671	298.289	464.182	151673
C_926	Layer6	393.564	189.964	414.266	177.885	151507		C_926	Layer5	366.247	286.949	393.45	274.742	151669		C_926	Layer2	110.756	343.429	266.746	397.092	151673
C_927	WM	452.97	230.063	463.016	145.324	151507		C_927	Layer3	274.527	265.482	337.456	271.413	151669		C_927	Layer1	141.809	163.456	179.868	169.439	151673
C_928	Layer4	372.547	369.712	404.249	365.355	151507		C_928	Layer3	134.608	383.483	206.081	439.888	151669		C_928	Layer3	440.414	443.294	355.536	484.324	151673
C_929	Layer3	248.065	205.896	347.206	263.599	151507		C_929	Layer3	177.813	401.98	232.26	366.276	151669		C_929	Layer5	218.182	280.648	269.761	317.462	151673
C_930	Layer3	340.504	468.947	330.553	424.463	151507		C_930	Layer3	172.322	374.122	202.603	323.965	151669		C_930	Layer3	207.111	243.564	197.187	289.298	151673
C_931	Layer3	199.73	264.896	246.163	323.072	151507		C_931	Layer3	355.851	485.284	329.691	481.82	151669		C_931	Layer2	408.281	474.527	278.639	357.102	151673
C_932	Layer5	350.63	252.07	374.449	247.564	151507		C_932	Layer6	414.626	234.203	469.821	247.712	151669		C_932	Layer3	191.854	370.747	239.923	320.746	151673
C_933	Layer4	220.837	116.112	346.822	328.587	151507		C_933	Layer3	361.341	525.518	267.001	491.305	151669		C_933	Layer3	132.718	392.844	289.564	412.544	151673
C_934	Layer3	258.956	236.859	276.885	227.104	151507		C_934	Layer4	349.91	215.752	372.341	291.75	151669		C_934	Layer1	181.953	494.779	422.089	273.241	151673
C_935	Layer3	248.335	298.83	262.544	308.09	151507		C_935	Layer5	355.491	305.581	390.298	334.184	151669		C_935	Layer3	207.291	268.362	185.729	272.745	151673
C_936	Layer1	135.014	258.911	203.404	236.667	151507		C_936	Layer3	231.908	501.035	282.598	485.2	151669		C_936	Layer6	428.578	294.644	386.994	320.387	151673
C_937	Layer1	194.779	422.907	310.93	447.936	151507		C_937	Layer3	183.078	349.325	227.765	304.153	151669		C_937	Layer2	158.641	253.195	183.754	313.88	151673
C_938	Layer3	345.59	379.118	273.9	301.691	151507		C_938	Layer3	285.824	513.321	221.052	478.04	151669		C_938	Layer6	358.911	354.05	350.516	351.445	151673
C_939	Layer3	280.783	329.703	242.311	223.042	151507		C_939	Layer3	118.542	430.018	352.819	333.319	151669		C_939	Layer5	353.825	400.54	386.486	373.239	151673
C_940	Layer1	216.157	354.68	209.566	312.788	151507		C_940	Layer3	113.006	358.776	246.843	382.887	151669		C_940	Layer5	282.583	243.024	348.643	264.451	151673
C_941	Layer1	184.068	435.329	301.708	400.4	151507		C_941	Layer5	442.169	497.48	440.927	385.703	151669		C_941	Layer5	207.741	330.333	285.673	339.414	151673
C_942	Layer3	302.295	317.282	288.768	264.043	151507		C_942	Layer5	442.079	460.306	444.249	512.531	151669		C_942	Layer6	401.98	347.525	376.768	394.293	151673
C_943	Layer3	372.682	419.307	262.628	279.744	151507		C_943	Layer3	248.11	522.682	311.585	507.64	151669		C_943	Layer6	326.418	335.689	336.36	311.109	151673
C_944	Layer3	226.463	187.354	250.553	299.55	151507		C_944	Layer3	220.702	296.58	212.738	219.967	151669		C_944	Layer3	295.005	466.067	338.295	444.874	151673
C_945	Layer5	437.129	332.358	452.59	323.373	151507		C_945	Layer3	209.856	259.406	226.192	269.19	151669		C_945	Layer2	142.754	293.609	189.186	340.355	151673
C_946	Layer4	415.887	443.969	395.369	291.725	151507		C_946	Layer4	409.811	491.359	346.404	363.878	151669		C_946	Layer4	327.003	416.247	247.627	366.607	151673
C_947	Layer3	124.797	450.99	254.987	345.275	151507		C_947	Layer3	193.924	386.454	242.84	328.58	151669		C_947	Layer5	251.035	354.815	289.688	355.35	151673
C_948	Layer3	307.651	301.755	307.84	249.358	151507		C_948	Layer3	134.698	408.281	239.42	475.819	151669		C_948	Layer5	325.113	155.941	336.73	266.197	151673
C_949	Layer1	216.112	342.304	259.663	398.224	151507		C_949	Layer3	209.901	284.203	240.878	378.188	151669		C_949	Layer1	138.524	451.71	239.047	346.14	151673
C_950	Layer3	259.091	286.409	241.688	328.146	151507		C_950	WM	430.963	311.611	408.312	312.252	151669		C_950	WM	401.26	248.335	432.249	233.457	151673
C_951	Layer5	290.954	125.203	463.914	277.455	151507		C_951	Layer3	161.341	268.812	211.171	384.266	151669		C_951	Layer1	111.431	436.409	257.613	277.499	151673
C_952	Layer1	162.331	385.824	305.767	423.375	151507		C_952	Layer3	275.113	531.908	275.08	570.442	151669		C_952	Layer3	175.878	398.74	264.391	415.267	151673
C_953	Layer1	135.329	370.432	267.859	363.136	151507		C_953	Layer5	361.026	370.612	340.064	319.029	151669		C_953	Layer2	185.239	200.315	176.997	256.331	151673
C_954	WM	442.079	192.934	499.735	223.451	151507		C_954	Layer4	355.716	417.102	299.383	387.922	151669		C_954	Layer5	402.205	378.488	400.99	376.113	151673
C_955	Layer3	356.391	379.073	394.815	354.049	151507		C_955	Layer3	285.329	259.271	309.428	295.313	151669		C_955	Layer3	159.766	408.146	272.837	429.357	151673
C_956	WM	507.066	285.689	417.017	282.776	151507		C_956	Layer3	210.036	346.175	208.567	309.706	151669		C_956	Layer5	262.106	391.899	261.311	364.617	151673
C_957	Layer3	356.346	360.486	354.049	195.017	151507		C_957	Layer6	404.14	364.356	438.986	374.272	151669		C_957	Layer2	142.799	299.82	223.102	358.025	151673
C_958	Layer1	118.902	274.437	237.251	289.659	151507		C_958	Layer4	328.623	352.115	328.338	288.695	151669		C_958	Layer2	311.296	481.413	323.354	413.42	151673
C_959	Layer2	146.4	457.156	221.285	351.184	151507		C_959	Layer3	296.58	482.313	357.985	516.259	151669		C_959	Layer6	267.012	326.823	328.23	291.724	151673
C_960	Layer2	286.499	444.329	271.662	390.895	151507		C_960	Layer3	145.23	309.136	162.139	333.272	151669		C_960	Layer6	310.126	320.297	347.764	296.202	151673
C_961	Layer5	459.001	443.834	493.271	384.147	151507		C_961	Layer3	328.803	432.673	298.052	386.026	151669		C_961	Layer1	147.255	166.517	167.862	223.575	151673
C_962	Layer6	469.352	295.095	448.796	252.196	151507		C_962	Layer3	253.195	370.837	243.769	348.295	151669		C_962	Layer1	187.219	473.042	270.493	351.849	151673
C_963	Layer6	480.198	319.847	430.725	179.346	151507		C_963	Layer3	350.54	513.186	298.363	513.135	151669		C_963	WM	470.792	170.387	452.602	177.319	151673
C_964	Layer3	210.036	109.946	345.972	283.977	151507		C_964	Layer3	328.263	172.412	245.791	355.919	151669		C_964	Layer6	336.769	279.793	416.735	266.759	151673
C_965	Layer6	361.161	165.302	404.427	236.641	151507		C_965	Layer3	140.189	467.147	343.131	385.694	151669		C_965	Layer3	408.056	443.564	293.156	455.312	151673
C_966	Layer3	237.489	274.077	291.623	217.562	151507		C_966	Layer6	403.915	265.212	413.229	306.357	151669		C_966	Layer2	365.212	481.053	324.439	478.297	151673
C_967	Layer4	366.967	317.057	368.993	292.142	151507		C_967	Layer3	155.806	197.57	239.056	433.585	151669		C_967	Layer3	244.599	209.181	222.217	297.804	151673
C_968	Layer1	140.459	280.558	193.496	190.077	151507		C_968	Layer3	113.186	451.71	271.246	334.54	151669		C_968	Layer5	289.154	401.035	274.657	372.955	151673
C_969	Layer3	194.104	187.444	241.234	276.514	151507		C_969	Layer3	177.813	414.401	234.017	434.057	151669		C_969	Layer3	138.164	402.115	191.015	323.969	151673
C_970	Layer3	199.325	122.367	351.15	384.989	151507		C_970	Layer3	188.164	216.067	216.194	302.568	151669		C_970	Layer1	165.707	485.599	179.428	304.915	151673
C_971	Layer5	296.4	140.684	341.78	316.34	151507		C_971	Layer3	269.667	510.261	261.731	506.7	151669		C_971	WM	454.725	186.004	454.474	168.05	151673
C_972	Layer6	480.378	381.818	330.045	303.882	151507		C_972	Layer5	404.185	395.32	427.558	344.407	151669		C_972	Layer6	277.678	308.146	337.24	297.433	151673
C_973	WM	463.816	242.439	445.414	167.76	151507		C_973	Layer3	161.656	423.717	302.017	484.06	151669		C_973	Layer5	218.407	311.656	237.498	330.051	151673
C_974	Layer2	124.707	420.027	199.521	326.332	151507		C_974	Layer3	264.041	408.011	200.166	347.96	151669		C_974	Layer3	418.722	424.888	369.612	458.89	151673
C_975	Layer4	345.32	279.973	388.996	297.135	151507		C_975	Layer3	145.275	315.302	219.89	314.161	151669		C_975	Layer6	444.87	310.036	353.826	267.572	151673
C_976	Layer4	215.392	100.675	368.29	203.353	151507		C_976	Layer3	312.781	497.75	260.427	486.353	151669		C_976	Layer2	435.239	471.242	323.78	379.596	151673
C_977	Layer3	232.178	301.98	264.783	461.232	151507		C_977	Layer3	269.307	342.934	283.906	311.55	151669		C_977	Layer2	402.925	477.678	259.233	413.379	151673
C_978	Layer2	237.669	342.259	221.237	370.464	151507		C_978	Layer4	312.421	336.634	292.76	349.591	151669		C_978	Layer1	115.257	216.337	206.801	177.063	151673
C_979	Layer1	189.064	302.115	211.734	250.827	151507		C_979	Layer3	188.749	488.704	286.797	490.228	151669		C_979	Layer6	364.266	350.9	323.043	292.599	151673
C_980	Layer1	173.087	367.237	240.555	300.035	151507		C_980	Layer6	473.852	187.579	367.907	306.967	151669		C_980	WM	433.573	241.944	426.912	229.285	151673
C_981	Layer3	383.483	431.638	340.23	319.873	151507		C_981	Layer5	339.289	296.31	350.113	326.767	151669		C_981	Layer5	418.227	356.706	354.785	335.434	151673
C_982	Layer3	372.817	462.646	372.103	421.013	151507		C_982	Layer5	409.721	460.396	410.35	438.02	151669		C_982	Layer6	315.527	323.357	276.38	240.355	151673
C_983	Layer1	216.517	472.412	241.458	294.435	151507		C_983	Layer3	366.697	497.66	283.955	465.89	151669		C_983	Layer1	163.546	181.908	331.416	223.169	151673
C_984	Layer5	328.893	190.144	358.176	172.504	151507		C_984	Layer3	247.48	225.248	256.993	283.04	151669		C_984	Layer3	208.281	404.68	233.043	384.328	151673
C_985	Layer3	210.396	233.888	269.878	268.864	151507		C_985	Layer3	291.044	417.237	255.94	483.442	151669		C_985	Layer3	348.875	459.451	288.617	437.387	151673
C_986	Layer1	232.493	407.336	267.631	415.984	151507		C_986	Layer3	140.099	417.552	255.197	441.952	151669		C_986	WM	433.213	192.349	436.964	216.163	151673
C_987	Layer1	248.695	422.772	267.948	341.916	151507		C_987	Layer6	457.696	203.105	374.937	300.633	151669		C_987	Layer3	169.892	315.122	166.221	308.471	151673
C_988	Layer3	215.842	249.37	207.676	297.357	151507		C_988	Layer3	280.063	324.347	279.997	341.717	151669		C_988	Layer3	300.27	450.54	362.282	458.792	151673
C_989	Layer3	313.096	317.237	307.092	297.31	151507		C_989	Layer3	220.747	327.543	222.897	351.496	151669		C_989	Layer3	201.845	259.091	249.962	306.488	151673
C_990	Layer1	210.711	339.244	280.008	416.281	151507		C_990	Layer5	420.477	441.764	408.047	384.469	151669		C_990	Layer4	218.992	392.214	295.404	396.687	151673
C_991	Layer2	291.944	453.6	277.591	405.323	151507		C_991	WM	447.165	327.093	431.319	376.791	151669		C_991	WM	395.86	245.32	426.112	233	151673
C_992	WM	485.464	273.357	441.492	183.717	151507		C_992	Layer5	436.724	488.209	372.019	306.125	151669		C_992	Layer5	412.961	372.232	407.728	376.051	151673
C_993	Layer1	151.26	286.724	214.483	225.615	151507		C_993	Layer4	404.41	494.464	379.186	492.038	151669		C_993	Layer6	379.163	174.122	442.592	201.757	151673
C_994	Layer3	226.688	261.701	222.839	319.504	151507		C_994	Layer5	366.382	367.507	364.078	279.204	151669		C_994	Layer1	153.24	250.135	187.531	330.238	151673
C_995	Layer3	135.644	475.743	262.622	359.559	151507		C_995	Layer6	436.274	258.956	397.466	285.495	151669		C_995	Layer3	165.032	386.409	242.944	366.906	151673
C_996	WM	431.368	211.566	486.567	161.147	151507		C_996	Layer6	420.342	373.582	453.083	414.673	151669		C_996	Layer5	256.121	308.281	316.092	299.641	151673
C_997	Layer6	475.023	397.3	454.847	316.06	151507		C_997	Layer4	317.822	339.739	265.061	368.68	151669		C_997	Layer3	159.226	333.798	203.542	328.875	151673
C_998	Layer5	426.553	406.751	385.544	353.521	151507		C_998	Layer3	210.171	420.522	187.126	359.109	151669		C_998	Layer3	197.795	448.155	249.675	468.523	151673
C_999	Layer5	415.482	307.651	474.511	333.809	151507		C_999	Layer3	350.45	476.013	314.506	452.059	151669		C_999	Layer3	149.055	414.446	255.852	399.897	151673
C_1000	Layer3	119.397	441.719	247.354	331.044	151507		C_1000	Layer6	436.139	209.361	382.994	259.392	151669		C_1000	WM	465.437	173.537	452.505	220.01	151673
C_1001	Layer1	221.692	401.17	258.965	439.68	151507		C_1001	Layer3	172.232	330.738	191.868	314.524	151669		C_1001	Layer3	391.899	446.76	294.548	401.667	151673
C_1002	Layer1	119.172	367.372	259.25	324.445	151507		C_1002	Layer3	301.935	466.787	334.956	486.843	151669		C_1002	WM	395.815	239.109	434.802	199.011	151673
C_1003	Layer4	258.776	174.887	424.775	196.854	151507		C_1003	Layer3	204.5	274.933	231.563	320.805	151669		C_1003	Layer6	363.276	214.536	412.006	241.295	151673
C_1004	Layer5	361.476	283.033	432.67	265.785	151507		C_1004	Layer3	220.927	408.101	211.855	380.639	151669		C_1004	Layer3	201.44	203.33	185.89	261.651	151673
C_1005	Layer5	442.619	372.637	475.149	278.22	151507		C_1005	Layer6	398.515	262.106	295.933	274.894	151669		C_1005	Layer5	218.677	348.83	221.442	322.582	151673
C_1006	Layer3	253.375	171.782	323.137	218.47	151507		C_1006	Layer6	414.987	389.109	434.949	338.586	151669		C_1006	Layer5	207.831	342.709	262.893	335.068	151673
C_1007	Layer1	194.824	429.118	262.501	316.671	151507		C_1007	Layer5	382.223	190.909	377.789	272.951	151669		C_1007	Layer5	240.504	385.869	292.906	360.554	151673
C_1008	Layer3	237.309	218.317	235.716	274.434	151507		C_1008	Layer3	155.941	265.707	208.851	314.124	151669		C_1008	Layer3	343.384	444.014	349.961	409.515	151673
C_1009	Layer3	167.102	172.052	238.453	292.513	151507		C_1009	Layer3	167.012	402.025	245.327	318.052	151669		C_1009	Layer5	287.804	215.077	333.992	329.404	151673
C_1010	Layer5	307.291	177.858	419.821	276.618	151507		C_1010	Layer3	258.506	324.392	290.937	287.018	151669		C_1010	Layer1	116.832	433.258	177.483	329.318	151673
C_1011	Layer1	189.604	487.984	287.296	456.385	151507		C_1011	Layer3	161.521	349.37	207.108	326.796	151669		C_1011	Layer1	143.924	454.77	261.691	314.279	151673
C_1012	Layer5	464.356	428.308	420.173	304.369	151507		C_1012	Layer3	199.505	463.906	241.058	466.435	151669		C_1012	Layer1	126.463	278.218	156.687	230.532	151673
C_1013	Layer3	340.414	437.984	342.595	400.4	151507		C_1013	Layer3	150.9	429.928	218.198	496.899	151669		C_1013	Layer1	110.306	281.458	234.758	277.891	151673
C_1014	Layer2	172.727	255.671	196.176	320.075	151507		C_1014	Layer6	468.452	190.729	359.71	245.075	151669		C_1014	Layer5	240.234	348.695	288.783	326.191	151673
C_1015	Layer1	146.13	364.176	253.952	306.1	151507		C_1015	Layer4	393.564	463.501	347.644	378.19	151669		C_1015	Layer5	277.318	258.551	274.459	259.256	151673
C_1016	Layer1	162.286	367.237	261.166	356.226	151507		C_1016	Layer6	398.515	255.896	419.406	281.865	151669		C_1016	Layer3	337.849	428.578	323.396	461.879	151673
C_1017	Layer3	280.558	249.19	310.034	308.556	151507		C_1017	Layer5	366.112	231.188	353.928	294.277	151669		C_1017	Layer3	192.394	445.095	321.272	439.456	151673
C_1018	Layer1	221.827	450.72	307.59	411.608	151507		C_1018	Layer3	204.365	219.127	236.89	315.366	151669		C_1018	Layer3	276.598	159.406	247.308	315.609	151673
C_1019	Layer1	156.751	320.792	250.439	289.801	151507		C_1019	Layer3	220.837	364.716	204.875	355.761	151669		C_1019	WM	374.257	239.244	424.612	248.576	151673
C_1020	Layer3	177.858	165.842	202.193	228.136	151507		C_1020	Layer3	210.036	358.551	267.939	387.555	151669		C_1020	Layer3	149.1	420.612	249.071	420.608	151673
C_1021	Layer3	291.764	404.05	266.212	395.611	151507		C_1021	Layer3	242.484	401.845	231.671	380.9	151669		C_1021	Layer5	310.531	376.058	299.238	351.398	151673
C_1022	Layer6	458.731	357.066	429.467	213.615	151507		C_1022	Layer3	345.05	460.531	300.02	357.002	151669		C_1022	Layer4	407.786	406.346	362.831	379.737	151673
C_1023	Layer4	388.794	403.735	360.263	319.41	151507		C_1023	Layer3	290.639	231.368	314.099	334.66	151669		C_1023	Layer6	299.055	283.168	316.589	266.373	151673
C_1024	Layer4	302.025	230.513	305.137	267.32	151507		C_1024	Layer3	118.587	448.605	318.278	371.516	151669		C_1024	Layer3	429.748	455.806	292.232	461.431	151673
C_1025	Layer4	404.996	413.006	320.82	441.997	151507		C_1025	Layer3	129.028	293.654	209.866	283.626	151669		C_1025	Layer3	137.849	358.731	171.091	274.949	151673
C_1026	Layer2	178.128	258.776	196.927	313.088	151507		C_1026	Layer3	242.394	364.671	247.643	410.301	151669		C_1026	Layer6	320.792	301.62	370.849	281.553	151673
C_1027	Layer2	157.156	450.9	246.37	340.409	151507		C_1027	Layer3	279.973	274.752	273.152	318.063	151669		C_1027	Layer3	170.117	346.085	178.765	309.658	151673
C_1028	Layer5	247.795	106.751	393.103	253.547	151507		C_1028	Layer3	339.604	445.05	287.996	531.086	151669		C_1028	WM	411.971	235.869	446	209.059	151673
C_1029	Layer6	502.07	425.113	485.944	303.444	151507		C_1029	Layer3	237.354	522.682	265.154	418.238	151669		C_1029	Layer3	192.034	395.5	316.626	339.816	151673
C_1030	Layer3	302.61	416.382	319.606	461.022	151507		C_1030	Layer3	194.104	460.846	253.228	499.312	151669		C_1030	Layer6	369.667	353.96	354.243	350.663	151673
C_1031	Layer1	194.599	360.936	258.951	269.096	151507		C_1031	Layer3	279.748	175.608	305.47	269.653	151669		C_1031	Layer5	298.2	165.437	306.32	276.449	151673
C_1032	WM	496.22	260.936	489.244	199.372	151507		C_1032	Layer5	447.525	500.585	428.352	408.889	151669		C_1032	Layer3	429.613	437.174	304.858	450.815	151673
C_1033	Layer1	173.267	435.374	303.032	424.485	151507		C_1033	Layer5	376.958	255.941	351.264	286.272	151669		C_1033	Layer6	460.846	281.998	404.931	312.161	151673
C_1034	Layer2	188.929	258.731	188.245	298.764	151507		C_1034	Layer3	150.9	436.139	290.791	396.184	151669		C_1034	Layer3	212.601	259.001	236.019	336.177	151673
C_1035	Layer3	275.068	215.122	279.829	235.764	151507		C_1035	Layer3	312.556	392.439	286.442	334.359	151669		C_1035	Layer6	293.609	273.942	339.615	249.072	151673
C_1036	Layer1	281.098	441.269	252.616	322.786	151507		C_1036	Layer5	409.631	423.177	411.928	399.366	151669		C_1036	Layer3	223.132	221.737	245.345	276.875	151673
C_1037	WM	517.957	329.028	475.249	238.233	151507		C_1037	Layer3	301.575	299.505	301.755	339.692	151669		C_1037	Layer1	185.014	169.352	181.234	243.423	151673
C_1038	Layer1	189.154	339.289	276.676	345.29	151507		C_1038	Layer5	431.323	472.727	408.014	471.43	151669		C_1038	Layer5	396.895	387.849	360.368	400.156	151673
C_1039	Layer6	409.766	205.401	409.765	286.868	151507		C_1039	Layer3	140.009	374.212	188.782	433.185	151669		C_1039	Layer3	408.236	468.317	324.405	396.479	151673
C_1040	Layer1	118.947	286.814	280.488	306.867	151507		C_1040	Layer4	323.177	318.047	310.308	328.213	151669		C_1040	WM	396.13	282.493	414.384	294.162	151673
C_1041	Layer6	398.965	193.069	398.077	202.716	151507		C_1041	Layer3	172.322	361.746	209.773	362.926	151669		C_1041	Layer3	278.578	432.088	253.314	369.385	151673
C_1042	Layer3	329.388	357.471	256.26	354.938	151507		C_1042	Layer6	414.671	252.79	424.044	288.227	151669		C_1042	WM	379.928	279.523	418.113	254.714	151673
C_1043	Layer2	216.067	317.507	247.163	367.782	151507		C_1043	Layer3	193.969	411.251	212.929	336.003	151669		C_1043	Layer6	385.464	301.17	347.208	293.371	151673
C_1044	Layer6	307.066	97.2997	369.915	195.382	151507		C_1044	Layer5	371.782	370.612	376.908	307.238	151669		C_1044	Layer5	250.945	342.394	232.057	346.124	151673
C_1045	WM	490.954	313.591	477.231	174.958	151507		C_1045	Layer3	301.305	181.773	307.618	352.056	151669		C_1045	WM	401.44	273.132	388.879	257.512	151673
C_1046	Layer5	366.787	242.709	407.595	226.926	151507		C_1046	Layer5	431.278	454.14	384.371	403.774	151669		C_1046	Layer3	159.271	339.964	223.36	363.39	151673
C_1047	Layer3	275.068	221.287	308.716	289.592	151507		C_1047	WM	463.276	299.145	432.626	211.819	151669		C_1047	Layer5	250.45	268.047	328.872	292.769	151673
C_1048	Layer1	135.239	339.424	259.138	370.536	151507		C_1048	Layer3	215.257	274.887	235.21	313.225	151669		C_1048	WM	470.882	182.763	464.699	220.762	151673
C_1049	Layer1	178.443	357.921	237.597	319.96	151507		C_1049	Layer3	296.175	290.234	264.388	285.308	151669		C_1049	Layer3	230.243	460.306	241.248	418.745	151673
C_1050	Layer1	172.952	330.018	225.756	306.057	151507		C_1050	Layer3	225.968	237.669	225.813	339.466	151669		C_1050	WM	406.166	177.048	447.887	180.969	151673
C_1051	Layer3	356.571	441.044	305.78	453.769	151507		C_1051	Layer3	188.119	185.104	243.605	363.96	151669		C_1051	Layer5	261.926	367.147	255.047	330.391	151673
C_1052	WM	415.122	189.919	483.075	215.64	151507		C_1052	Layer5	398.83	404.635	421.279	331.72	151669		C_1052	Layer3	381.053	434.428	255.824	337.149	151673
C_1053	Layer3	140.999	454.05	269.213	373.757	151507		C_1053	Layer5	409.766	485.149	365.699	437.107	151669		C_1053	Layer5	445.185	353.42	374.346	343.894	151673
C_1054	Layer3	161.611	131.773	232.966	269.859	151507		C_1054	Layer3	382.898	525.473	328.175	335.856	151669		C_1054	Layer2	126.778	321.602	167.916	288.29	151673
C_1055	Layer6	350.405	171.512	396.051	220.896	151507		C_1055	Layer6	398.605	299.28	353.604	320.908	151669		C_1055	Layer3	170.432	389.469	283.925	383.703	151673
C_1056	Layer1	113.501	277.543	213.571	242.266	151507		C_1056	Layer3	280.333	448.245	251.133	527.267	151669		C_1056	Layer5	234.969	364.221	272.805	368.714	151673
C_1057	Layer5	356.031	261.341	417.347	210.212	151507		C_1057	Layer5	382.403	296.22	400.125	350.481	151669		C_1057	Layer3	192.214	420.297	242.115	342.343	151673
C_1058	Layer1	232.628	456.886	295.308	330.477	151507		C_1058	Layer6	387.849	317.912	403.69	360.121	151669		C_1058	WM	395.95	257.696	439.179	270.697	151673
C_1059	Layer1	183.663	305.221	181.686	231.587	151507		C_1059	Layer3	253.195	358.461	259.166	338.132	151669		C_1059	Layer6	288.479	308.056	397.019	297.645	151673
C_1060	Layer1	286.589	469.127	244.257	300.297	151507		C_1060	Layer6	403.96	289.964	398.043	282.112	151669		C_1060	Layer5	262.196	404.32	291.514	370.301	151673
C_1061	Layer2	119.217	385.959	263.781	385.582	151507		C_1061	Layer3	161.521	355.581	186.369	325.577	151669		C_1061	Layer3	185.644	256.121	219.246	355.725	151673
C_1062	Layer1	113.636	314.716	220.581	277.402	151507		C_1062	Layer3	253.015	284.113	292.923	268.866	151669		C_1062	Layer6	368.497	192.799	406.194	212.798	151673
C_1063	Layer3	145.455	134.923	256.307	236.361	151507		C_1063	Layer6	473.852	200	386.396	225.157	151669		C_1063	Layer5	282.358	212.016	322.861	289.895	151673
C_1064	Layer5	442.844	453.15	459.27	343.078	151507		C_1064	Layer3	231.863	476.238	271.456	575.832	151669		C_1064	Layer3	181.188	389.424	256.836	400.656	151673
C_1065	Layer3	172.322	113.186	383.665	285.919	151507		C_1065	Layer5	409.181	193.924	408.856	273.069	151669		C_1065	Layer6	347.795	310.711	393.089	275.776	151673
C_1066	Layer5	442.754	415.977	397.49	413.151	151507		C_1066	Layer3	263.996	383.213	243.987	312.988	151669		C_1066	Layer1	115.707	278.308	136.023	235.954	151673
C_1067	Layer3	221.242	252.43	202.866	287.2	151507		C_1067	Layer4	382.763	451.125	320.883	351.159	151669		C_1067	Layer3	461.611	387.354	375.073	374.296	151673
C_1068	Layer3	210.351	215.302	249.535	254.292	151507		C_1068	WM	447.255	370.432	458.595	356.991	151669		C_1068	Layer6	320.477	258.236	409.752	238.502	151673
C_1069	Layer4	410.486	447.075	444.454	349.919	151507		C_1069	Layer3	129.118	337.039	209.502	376.377	151669		C_1069	WM	411.791	211.071	454.554	224.986	151673
C_1070	Layer1	194.554	342.349	204.83	267.331	151507		C_1070	Layer3	172.412	405.086	186.453	407.841	151669		C_1070	Layer6	375.068	350.81	374.826	383.146	151673
C_1071	Layer1	135.329	364.221	254.76	328.548	151507		C_1071	Layer3	237.039	380.198	247.781	407.439	151669		C_1071	Layer3	213.906	438.749	219.376	390.093	151673
C_1072	Layer1	184.158	466.337	331.139	464.674	151507		C_1072	Layer3	194.059	436.049	251.884	430.516	151669		C_1072	Layer3	222.997	203.15	238.336	322.544	151673
C_1073	Layer3	210.441	240.099	218.018	280.08	151507		C_1073	Layer6	398.56	274.527	310.305	315.761	151669		C_1073	Layer3	219.352	441.809	307.643	471.535	151673
C_1074	Layer2	168.002	469.487	286.911	391.861	151507		C_1074	Layer3	290.819	324.302	273.547	314.77	151669		C_1074	Layer6	368.407	180.423	451.155	233.256	151673
C_1075	Layer6	431.548	267.327	415.178	194.232	151507		C_1075	Layer3	264.086	420.387	216.861	386.314	151669		C_1075	Layer4	246.04	407.516	257.878	375.281	151673
C_1076	Layer2	161.881	224.752	211.231	282.059	151507		C_1076	Layer3	188.299	271.872	211.474	290.137	151669		C_1076	Layer1	131.458	219.307	152.316	245.444	151673
C_1077	Layer3	151.8	472.592	300.233	397.452	151507		C_1077	Layer5	371.467	209.496	411.96	244.864	151669		C_1077	Layer3	246.22	432.313	238.225	405.537	151673
C_1078	Layer4	361.611	326.373	335.398	348.658	151507		C_1078	Layer3	285.239	228.263	239.377	248.368	151669		C_1078	Layer1	142.169	213.051	113.385	264.734	151673
C_1079	Layer3	356.391	372.862	349.674	358.155	151507		C_1079	Layer3	183.168	405.086	215.982	308.019	151669		C_1079	Layer6	337.129	329.388	368.916	324.434	151673
C_1080	Layer4	285.824	215.077	327.056	234.72	151507		C_1080	Layer3	302.07	534.969	204.107	448.832	151669		C_1080	Layer5	245.86	382.718	266.467	328.637	151673
C_1081	Layer2	210.621	302.025	223.805	280.537	151507		C_1081	Layer5	350.135	327.273	329.666	272.081	151669		C_1081	Layer3	195.995	194.059	201.157	333.903	151673
C_1082	Layer5	404.725	320.072	481.071	393.708	151507		C_1082	Layer6	463.501	404.5	455.511	323.318	151669		C_1082	Layer3	190.909	240.594	208.966	283.34	151673
C_1083	Layer3	329.208	307.876	309.131	366.797	151507		C_1083	Layer4	323.087	274.662	338.032	267.431	151669		C_1083	Layer4	391.629	409.586	367.752	394.036	151673
C_1084	Layer5	469.667	406.616	470.184	301.685	151507		C_1084	Layer6	414.626	227.993	427.953	266.235	151669		C_1084	WM	486.994	173.357	438.594	155.444	151673
C_1085	Layer1	118.542	150.495	170.107	230.837	151507		C_1085	Layer5	377.183	367.507	409.071	359.016	151669		C_1085	Layer5	266.697	283.438	314.045	280.196	151673
C_1086	Layer2	297.255	438.119	331.513	431.478	151507		C_1086	Layer3	183.438	529.028	244.75	442.075	151669		C_1086	Layer4	250	206.076	281.591	232.651	151673
C_1087	WM	485.419	260.981	488.568	146.191	151507		C_1087	Layer3	215.662	454.59	245.243	527.133	151669		C_1087	Layer4	305.446	416.382	300.735	407.635	151673
C_1088	Layer1	145.815	265.077	212.521	265.594	151507		C_1088	Layer3	225.923	219.082	247.584	234.464	151669		C_1088	Layer5	423.537	347.345	385.215	328.761	151673
C_1089	Layer3	329.478	388.434	259.93	333.486	151507		C_1089	Layer3	221.017	457.696	277.881	540.432	151669		C_1089	Layer5	336.004	168.272	380.063	286.521	151673
C_1090	Layer3	253.825	326.688	263.477	291.901	151507		C_1090	Layer5	371.422	197.12	377.586	297.852	151669		C_1090	Layer1	142.574	268.812	164.309	212.731	151673
C_1091	Layer3	351.26	468.947	356.381	449.918	151507		C_1091	Layer3	247.93	423.537	214.817	342.613	151669		C_1091	Layer3	180.108	234.473	161.734	265.875	151673
C_1092	Layer5	328.713	128.218	438.863	163.681	151507		C_1092	Layer3	247.975	448.335	228.023	479.833	151669		C_1092	Layer6	439.334	294.554	325.418	313.501	151673
C_1093	Layer2	140.909	423.087	247.884	334.563	151507		C_1093	Layer3	145.095	228.578	157.334	281.52	151669		C_1093	Layer5	309.406	221.152	285.368	253.973	151673
C_1094	Layer6	404.455	220.927	320.038	244.279	151507		C_1094	Layer4	339.379	345.905	337.338	296.501	151669		C_1094	WM	460.396	220.027	444.495	208.019	151673
C_1095	Layer3	156.256	153.51	292.491	262.64	151507		C_1095	Layer3	247.885	398.74	232.527	389.645	151669		C_1095	Layer6	320.927	320.207	297.928	289.933	151673
C_1096	Layer2	113.906	407.651	256.741	356.564	151507		C_1096	Layer3	198.965	209.856	184.597	259.273	151669		C_1096	Layer1	136.544	178.983	239.763	274.136	151673
C_1097	Layer1	178.488	370.297	249.765	303.405	151507		C_1097	Layer3	193.654	256.346	225.226	257.922	151669		C_1097	Layer6	304.41	273.852	320.625	319.362	151673
C_1098	Layer3	188.659	172.007	267.907	263.286	151507		C_1098	Layer5	393.474	426.328	370.95	378.585	151669		C_1098	Layer3	311.251	475.248	299.279	398.844	151673
C_1099	WM	507.021	273.267	499.075	191.643	151507		C_1099	Layer3	269.217	299.55	238.489	373.503	151669		C_1099	Layer3	249.91	193.654	232.744	217.645	151673
C_1100	Layer1	270.387	466.067	313.547	451.362	151507		C_1100	Layer3	252.88	222.142	249.745	322.698	151669		C_1100	WM	401.305	254.545	416.797	250.937	151673
C_1101	Layer5	404.815	351.035	425.1	373.81	151507		C_1101	Layer3	307.246	432.718	286.254	368.945	151669		C_1101	Layer3	191.809	364.536	284.475	375.43	151673
C_1102	Layer1	162.331	379.658	279.298	365.798	151507		C_1102	Layer6	425.698	364.311	415.692	389.627	151669		C_1102	Layer4	212.646	265.212	263.681	355.691	151673
C_1103	Layer3	264.716	363.861	234.18	333.253	151507		C_1103	Layer4	339.064	184.788	283.188	363.087	151669		C_1103	Layer3	461.746	412.151	348.657	401.759	151673
C_1104	Layer1	145.815	271.242	258.701	316.055	151507		C_1104	Layer3	145.185	284.338	221.707	321.212	151669		C_1104	Layer6	352.52	220.837	403.017	240.715	151673
C_1105	Layer2	313.501	453.555	325.207	434.325	151507		C_1105	Layer3	182.853	250.18	251.979	360.525	151669		C_1105	Layer3	208.551	441.899	242.021	426.211	151673
C_1106	Layer3	269.892	298.785	299.7	299.607	151507		C_1106	WM	441.764	311.611	369.397	378.594	151669		C_1106	Layer6	342.304	295.275	393.78	277.838	151673
C_1107	Layer3	313.006	292.439	293.341	244.492	151507		C_1107	Layer3	312.196	237.489	349.32	308.525	151669		C_1107	Layer6	368.542	199.01	427.87	215.638	151673
C_1108	Layer3	150.855	138.029	227.637	267.33	151507		C_1108	WM	463.141	237.174	409.762	267.738	151669		C_1108	Layer3	159.496	370.972	187.037	321.353	151673
C_1109	Layer1	189.469	444.599	302.205	437.592	151507		C_1109	Layer4	323.222	336.634	286.149	322.218	151669		C_1109	Layer3	170.072	339.919	225.15	367.668	151673
C_1110	Layer5	339.829	252.115	373.341	213.757	151507		C_1110	Layer4	306.931	290.189	317.462	296.836	151669		C_1110	Layer3	391.674	415.752	335.364	401.482	151673
C_1111	Layer4	410.396	416.067	380.227	350.491	151507		C_1111	Layer3	312.736	491.539	325.949	427.556	151669		C_1111	WM	465.482	179.703	453.721	172.672	151673
C_1112	Layer3	367.372	453.375	310.853	417.261	151507		C_1112	WM	479.478	302.205	440.083	471.546	151669		C_1112	Layer1	190.414	172.412	169.702	230.191	151673
C_1113	Layer3	247.975	181.098	263.497	233.548	151507		C_1113	Layer3	252.88	209.766	286.612	232.351	151669		C_1113	Layer3	402.43	409.496	366.694	433.07	151673
C_1114	Layer3	291.674	373.042	212.924	302.811	151507		C_1114	Layer6	403.915	271.377	423.539	250.047	151669		C_1114	Layer1	125.833	185.284	233.058	289.743	151673
C_1115	Layer1	140.729	373.492	247.47	338.907	151507		C_1115	Layer3	193.924	380.288	191.277	407.947	151669		C_1115	Layer3	185.689	262.331	185.946	286.637	151673
C_1116	Layer2	167.957	457.066	261.627	436.5	151507		C_1116	Layer3	215.257	281.098	213.745	355.39	151669		C_1116	Layer6	336.949	304.59	390.486	294.769	151673
C_1117	Layer3	280.648	280.153	322.1	215.895	151507		C_1117	Layer6	463.546	429.298	453.621	394.246	151669		C_1117	Layer3	208.506	435.689	213.781	358.702	151673
C_1118	Layer3	221.332	283.438	215.85	274.636	151507		C_1118	Layer5	355.356	237.399	363.308	284.882	151669		C_1118	Layer3	310.936	431.863	335.201	443.717	151673
C_1119	Layer5	421.152	397.48	431.273	378.661	151507		C_1119	Layer3	210.261	457.696	204.082	467.179	151669		C_1119	Layer3	169.487	259.316	181.524	317.25	151673
C_1120	Layer6	447.75	282.763	425.941	241.864	151507		C_1120	Layer5	344.734	311.791	351.984	290.006	151669		C_1120	Layer3	137.714	340.144	250.45	357.445	151673
C_1121	Layer5	437.444	443.879	423.309	373.426	151507		C_1121	Layer5	371.467	215.707	354.887	233.324	151669		C_1121	Layer3	327.273	453.42	307.379	423.897	151673
C_1122	Layer3	405.131	450.18	414.367	367.769	151507		C_1122	Layer3	161.566	386.544	161.808	332.708	151669		C_1122	Layer5	429.118	369.037	370.623	293.472	151673
C_1123	Layer1	118.632	187.669	206.109	192.951	151507		C_1123	Layer3	194.194	504.185	254.661	535.19	151669		C_1123	Layer5	223.987	339.514	288.637	349.202	151673
C_1124	Layer4	367.012	323.267	400.55	307.197	151507		C_1124	Layer3	172.322	355.536	264.609	399.754	151669		C_1124	Layer3	354.14	443.924	316.313	457.866	151673
C_1125	WM	436.769	214.626	387.303	175.002	151507		C_1125	Layer5	393.474	432.538	337.257	286.524	151669		C_1125	Layer3	127.408	408.371	183.188	365.649	151673
C_1126	Layer5	420.927	329.298	471.74	364.118	151507		C_1126	Layer6	468.452	196.895	383.199	258.327	151669		C_1126	Layer3	143.114	343.204	311.861	416.22	151673
C_1127	Layer3	318.407	295.545	266.462	288.125	151507		C_1127	Layer3	193.519	188.209	218.565	284.466	151669		C_1127	Layer6	341.539	189.919	358.325	265.529	151673
C_1128	Layer3	167.057	153.465	267.511	363.081	151507		C_1128	Layer5	404.275	426.328	376.988	345.43	151669		C_1128	Layer3	251.575	429.163	260.49	382.714	151673
C_1129	Layer1	210.846	376.418	261.718	312.465	151507		C_1129	Layer3	188.299	278.038	305.348	254.236	151669		C_1129	Layer3	191.494	321.152	211.072	336.418	151673
C_1130	Layer3	351.17	431.773	311.171	344.118	151507		C_1130	Layer4	339.334	321.107	385.57	333.97	151669		C_1130	Layer3	175.248	311.971	190.92	332.089	151673
C_1131	Layer6	328.668	122.007	402.98	249.499	151507		C_1131	Layer3	236.634	175.698	198.507	338.721	151669		C_1131	Layer1	143.879	448.56	273.289	308.93	151673
C_1132	WM	436.634	165.077	500.531	156.972	151507		C_1132	Layer3	355.941	516.247	317.951	511.677	151669		C_1132	Layer3	408.011	437.354	302.284	437.475	151673
C_1133	Layer1	172.817	286.679	224.263	253.626	151507		C_1133	Layer3	210.261	451.485	258.157	517.599	151669		C_1133	Layer4	202.16	302.475	261.996	321.096	151673
C_1134	Layer1	178.713	450.855	351.044	386.121	151507		C_1134	Layer3	263.546	166.337	271.327	370.529	151669		C_1134	Layer5	413.006	378.443	407.197	403.598	151673
C_1135	Layer3	302.61	422.592	341.063	469.153	151507		C_1135	Layer3	312.646	448.2	260.066	505.549	151669		C_1135	Layer5	224.347	389.109	289.733	388.345	151673
C_1136	Layer3	204.996	230.783	223.967	276.555	151507		C_1136	Layer3	172.142	274.978	169.286	299.117	151669		C_1136	Layer6	353.465	350.99	304.548	350.197	151673
C_1137	Layer1	221.557	363.996	236.806	316.03	151507		C_1137	Layer3	139.964	355.626	334.037	430.572	151669		C_1137	WM	427.498	145.905	420.651	224.663	151673
C_1138	Layer6	399.055	217.822	295.179	259.499	151507		C_1138	Layer3	328.893	469.847	285.071	458.849	151669		C_1138	Layer6	250.9	330.018	306.39	330.51	151673
C_1139	Layer5	415.572	344.824	476.663	346.018	151507		C_1139	Layer6	431.143	385.959	355.2	398.53	151669		C_1139	Layer4	402.385	403.285	344.059	375.748	151673
C_1140	WM	382.673	146.625	401.527	227.189	151507		C_1140	Layer3	226.193	355.401	258.296	440.523	151669		C_1140	Layer2	192.574	469.892	245.455	351.718	151673
C_1141	Layer2	156.481	221.647	239.632	330.957	151507		C_1141	Layer3	355.806	460.486	320.742	500.979	151669		C_1141	Layer5	375.338	387.984	405.258	438.401	151673
C_1142	Layer1	167.642	357.921	257.271	305.945	151507		C_1142	Layer3	145.365	358.686	325.653	445.076	151669		C_1142	Layer5	213.096	327.183	239.851	307.681	151673
C_1143	Layer3	259.046	280.198	330.887	258.148	151507		C_1143	Layer4	344.509	206.481	319.829	263.343	151669		C_1143	Layer2	116.067	327.903	227.169	314.481	151673
C_1144	Layer1	162.106	305.266	265.34	342.871	151507		C_1144	Layer3	253.375	445.23	220.58	420.946	151669		C_1144	WM	471.152	219.982	431.116	202.295	151673
C_1145	Layer1	200.18	419.802	296.789	392.775	151507		C_1145	Layer3	193.834	336.904	207.351	323.356	151669		C_1145	Layer5	250.585	286.634	275.543	338.73	151673
C_1146	Layer1	151.575	385.869	259.722	286.028	151507		C_1146	Layer3	177.633	327.633	201.184	381.511	151669		C_1146	Layer3	137.669	333.933	183.743	307.213	151673
C_1147	Layer6	501.98	387.939	467.901	323.607	151507		C_1147	Layer3	145.59	464.041	288.461	381.357	151669		C_1147	Layer1	136.634	191.404	182.168	266.431	151673
C_1148	Layer3	394.239	419.217	392.192	392.125	151507		C_1148	Layer5	409.721	454.185	383.373	349.941	151669		C_1148	Layer1	174.302	181.818	261.914	189.6	151673
C_1149	Layer6	399.01	211.656	369.213	214.903	151507		C_1149	Layer3	204.59	318.272	221.685	329.16	151669		C_1149	Layer2	116.472	383.663	225.967	411.545	151673
C_1150	Layer6	366.607	186.949	360.791	175.495	151507		C_1150	Layer6	414.987	395.32	453.08	382.778	151669		C_1150	Layer5	303.6	162.286	343.912	304.339	151673
C_1151	Layer3	204.86	175.023	303.867	255.267	151507		C_1151	Layer3	226.328	404.996	246.629	361.31	151669		C_1151	Layer1	179.658	172.502	152.754	239.14	151673
C_1152	Layer2	221.467	320.612	222.807	302.571	151507		C_1152	Layer5	355.626	367.552	348.329	393.452	151669		C_1152	Layer5	245.905	388.929	312.965	340.931	151673
C_1153	Layer2	210.666	314.446	245.235	360.66	151507		C_1153	Layer3	253.15	346.085	243.125	292.784	151669		C_1153	Layer3	137.894	364.942	222.782	385.83	151673
C_1154	Layer3	114.041	463.411	350.68	346.048	151507		C_1154	Layer5	404.23	420.117	407.519	361.144	151669		C_1154	Layer3	196.085	206.436	179.37	293.18	151673
C_1155	Layer2	243.114	357.696	203.397	277.737	151507		C_1155	Layer3	194.149	485.599	222.287	379.121	151669		C_1155	WM	379.883	273.312	406.245	252.587	151673
C_1156	Layer3	345.725	416.292	289.492	339.079	151507		C_1156	Layer5	377.273	404.68	403.348	417.667	151669		C_1156	Layer5	228.893	274.392	282.791	316.781	151673
C_1157	Layer4	291.134	187.174	366.957	230.824	151507		C_1157	Layer3	258.866	504.05	316.367	350.049	151669		C_1157	Layer1	163.366	157.111	342.724	206.852	151673
C_1158	Layer2	119.262	404.545	267.781	414.663	151507		C_1158	Layer3	215.392	343.069	214.207	428.489	151669		C_1158	Layer2	386.724	474.707	327.41	445.712	151673
C_1159	Layer2	146.31	426.148	282.075	370.655	151507		C_1159	Layer3	118.362	343.249	257.896	295.148	151669		C_1159	WM	471.377	250.945	443.331	202.583	151673
C_1160	Layer1	129.613	249.595	248.226	256.485	151507		C_1160	WM	473.942	237.174	366.279	280.651	151669		C_1160	Layer5	277.183	239.964	335.862	269.284	151673
C_1161	Layer1	113.456	252.745	221.563	241.273	151507		C_1161	Layer3	253.06	302.7	262.792	317.426	151669		C_1161	Layer3	165.347	436.004	257.02	390.562	151673
C_1162	Layer3	243.024	320.522	256.81	411.515	151507		C_1162	Layer3	139.964	349.415	217.293	366.19	151669		C_1162	Layer6	390.774	285.599	398.442	267.007	151673
C_1163	Layer3	280.468	230.603	327.601	285.555	151507		C_1163	Layer3	285.824	507.111	288.853	464.042	151669		C_1163	Layer5	218.452	317.867	258.803	291.511	151673
C_1164	Layer3	340.279	400.81	322.955	420.259	151507		C_1164	Layer3	177.363	197.525	235.785	243.627	151669		C_1164	Layer6	288.749	345.23	350.908	288.116	151673
C_1165	Layer1	194.779	416.742	317.512	425.536	151507		C_1165	Layer3	237.309	510.306	386.634	502.358	151669		C_1165	Layer3	185.779	274.707	214.344	317.604	151673
C_1166	Layer5	280.198	131.458	391.702	307.376	151507		C_1166	Layer3	118.497	399.01	232.249	341.876	151669		C_1166	Layer6	293.474	255.356	350.954	286.41	151673
C_1167	Layer5	448.245	456.256	448.238	298.058	151507		C_1167	Layer3	306.706	178.668	306.297	299.313	151669		C_1167	Layer3	186.589	386.274	212.198	335.932	151673
C_1168	Layer6	377.453	211.701	399.805	190.888	151507		C_1168	Layer3	248.065	497.885	318.856	351.343	151669		C_1168	Layer6	309.811	276.913	309.116	232.028	151673
C_1169	Layer3	193.834	100.72	343.04	232.467	151507		C_1169	Layer3	182.718	188.209	186.892	236.467	151669		C_1169	Layer3	213.726	413.951	257.32	379.265	151673
C_1170	Layer1	151.575	392.079	260.701	324.386	151507		C_1170	Layer3	247.885	404.951	209.958	352.577	151669		C_1170	Layer4	218.092	268.272	286.668	277.558	151673
C_1171	Layer3	313.186	348.2	330.855	360.678	151507		C_1171	Layer3	140.009	380.378	218.515	328.11	151669		C_1171	Layer5	267.462	388.794	289.168	329.8	151673
C_1172	Layer5	410.306	378.893	415.879	377.821	151507		C_1172	Layer3	198.965	222.277	180.44	295.657	151669		C_1172	Layer6	320.612	276.823	376.365	293.904	151673
C_1173	Layer3	302.115	255.311	314.198	253.434	151507		C_1173	Layer5	382.403	290.009	403.175	371.042	151669		C_1173	Layer1	152.97	212.961	170.461	220.071	151673
C_1174	Layer5	431.998	428.398	355.135	431.313	151507		C_1174	Layer3	231.458	290.369	243.36	310.874	151669		C_1174	Layer4	370.072	409.721	333.819	389.805	151673
C_1175	Layer1	140.639	330.153	189.217	246.778	151507		C_1175	Layer4	388.209	491.404	339.934	402.908	151669		C_1175	Layer2	392.214	490.144	281.622	463.959	151673
C_1176	Layer4	323.717	273.807	380.402	224.796	151507		C_1176	WM	473.987	268.137	431.809	290.44	151669		C_1176	WM	390.504	248.425	434.45	230.204	151673
C_1177	Layer1	172.907	317.642	226.578	278.123	151507		C_1177	Layer3	279.928	256.166	298.4	300.605	151669		C_1177	Layer6	310.396	357.471	301.757	328.707	151673
C_1178	Layer6	415.167	208.506	267.987	303.785	151507		C_1178	Layer3	167.102	451.575	223.437	505.454	151669		C_1178	Layer3	332.718	462.691	309.917	434.967	151673
C_1179	Layer1	194.644	367.147	200.928	230.347	151507		C_1179	Layer3	366.742	522.412	309.888	537.273	151669		C_1179	Layer4	202.565	358.236	261.452	369.329	151673
C_1180	Layer4	372.412	326.373	420.379	355.404	151507		C_1180	Layer6	393.204	302.385	408.674	364.626	151669		C_1180	Layer6	363.231	208.326	427.855	239.272	151673
C_1181	Layer5	301.755	137.579	401.723	294.145	151507		C_1181	Layer3	220.792	333.753	193.803	301.066	151669		C_1181	Layer3	300.315	456.706	379.84	424.284	151673
C_1182	WM	485.374	242.349	504.051	151.486	151507		C_1182	Layer3	290.909	361.476	242.951	281.164	151669		C_1182	Layer1	131.188	182.133	283.893	260.346	151673
C_1183	Layer5	431.953	409.811	409.533	343.348	151507		C_1183	Layer3	188.344	290.459	190.936	301.22	151669		C_1183	Layer5	319.982	190.054	357.033	299.57	151673
C_1184	WM	463.816	254.815	485.757	170.916	151507		C_1184	Layer3	296.13	271.602	294.419	258.403	151669		C_1184	Layer3	424.302	452.745	278.417	439.283	151673
C_1185	Layer3	215.797	230.783	251.837	304.435	151507		C_1185	Layer3	188.569	401.98	213.808	415.722	151669		C_1185	WM	390.414	236.049	432.888	213.577	151673
C_1186	Layer3	296.715	246.04	321.707	237.039	151507		C_1186	Layer4	312.331	293.294	351.175	281.025	151669		C_1186	Layer3	233.708	190.684	180.573	305.944	151673
C_1187	Layer3	226.463	193.564	289.443	255.155	151507		C_1187	Layer3	215.572	429.793	223.062	329.982	151669		C_1187	Layer5	262.061	385.734	281.951	313.868	151673
C_1188	Layer3	188.569	140.999	267.243	258.156	151507		C_1188	Layer3	220.657	284.158	227.826	262.561	151669		C_1188	Layer6	310.171	326.508	350.699	269.215	151673
C_1189	Layer4	399.46	360.351	400.883	333.537	151507		C_1189	Layer3	269.442	404.906	228.92	396.691	151669		C_1189	Layer1	158.506	234.608	156.746	245.744	151673
C_1190	Layer4	410.486	440.864	379.817	343.199	151507		C_1190	Layer4	323.132	293.249	368.87	304.004	151669		C_1190	Layer6	450.36	325.473	354.036	305.312	151673
C_1191	Layer5	399.145	255.041	365.6	231.872	151507		C_1191	Layer3	155.851	228.533	201.96	307.063	151669		C_1191	Layer5	309.181	190.144	375.394	317.701	151673
C_1192	Layer2	281.008	404.095	270.948	416.863	151507		C_1192	Layer4	371.917	426.373	378.854	466.72	151669		C_1192	Layer3	265.977	178.038	310.677	286.6	151673
C_1193	Layer5	382.988	251.98	437.08	202.788	151507		C_1193	Layer4	393.654	506.886	338.025	438.764	151669		C_1193	Layer5	255.986	289.694	297.427	312.557	151673
C_1194	Layer5	388.434	273.627	417.251	244.528	151507		C_1194	Layer6	393.159	265.212	292.113	348.546	151669		C_1194	Layer4	256.841	407.471	250.02	370.822	151673
C_1195	Layer3	253.78	314.311	224.209	314.768	151507		C_1195	Layer3	312.511	373.807	282.512	329.9	151669		C_1195	Layer5	335.869	149.64	388.415	304.192	151673
C_1196	Layer6	404.5	245.725	361.604	263.443	151507		C_1196	Layer3	334.293	479.118	303.617	485.815	151669		C_1196	Layer1	163.636	194.284	165.101	252.999	151673
C_1197	Layer1	162.106	311.476	184.27	226.402	151507		C_1197	Layer3	204.68	374.077	239.217	380.983	151669		C_1197	Layer5	240.549	392.079	230.548	359.846	151673
C_1198	Layer5	469.712	412.826	506.049	260.801	151507		C_1198	Layer5	366.112	225.023	396.439	301.937	151669		C_1198	Layer6	428.668	307.021	343.381	297.884	151673
C_1199	Layer3	253.555	239.964	324.056	265.819	151507		C_1199	Layer3	301.935	472.997	336.043	475.612	151669		C_1199	Layer3	186.409	361.476	251.08	335.241	151673
C_1200	Layer1	232.583	432.088	226.527	256.216	151507		C_1200	Layer3	296.625	519.487	250.31	545.598	151669		C_1200	Layer3	273.267	441.404	245.983	399.104	151673
C_1201	WM	409.631	149.64	410.134	179.914	151507		C_1201	Layer3	275.023	500.945	294.879	524.377	151669		C_1201	Layer5	207.651	317.912	260.585	344.675	151673
C_1202	Layer3	264.626	339.064	215.155	315.706	151507		C_1202	Layer3	322.952	206.526	358.085	258.697	151669		C_1202	Layer2	190.459	178.623	187.489	340.321	151673
C_1203	Layer3	383.438	406.886	310.736	332.74	151507		C_1203	Layer5	425.923	469.622	431.417	410.397	151669		C_1203	Layer3	397.3	443.609	320.186	406.552	151673
C_1204	Layer6	447.885	326.148	448.744	326.731	151507		C_1204	Layer5	393.114	252.835	294.075	282.963	151669		C_1204	Layer1	168.767	160.171	147.649	187.347	151673
C_1205	Layer1	129.748	292.979	240.944	286.368	151507		C_1205	Layer3	236.679	206.706	253.244	299.446	151669		C_1205	Layer3	185.554	243.699	209.508	312.101	151673
C_1206	Layer1	173.042	361.026	285.683	258.317	151507		C_1206	Layer3	264.041	401.8	190.456	436.045	151669		C_1206	Layer6	380.198	316.697	406.538	307.23	151673
C_1207	Layer2	237.669	336.049	229.965	324.696	151507		C_1207	Layer3	215.797	522.727	270.499	580.296	151669		C_1207	Layer3	316.292	428.713	370.766	377.72	151673
C_1208	Layer1	194.689	391.944	295.854	427.617	151507		C_1208	Layer4	312.421	342.844	291.755	315.744	151669		C_1208	Layer1	147.885	253.285	174.511	290.305	151673
C_1209	Layer6	399.055	230.243	417.713	179.272	151507		C_1209	Layer3	285.869	525.698	239.984	445.359	151669		C_1209	Layer3	413.366	427.993	315.152	444.055	151673
C_1210	Layer5	312.466	112.781	380.607	197.16	151507		C_1210	Layer3	161.296	250.225	210.778	334.213	151669		C_1210	Layer6	299.1	289.379	338.205	284.095	151673
C_1211	Layer3	291.404	280.108	333.343	277.597	151507		C_1211	WM	452.61	342.574	369.755	383.194	151669		C_1211	Layer4	223.402	258.956	222.429	321.653	151673
C_1212	Layer2	264.761	376.238	200.334	323.98	151507		C_1212	Layer3	312.151	206.526	330.917	278.914	151669		C_1212	Layer5	282.223	193.429	329.194	266.324	151673
C_1213	Layer3	188.839	227.768	192.01	284.521	151507		C_1213	Layer3	268.992	194.239	254.529	341.333	151669		C_1213	WM	476.508	210.621	468.52	207.07	151673
C_1214	Layer6	371.917	165.257	386.986	216.842	151507		C_1214	Layer4	415.257	519.217	358.121	543.445	151669		C_1214	Layer5	282.673	255.401	249.145	273.825	151673
C_1215	Layer4	285.734	184.113	333.49	220.352	151507		C_1215	Layer3	258.461	305.761	261.328	275.442	151669		C_1215	Layer5	288.029	246.085	315.271	272.369	151673
C_1216	Layer1	183.843	360.981	253.036	337.284	151507		C_1216	Layer3	258.686	423.492	205.692	402.853	151669		C_1216	Layer6	407.336	344.374	436.003	318.73	151673
C_1217	Layer4	350.72	283.033	376.469	221.517	151507		C_1217	Layer3	166.607	209.946	173.354	297.836	151669		C_1217	Layer5	294.509	397.885	299.099	348.286	151673
C_1218	Layer1	118.812	249.64	236.927	218.611	151507		C_1218	Layer3	242.484	408.056	220.828	403.948	151669		C_1218	Layer6	341.854	233.303	406.117	252.571	151673
C_1219	Layer6	464.131	360.171	451.154	285.743	151507		C_1219	WM	431.008	323.987	437.124	323.653	151669		C_1219	Layer3	153.825	330.738	203.366	337.66	151673
C_1220	Layer4	323.627	230.468	312.391	214.285	151507		C_1220	Layer3	188.524	377.183	220.348	343.288	151669		C_1220	Layer3	121.962	399.145	269.657	436.512	151673
C_1221	WM	415.122	183.708	426.662	187.187	151507		C_1221	Layer3	274.933	457.561	262.122	502.96	151669		C_1221	Layer1	131.908	281.278	147.995	236.564	151673
C_1222	Layer4	377.768	323.222	397.49	301.075	151507		C_1222	Layer3	209.991	333.753	195.44	276.491	151669		C_1222	WM	433.618	248.11	416.842	240.273	151673
C_1223	Layer1	184.203	484.924	256.315	381.618	151507		C_1223	Layer3	193.519	194.374	226.213	291.997	151669		C_1223	Layer6	320.252	227.228	308.568	242.987	151673
C_1224	Layer1	216.337	410.441	264.884	408.238	151507		C_1224	Layer5	398.92	460.396	374.129	351.268	151669		C_1224	Layer3	224.797	451.08	271.193	422.837	151673
C_1225	Layer3	226.418	174.978	311.627	232.179	151507		C_1225	Layer3	188.254	259.451	221.53	231.3	151669		C_1225	Layer3	397.48	468.407	292.989	445.134	151673
C_1226	Layer1	221.737	413.546	305.4	452.093	151507		C_1226	Layer5	382.493	333.393	382.762	364.629	151669		C_1226	WM	389.874	161.656	413.725	189.717	151673
C_1227	Layer6	371.917	152.88	422.707	308.125	151507		C_1227	Layer3	150.54	268.812	199.259	364.886	151669		C_1227	Layer5	337.489	378.983	338.649	436.462	151673
C_1228	Layer3	204.635	100.675	362.797	285.744	151507		C_1228	Layer5	415.077	444.87	407.476	411.636	151669		C_1228	Layer6	352.115	158.821	390.337	269.049	151673
C_1229	Layer2	248.56	379.388	250.277	328.695	151507		C_1229	Layer3	301.575	305.671	295.815	355.365	151669		C_1229	Layer5	218.722	355.041	258.873	344.541	151673
C_1230	Layer2	134.833	190.729	178.587	224.205	151507		C_1230	Layer3	226.058	274.887	320.454	266.28	151669		C_1230	Layer3	370.432	459.316	290.463	449.464	151673
C_1231	Layer2	157.201	469.487	221.251	315.699	151507		C_1231	Layer3	285.194	209.676	274.999	274.874	151669		C_1231	Layer6	374.933	332.223	376.959	321.03	151673
C_1232	Layer1	248.65	404.185	280.491	392.264	151507		C_1232	Layer3	285.329	271.647	255.139	270.739	151669		C_1232	Layer3	170.297	370.882	244.226	355.677	151673
C_1233	Layer6	355.581	106.436	412.838	335.713	151507		C_1233	Layer3	290.729	262.331	271.9	281.007	151669		C_1233	Layer3	212.556	252.835	228.105	289.442	151673
C_1234	Layer2	145.59	184.518	220.662	247.579	151507		C_1234	Layer3	269.712	522.637	347.42	389.226	151669		C_1234	Layer3	212.151	197.03	164.22	275.238	151673
C_1235	Layer4	340.009	301.665	349.87	227.391	151507		C_1235	Layer6	409.496	361.251	410.074	392.125	151669		C_1235	Layer2	111.026	380.603	272.824	434.146	151673
C_1236	Layer2	248.515	354.59	199.799	310.328	151507		C_1236	Layer3	296.4	414.131	232.58	396.425	151669		C_1236	Layer6	460.981	300.63	353.603	340.131	151673
C_1237	Layer3	199.415	165.752	252.03	289.889	151507		C_1237	Layer4	344.599	249.82	339.806	284.016	151669		C_1237	Layer3	244.464	190.594	233.559	260.471	151673
C_1238	Layer3	194.194	212.241	220.144	322.981	151507		C_1238	Layer3	156.121	346.265	190.913	318.37	151669		C_1238	WM	395.365	177.138	436.286	190.341	151673
C_1239	Layer4	394.149	382.043	387.897	311.232	151507		C_1239	Layer3	134.428	296.76	219.279	348.501	151669		C_1239	Layer6	325.518	211.701	335.307	276.578	151673
C_1240	Layer3	269.757	255.401	265.307	242.914	151507		C_1240	Layer6	436.274	265.122	392.615	300.471	151669		C_1240	WM	417.417	245.14	448.984	197.74	151673
C_1241	Layer3	253.375	177.993	283.323	212.915	151507		C_1241	Layer4	322.997	243.699	297.801	259.658	151669		C_1241	Layer5	234.383	283.663	265.974	338.559	151673
C_1242	WM	485.374	248.56	501.581	161.383	151507		C_1242	Layer3	226.463	466.967	271.091	493.788	151669		C_1242	Layer3	391.944	452.97	262.263	422.442	151673
C_1243	Layer3	307.921	388.524	290.155	379.655	151507		C_1243	Layer4	399.01	485.194	376.661	388.301	151669		C_1243	Layer1	163.591	188.074	306.184	301.6	151673
C_1244	Layer5	426.283	319.982	483.58	348.952	151507		C_1244	Layer5	392.979	178.488	349.768	298.581	151669		C_1244	WM	433.258	198.56	448.027	158.309	151673
C_1245	Layer6	339.514	140.549	439.34	165.663	151507		C_1245	Layer4	339.514	395.455	290.482	347.402	151669		C_1245	Layer3	196.445	262.241	261.27	267.901	151673
C_1246	Layer1	145.725	240.279	202.512	248.131	151507		C_1246	Layer4	355.221	175.473	330.547	331.446	151669		C_1246	Layer3	381.188	453.015	267.505	342.116	151673
C_1247	Layer3	183.393	206.076	244.082	230.023	151507		C_1247	Layer3	220.837	370.927	218.659	475.322	151669		C_1247	Layer1	121.287	306.166	172.067	261.458	151673
C_1248	Layer6	442.304	267.282	425.366	191.689	151507		C_1248	Layer4	372.007	475.923	297.19	465.841	151669		C_1248	Layer5	277.228	246.175	318.888	290.971	151673
C_1249	Layer5	312.736	193.294	378.281	213.219	151507		C_1249	Layer5	377.138	348.92	397.877	344.722	151669		C_1249	Layer5	314.356	162.196	378.922	278.764	151673
C_1250	WM	463.636	192.844	494.152	154.492	151507		C_1250	Layer3	172.367	386.499	203.552	375.363	151669		C_1250	Layer1	185.059	175.563	128.991	169.685	151673
C_1251	Layer3	323.807	292.439	291.375	231.013	151507		C_1251	Layer3	215.257	268.677	213.234	287.93	151669		C_1251	Layer5	330.693	183.798	361.814	292.593	151673
C_1252	Layer3	140.099	150.45	302.311	350.128	151507		C_1252	Layer3	215.122	212.916	213.549	336.966	151669		C_1252	Layer5	293.069	199.55	353.294	315.386	151673
C_1253	Layer4	307.471	245.995	350.772	246.66	151507		C_1253	WM	463.321	317.732	481.784	329.305	151669		C_1253	Layer3	143.159	349.37	310.994	351.569	151673
C_1254	Layer3	313.456	447.345	334.377	383.389	151507		C_1254	Layer3	247.48	206.661	231.062	282.593	151669		C_1254	Layer1	174.122	157.021	192.74	275.079	151673
C_1255	WM	480.018	257.876	439.382	269.868	151507		C_1255	Layer5	398.38	193.969	355.481	294.343	151669		C_1255	Layer1	120.792	237.984	161.592	258.182	151673
C_1256	Layer6	485.734	366.292	418.904	309.057	151507		C_1256	Layer4	328.353	228.173	330.018	373.199	151669		C_1256	Layer3	451.35	461.836	327.052	389.98	151673
C_1257	Layer4	253.33	165.617	305.047	204.056	151507		C_1257	Layer6	420.072	262.061	386.32	260.177	151669		C_1257	Layer6	380.063	298.11	378.772	251.024	151673
C_1258	Layer6	404.455	227.138	438.261	212.178	151507		C_1258	Layer3	236.859	299.64	247.361	305.077	151669		C_1258	Layer3	201.485	209.496	165.061	228.426	151673
C_1259	Layer1	194.554	336.184	244.782	371.848	151507		C_1259	Layer4	393.564	469.712	359.501	444.197	151669		C_1259	Layer6	346.85	180.558	280.911	203.943	151673
C_1260	Layer3	215.797	236.949	217.189	268.939	151507		C_1260	Layer3	166.607	203.735	186.518	395.462	151669		C_1260	Layer6	375.023	344.599	346.98	363.732	151673
C_1261	Layer5	464.221	384.969	480.062	331.411	151507		C_1261	Layer6	436.184	215.572	369.617	293.766	151669		C_1261	Layer3	228.308	193.834	205.033	329.082	151673
C_1262	Layer5	355.851	193.204	417.314	267.035	151507		C_1262	Layer3	199.1	278.038	223.789	328.315	151669		C_1262	Layer2	195.815	169.262	242.087	256.469	151673
C_1263	Layer1	210.936	413.591	219.762	262.76	151507		C_1263	Layer4	382.808	469.712	315.837	332.226	151669		C_1263	Layer5	287.624	190.279	354.133	306.282	151673
C_1264	Layer5	345.275	267.552	393.615	279.556	151507		C_1264	Layer3	123.717	321.557	219.669	277.218	151669		C_1264	Layer2	419.037	468.272	360.034	479.207	151673
C_1265	Layer6	371.962	171.467	446.782	205.081	151507		C_1265	Layer3	279.928	262.376	263.164	297.867	151669		C_1265	WM	400.945	204.996	447.241	189.858	151673
C_1266	Layer1	162.196	342.484	220.279	313.941	151507		C_1266	Layer3	317.507	178.623	345.152	297.321	151669		C_1266	Layer3	181.458	426.598	255.951	354.725	151673
C_1267	Layer1	194.914	460.081	328.869	489.942	151507		C_1267	Layer3	188.119	191.314	222.563	323.588	151669		C_1267	Layer3	132.493	361.881	174.429	311.527	151673
C_1268	Layer3	193.924	119.307	355.467	362.598	151507		C_1268	Layer4	333.708	200.27	317.362	300.581	151669		C_1268	Layer3	359.766	471.782	313.034	480.715	151673
C_1269	Layer1	172.907	311.431	230.116	249.086	151507		C_1269	Layer3	295.995	215.842	367.464	265.638	151669		C_1269	Layer2	208.776	472.862	303.172	465.647	151673
C_1270	Layer4	394.149	388.254	383.191	327.186	151507		C_1270	Layer3	145.365	364.897	183.628	413.797	151669		C_1270	Layer3	142.934	318.407	305.11	331.421	151673
C_1271	Layer5	486.004	453.06	443.447	340.531	151507		C_1271	Layer5	452.88	478.893	342.559	445.459	151669		C_1271	Layer3	310.981	438.029	399.906	470.156	151673
C_1272	Layer3	193.969	144.104	258.726	233.651	151507		C_1272	Layer5	382.448	314.806	355.874	326.914	151669		C_1272	Layer5	314.536	186.994	408.278	337.722	151673
C_1273	Layer4	404.906	382.043	429.488	312.226	151507		C_1273	Layer3	204.365	225.338	178.115	300.353	151669		C_1273	Layer1	122.187	430.108	251.457	401.931	151673
C_1274	Layer2	129.343	156.661	276.213	352.166	151507		C_1274	Layer4	349.865	197.165	339.389	284.273	151669		C_1274	Layer6	305.041	360.621	265.572	346.967	151673
C_1275	Layer3	188.839	233.933	229.854	310.775	151507		C_1275	Layer5	377.183	361.296	409.356	308.009	151669		C_1275	Layer4	260.756	205.986	298.281	327.572	151673
C_1276	Layer4	339.919	276.868	364.304	242.324	151507		C_1276	Layer3	269.712	528.848	256.683	578.704	151669		C_1276	Layer6	412.646	328.848	383.005	299.812	151673
C_1277	Layer4	237.084	131.593	320.368	180.354	151507		C_1277	Layer3	231.278	209.811	175.077	271.499	151669		C_1277	Layer3	132.268	330.873	175.021	323.099	151673
C_1278	Layer2	146.355	444.734	324.417	436.023	151507		C_1278	Layer3	198.92	185.059	261.195	313.622	151669		C_1278	WM	400.63	161.611	425.664	171.406	151673
C_1279	Layer1	210.936	407.381	271.142	328.057	151507		C_1279	Layer3	290.594	206.571	298.75	274.238	151669		C_1279	Layer3	180.558	296.445	222.123	345.463	151673
C_1280	Layer5	263.996	122.187	415.487	245.84	151507		C_1280	Layer5	420.567	485.149	412.158	445.569	151669		C_1280	Layer2	354.5	493.519	275.201	408.639	151673
C_1281	Layer3	313.321	403.96	330.191	437.784	151507		C_1281	Layer5	403.825	221.827	364.157	309.888	151669		C_1281	Layer3	192.259	426.508	285.816	362.664	151673
C_1282	Layer3	172.682	230.918	206.73	333.53	151507		C_1282	Layer3	183.258	442.259	215.722	431.784	151669		C_1282	Layer5	319.712	152.88	398.189	281.081	151673
C_1283	Layer1	140.549	311.566	323.354	453.546	151507		C_1283	Layer3	134.608	377.318	229.801	479.826	151669		C_1283	WM	385.194	263.951	388.661	258.202	151673
C_1284	Layer3	329.568	425.608	329.464	466.475	151507		C_1284	Layer3	361.251	488.344	352.292	447.222	151669		C_1284	Layer5	282.313	205.851	311.494	249.927	151673
C_1285	Layer5	431.728	341.674	456.646	308.17	151507		C_1285	Layer3	210.306	488.659	360.948	450.306	151669		C_1285	Layer4	271.467	193.519	283.995	240.279	151673
C_1286	WM	523.357	332.088	478.536	263.264	151507		C_1286	Layer3	145.32	333.888	231.769	269.852	151669		C_1286	Layer6	353.24	319.982	364.794	290.017	151673
C_1287	Layer5	469.802	456.166	489.631	274.341	151507		C_1287	Layer3	312.691	454.365	289.276	531.548	151669		C_1287	Layer3	451.125	430.828	360.789	406.487	151673
C_1288	Layer3	226.823	311.296	234.243	305.511	151507		C_1288	Layer3	317.552	203.42	393.694	321.433	151669		C_1288	Layer3	143.204	355.581	313.861	434.967	151673
C_1289	Layer3	356.481	416.247	356.231	445.243	151507		C_1289	Layer3	123.987	445.5	238.774	315.618	151669		C_1289	WM	363.411	233.123	397.168	243.624	151673
C_1290	Layer1	129.973	379.748	248.711	321.63	151507		C_1290	Layer3	307.111	376.958	252.319	303.799	151669		C_1290	Layer1	120.837	244.194	167.924	227.709	151673
C_1291	Layer1	145.95	314.626	329.585	331.86	151507		C_1291	Layer3	355.941	522.457	300.849	458.313	151669		C_1291	Layer2	257.336	475.608	214.955	361.477	151673
C_1292	Layer6	344.96	162.241	382.255	245.301	151507		C_1292	Layer3	263.681	222.142	289.983	332.963	151669		C_1292	Layer4	239.334	224.752	234.34	260.601	151673
C_1293	Layer1	254.05	401.035	253.243	423.01	151507		C_1293	Layer6	414.851	345.725	426.773	358.299	151669		C_1293	Layer6	423.177	297.795	412.792	263.032	151673
C_1294	Layer2	194.419	292.799	218.297	305.7	151507		C_1294	Layer3	134.563	346.31	200.778	381.595	151669		C_1294	Layer3	300.405	469.127	355.201	424.189	151673
C_1295	Layer1	178.218	283.573	246.835	333.925	151507		C_1295	Layer5	403.735	178.443	339.698	211.716	151669		C_1295	Layer3	185.959	299.505	195.091	269.246	151673
C_1296	Layer1	146.265	419.982	307.487	361.953	151507		C_1296	Layer3	182.988	312.151	209.991	362.82	151669		C_1296	Layer6	362.871	158.776	401.013	306.363	151673
C_1297	Layer4	410.396	409.901	278.027	354.658	151507		C_1297	Layer3	355.941	510.081	322.202	464.013	151669		C_1297	Layer3	196.625	287.039	323.671	364.175	151673
C_1298	Layer3	205.131	274.167	219.511	262.833	151507		C_1298	Layer3	194.059	442.259	220.817	369.641	151669		C_1298	Layer6	283.438	360.756	260.785	318.146	151673
C_1299	Layer5	236.994	100.585	474.72	340.04	151507		C_1299	Layer6	387.804	280.738	373.736	301.528	151669		C_1299	WM	487.084	185.779	451.184	184.906	151673
C_1300	Layer5	415.617	350.99	439.394	355.224	151507		C_1300	Layer3	285.239	222.052	343.077	252.344	151669		C_1300	Layer5	305.266	391.584	312.107	375.98	151673
C_1301	Layer1	226.958	360.846	213.813	305.235	151507		C_1301	Layer3	274.437	209.721	322.741	253.582	151669		C_1301	Layer6	314.806	224.167	316.482	277.539	151673
C_1302	Layer4	356.211	323.312	299.962	302.45	151507		C_1302	Layer5	355.536	336.544	388.043	355.417	151669		C_1302	Layer2	316.652	478.308	356.411	427.125	151673
C_1303	Layer3	253.735	301.935	220.81	309.224	151507		C_1303	Layer6	452.835	447.885	441.206	404.61	151669		C_1303	WM	412.106	254.455	401.401	311.111	151673
C_1304	Layer6	485.869	415.842	400.785	280.767	151507		C_1304	Layer3	145.365	371.062	354.203	452.954	151669		C_1304	Layer6	288.884	363.816	270.995	337.773	151673
C_1305	Layer4	404.906	375.833	492.756	355.143	151507		C_1305	Layer5	366.157	249.775	323.09	282.574	151669		C_1305	Layer2	174.662	231.413	216.681	366.924	151673
C_1306	Layer1	194.869	441.494	214.203	249.4	151507		C_1306	Layer3	258.866	491.674	289.763	434.643	151669		C_1306	Layer3	434.879	421.647	378.972	382.822	151673
C_1307	Layer4	377.903	360.396	366.893	330.08	151507		C_1307	Layer3	377.543	534.788	269.262	444.502	151669		C_1307	Layer3	435.059	446.445	286.997	422.541	151673
C_1308	Layer6	523.492	375.473	408.993	217.399	151507		C_1308	Layer3	242.124	240.774	231.184	338.261	151669		C_1308	WM	395.59	208.101	451.95	185.235	151673
C_1309	Layer1	259.586	459.901	262.294	318.034	151507		C_1309	Layer6	425.608	314.716	424.528	329.447	151669		C_1309	Layer2	203.375	469.802	261.027	422.903	151673
C_1310	Layer6	496.625	409.631	466.715	284.077	151507		C_1310	Layer3	210.351	507.246	188.468	506.76	151669		C_1310	WM	476.193	167.237	449.788	208.631	151673
C_1311	Layer2	215.977	298.92	203.365	292.44	151507		C_1311	Layer3	301.98	485.374	323.845	459.903	151669		C_1311	Layer3	174.978	274.797	184.783	306.007	151673
C_1312	Layer1	118.947	299.235	213.057	256.11	151507		C_1312	Layer3	188.389	315.212	214.646	304.774	151669		C_1312	Layer3	240.999	454.05	224.281	404.434	151673
C_1313	WM	474.437	192.844	495.947	177.188	151507		C_1313	Layer4	365.977	175.428	335.752	334.898	151669		C_1313	WM	368.812	236.184	406.479	237.408	151673
C_1314	Layer3	253.6	258.551	272.685	340.948	151507		C_1314	Layer3	199.145	302.79	257.329	385.64	151669		C_1314	Layer4	219.037	398.425	240.557	366.48	151673
C_1315	Layer1	140.549	305.356	250.642	339.253	151507		C_1315	Layer3	285.554	377.003	230.522	286.338	151669		C_1315	Layer5	325.383	193.114	349.259	252.583	151673
C_1316	Layer2	140.144	162.826	204.008	323.668	151507		C_1316	Layer3	307.201	407.921	269.64	423.106	151669		C_1316	Layer1	110.441	300.045	197.977	276.601	151673
C_1317	Layer1	286.544	462.916	229.148	327.353	151507		C_1317	Layer4	317.597	240.594	264.434	264.064	151669		C_1317	Layer3	186.544	380.063	251.472	358.13	151673
C_1318	Layer3	177.813	153.42	204.068	255.26	151507		C_1318	Layer6	414.716	271.377	332.408	351.093	151669		C_1318	Layer6	337.174	335.599	319.944	312.295	151673
C_1319	Layer1	238.074	466.157	442.987	319.872	151507		C_1319	Layer3	290.954	380.063	204.702	337.565	151669		C_1319	Layer2	392.124	477.768	264.674	417.082	151673
C_1320	Layer1	119.127	354.996	282.439	367.85	151507		C_1320	Layer3	177.453	247.075	257.764	278.882	151669		C_1320	Layer5	375.428	400.405	402.76	429.516	151673
C_1321	Layer5	307.156	134.473	427.348	222.652	151507		C_1321	Layer6	436.634	438.614	414.323	428.756	151669		C_1321	Layer3	224.527	413.861	243.021	352.54	151673
C_1322	Layer1	248.785	453.735	317.711	391.871	151507		C_1322	Layer5	436.679	463.411	394.312	431.14	151669		C_1322	Layer1	120.477	194.599	166.813	237.629	151673
C_1323	Layer3	183.213	144.104	239.834	259.895	151507		C_1323	Layer5	398.425	224.933	393.975	238.519	151669		C_1323	Layer1	160.081	451.53	255.688	420.366	151673
C_1324	Layer2	248.515	360.801	238.046	275.517	151507		C_1324	Layer3	204.905	485.599	210.289	523.246	151669		C_1324	WM	384.924	226.778	424.383	207.686	151673
C_1325	Layer1	140.639	336.319	240.207	341.01	151507		C_1325	Layer3	307.426	513.276	248.223	428.673	151669		C_1325	Layer3	127.453	414.581	253.846	402.021	151673
C_1326	Layer3	199.46	178.173	279.122	255.835	151507		C_1326	Layer3	177.543	290.459	196.926	307.452	151669		C_1326	Layer3	196.175	225.068	234.971	327.165	151673
C_1327	Layer5	382.943	245.77	422.282	185.585	151507		C_1327	Layer3	242.619	470.027	405.578	382.745	151669		C_1327	Layer5	255.896	277.318	296.029	283.261	151673
C_1328	Layer3	231.998	246.22	246.97	303.334	151507		C_1328	Layer5	371.557	252.88	366.968	304.717	151669		C_1328	Layer5	305.311	397.795	296.307	380.072	151673
C_1329	Layer3	166.967	128.668	309.038	284.278	151507		C_1329	Layer3	220.927	414.311	212.727	371.545	151669		C_1329	Layer6	384.428	158.596	400.577	196.018	151673
C_1330	Layer1	129.478	212.421	232.09	247.993	151507		C_1330	Layer4	328.353	209.586	295.332	337.733	151669		C_1330	Layer3	175.518	349.145	221.785	344.902	151673
C_1331	Layer3	388.929	447.12	408.26	389.426	151507		C_1331	Layer3	188.569	395.77	206.827	365.175	151669		C_1331	Layer5	407.561	375.383	409.911	392.539	151673
C_1332	WM	474.527	223.807	482.595	159.543	151507		C_1332	Layer4	339.424	352.07	315.978	329.049	151669		C_1332	WM	406.796	263.816	417.735	269.344	151673
C_1333	Layer4	280.423	212.016	370.17	222.791	151507		C_1333	Layer4	393.609	494.509	307.331	381.804	151669		C_1333	WM	432.943	155.176	440.982	188.374	151673
C_1334	Layer1	167.822	407.516	289.633	417.018	151507		C_1334	Layer5	377.273	417.057	384.487	432.855	151669		C_1334	Layer6	444.689	285.239	373.838	282.48	151673
C_1335	Layer5	393.789	258.146	398.514	228.829	151507		C_1335	Layer3	226.373	429.793	243.823	354.289	151669		C_1335	Layer5	213.366	364.356	253.731	402.931	151673
C_1336	Layer3	221.377	289.604	230.443	346.722	151507		C_1336	Layer5	387.714	243.564	356.129	303.346	151669		C_1336	Layer3	311.206	469.037	300.973	408.607	151673
C_1337	Layer3	291.539	317.282	267.665	270.268	151507		C_1337	Layer3	199.01	240.864	198.979	308.013	151669		C_1337	WM	444.059	198.47	411.671	237.443	151673
C_1338	Layer1	113.141	153.645	371.06	229.263	151507		C_1338	Layer3	231.953	531.998	280.19	519.909	151669		C_1338	Layer6	267.102	339.199	280.27	291.798	151673
C_1339	Layer3	188.884	246.355	210.084	320.245	151507		C_1339	Layer3	258.416	293.384	270.302	252.676	151669		C_1339	Layer6	477.363	334.563	412.937	362.715	151673
C_1340	Layer6	485.914	434.473	405.524	225.182	151507		C_1340	Layer3	307.201	414.131	187.86	348.846	151669		C_1340	Layer3	445.59	409.181	367.922	409.344	151673
C_1341	Layer3	188.524	122.412	383.079	285.279	151507		C_1341	Layer5	387.579	175.383	340.142	272.074	151669		C_1341	Layer3	201.665	234.293	230.198	241.467	151673
C_1342	Layer5	263.906	97.4347	454.71	279.921	151507		C_1342	Layer3	177.723	364.806	167.708	318.464	151669		C_1342	Layer3	262.466	441.494	231.525	347.122	151673
C_1343	Layer4	296.625	227.453	341.58	248.77	151507		C_1343	Layer6	409.586	392.214	451.113	374.976	151669		C_1343	Layer3	256.976	426.058	253.898	380.146	151673
C_1344	Layer1	189.199	357.876	229.489	268.389	151507		C_1344	Layer6	409.361	280.693	400.868	310.814	151669		C_1344	Layer1	163.816	219.082	170.921	317.172	151673
C_1345	Layer4	312.871	249.055	279.694	274.636	151507		C_1345	Layer5	436.049	172.187	405.853	306.124	151669		C_1345	Layer3	159.136	321.377	190.123	359.977	151673
C_1346	Layer1	216.247	385.689	255.345	375.909	151507		C_1346	WM	447.12	302.295	464.858	280.502	151669		C_1346	Layer5	287.894	227.498	336.287	251.792	151673
C_1347	Layer3	221.197	240.054	232.512	352.877	151507		C_1347	Layer3	215.482	380.243	232.735	489.942	151669		C_1347	WM	470.747	164.176	452.814	169.212	151673
C_1348	Layer3	270.072	360.756	272.683	389.027	151507		C_1348	Layer3	312.736	485.374	308.635	483.293	151669		C_1348	Layer3	445.68	421.557	278.836	410.451	151673
C_1349	Layer4	323.672	249.055	384.335	226.105	151507		C_1349	Layer6	446.94	215.527	371.055	293.119	151669		C_1349	Layer3	191.674	345.95	239.317	359.127	151673
C_1350	Layer3	156.346	184.473	218.202	279.195	151507		C_1350	Layer3	269.352	355.311	260.522	267.182	151669		C_1350	Layer3	127.003	352.61	282.933	385.171	151673
C_1351	Layer3	372.592	382.133	378.003	291.329	151507		C_1351	WM	479.568	351.8	392.153	324.368	151669		C_1351	Layer5	207.921	355.131	205.58	312.7	151673
C_1352	Layer3	394.374	462.601	412.037	426.211	151507		C_1352	Layer6	447.39	426.193	385.014	380.541	151669		C_1352	Layer3	224.572	420.072	285.747	376.07	151673
C_1353	Layer6	393.654	220.972	343.163	237.842	151507		C_1353	Layer3	204.41	250.135	274.855	243.742	151669		C_1353	Layer6	417.867	307.111	375.36	328.37	151673
C_1354	Layer3	313.141	329.613	216.055	289.614	151507		C_1354	Layer3	264.176	457.561	222.752	434.054	151669		C_1354	Layer5	332.178	388.299	298.371	383.58	151673
C_1355	Layer3	335.014	434.879	330.622	451.669	151507		C_1355	Layer3	258.731	442.124	237.32	459.642	151669		C_1355	Layer3	281.953	156.256	284.177	236.186	151673
C_1356	Layer1	205.311	329.928	274.156	450.66	151507		C_1356	Layer4	436.814	519.172	311.662	405.343	151669		C_1356	WM	487.489	241.539	450.434	231.128	151673
C_1357	Layer6	366.607	180.738	319.316	224.233	151507		C_1357	Layer3	166.652	234.698	235.026	250.894	151669		C_1357	Layer5	234.878	351.845	321.452	352.731	151673
C_1358	Layer3	302.61	428.803	330.813	454.028	151507		C_1358	Layer3	161.476	336.949	241.466	385.632	151669		C_1358	WM	471.062	207.561	449.449	190.065	151673
C_1359	Layer2	134.698	153.555	312.814	427.538	151507		C_1359	Layer3	290.684	243.744	265.683	239.005	151669		C_1359	WM	390.189	205.041	459.087	201.197	151673
C_1360	Layer1	275.743	456.751	256.407	360.119	151507		C_1360	Layer6	447.435	438.614	423.555	352.268	151669		C_1360	Layer5	293.339	236.724	340.183	315.217	151673
C_1361	Layer6	501.845	344.554	516.929	263.232	151507		C_1361	Layer3	193.879	361.701	203.94	384.999	151669		C_1361	Layer3	191.764	358.326	264.252	387.896	151673
C_1362	Layer5	323.402	162.286	415.5	201.702	151507		C_1362	Layer3	129.208	368.002	262.415	449.003	151669		C_1362	Layer6	396.355	313.456	329.082	288.245	151673
C_1363	Layer4	426.598	425.338	390.714	400.441	151507		C_1363	Layer3	210.081	370.927	220.74	341.947	151669		C_1363	Layer5	310.621	388.479	259.868	312.664	151673
C_1364	Layer5	486.004	459.226	469.418	338.595	151507		C_1364	Layer3	226.373	435.959	247.077	491.236	151669		C_1364	Layer5	234.833	345.635	288.566	354.363	151673
C_1365	Layer6	393.609	208.551	409.964	172.486	151507		C_1365	Layer6	420.207	324.032	379.977	291.724	151669		C_1365	Layer6	353.195	313.771	375.964	297.954	151673
C_1366	Layer3	237.174	162.556	326.748	231.381	151507		C_1366	Layer4	334.113	404.77	282.388	266.667	151669		C_1366	Layer3	127.318	395.995	348.701	464.941	151673
C_1367	Layer3	264.671	357.651	234.359	370.394	151507		C_1367	Layer3	237.039	367.777	240.326	422.524	151669		C_1367	Layer4	282.043	168.632	279.078	218.645	151673
C_1368	Layer1	216.517	478.623	300.214	443.495	151507		C_1368	WM	473.897	224.797	371.672	249.677	151669		C_1368	Layer5	250.54	280.423	311.461	281.798	151673
C_1369	Layer3	313.006	298.65	275.575	328.238	151507		C_1369	Layer5	393.069	221.827	350.441	275.261	151669		C_1369	Layer3	322.007	475.158	291.147	450.653	151673
C_1370	Layer3	161.836	206.166	192.66	255.648	151507		C_1370	Layer3	296.085	253.015	258.585	304.52	151669		C_1370	Layer5	266.517	258.641	309.939	259.196	151673
C_1371	Layer6	453.195	298.245	466.077	206.308	151507		C_1371	Layer3	193.924	374.077	240.115	462.405	151669		C_1371	Layer6	428.893	338.029	339.147	343.554	151673
C_1372	Layer5	312.646	162.331	405.692	204.188	151507		C_1372	Layer6	398.65	330.288	358.796	363.549	151669		C_1372	Layer6	309.631	252.115	342.537	281.314	151673
C_1373	Layer4	269.487	150.045	451.703	220.096	151507		C_1373	Layer3	312.556	404.815	264.297	421.965	151669		C_1373	Layer6	325.428	199.325	379.945	259.181	151673
C_1374	Layer3	259.001	261.611	276.498	285.866	151507		C_1374	Layer3	236.994	361.611	250.779	473.656	151669		C_1374	Layer6	267.057	332.988	325.657	290.783	151673
C_1375	Layer2	259.361	379.343	254.628	389.51	151507		C_1375	Layer5	355.536	330.378	379.599	322.244	151669		C_1375	Layer2	305.851	478.353	311.099	426.289	151673
C_1376	Layer6	339.469	121.962	442.556	294.718	151507		C_1376	Layer3	129.298	411.386	241.132	387.158	151669		C_1376	Layer6	304.725	317.237	292.666	290.29	151673
C_1377	Layer3	167.102	165.842	221.84	331.334	151507		C_1377	Layer3	155.806	203.78	294.204	357.109	151669		C_1377	Layer1	131.143	175.923	186.024	292.864	151673
C_1378	Layer2	243.159	363.906	204.763	346.697	151507		C_1378	Layer3	285.149	184.878	252.349	257.412	151669		C_1378	Layer1	127.588	433.168	164.801	263.401	151673
C_1379	Layer6	431.548	279.703	447.916	254.672	151507		C_1379	Layer3	253.06	296.49	253.516	265.847	151669		C_1379	Layer3	424.032	415.527	367.294	429.552	151673
C_1380	Layer6	507.291	372.412	474.762	288.841	151507		C_1380	Layer3	269.172	274.797	274.349	270.311	151669		C_1380	WM	439.154	269.757	434.386	255.94	151673
C_1381	Layer1	189.154	333.078	220.416	277.45	151507		C_1381	Layer6	431.053	354.996	447.457	387.606	151669		C_1381	Layer6	482.628	312.826	407.713	242.362	151673
C_1382	Layer2	275.653	413.366	238.323	383.88	151507		C_1382	Layer4	312.286	268.497	280.65	261.792	151669		C_1382	Layer6	341.404	171.332	363.708	176.219	151673
C_1383	Layer5	285.464	97.3447	375.301	175.791	151507		C_1383	Layer4	328.353	215.797	324.161	267.859	151669		C_1383	Layer5	213.276	351.98	276.986	345.467	151673
C_1384	Layer2	210.576	289.649	235.118	337.142	151507		C_1384	Layer3	269.307	349.145	289.127	409.781	151669		C_1384	Layer3	408.191	462.151	352.716	463.112	151673
C_1385	Layer3	194.014	150.27	241.243	284.868	151507		C_1385	Layer3	307.381	494.689	318.487	509.835	151669		C_1385	WM	423.042	279.208	416.883	227.957	151673
C_1386	Layer4	399.64	416.112	328.163	352.073	151507		C_1386	Layer3	307.021	333.573	301.758	284.318	151669		C_1386	Layer3	246.13	419.937	251.023	374.041	151673
C_1387	Layer3	172.367	131.773	285.413	233.17	151507		C_1387	Layer3	129.388	448.56	273.278	331.688	151669		C_1387	WM	422.097	142.844	416.931	185.052	151673
C_1388	Layer3	119.352	435.554	224.051	328.198	151507		C_1388	Layer5	425.833	432.448	419.491	380.353	151669		C_1388	Layer3	170.252	364.671	248.584	336.538	151673
C_1389	Layer3	188.794	215.347	213.414	294.945	151507		C_1389	WM	441.719	286.814	433.479	320.321	151669		C_1389	Layer6	331.008	227.183	305.739	229.092	151673
C_1390	Layer5	383.078	289.154	461.205	232.939	151507		C_1390	Layer4	344.464	187.849	362.478	301.167	151669		C_1390	Layer3	380.963	422.052	319.744	401.407	151673
C_1391	Layer3	318.722	400.855	410.01	443.237	151507		C_1391	Layer3	215.437	367.822	194.065	333.092	151669		C_1391	WM	374.527	276.463	410.44	300.414	151673
C_1392	Layer2	151.08	224.752	214.604	261.811	151507		C_1392	Layer5	409.766	478.983	400.012	444.946	151669		C_1392	Layer3	186.274	342.889	282.295	305.398	151673
C_1393	Layer4	415.752	400.585	355.46	391.31	151507		C_1393	Layer6	425.563	296.13	403.611	295.817	151669		C_1393	Layer6	362.961	171.152	447.054	271.889	151673
C_1394	Layer3	302.115	261.521	330.648	261.705	151507		C_1394	Layer3	247.93	435.914	212.302	377.193	151669		C_1394	Layer1	110.306	275.248	173.313	259.638	151673
C_1395	Layer3	226.598	230.738	234.508	296.115	151507		C_1395	Layer3	172.367	380.333	233.733	337.533	151669		C_1395	Layer3	213.996	451.125	330.767	491.179	151673
C_1396	Layer5	285.689	165.527	405.092	245.869	151507		C_1396	Layer4	333.798	243.654	281.59	257.24	151669		C_1396	WM	465.392	167.327	438.354	179.857	151673
C_1397	Layer3	285.869	227.453	317.945	230.754	151507		C_1397	Layer5	382.718	438.749	348.382	317.647	151669		C_1397	Layer5	287.939	233.663	335.455	317.437	151673
C_1398	Layer4	291.224	218.137	346.844	263.128	151507		C_1398	Layer5	377.048	293.159	422.97	287.59	151669		C_1398	WM	444.014	192.259	424.321	240.26	151673
C_1399	Layer5	410.126	316.967	464.384	369.07	151507		C_1399	Layer3	188.479	358.596	251.471	269.699	151669		C_1399	WM	443.969	186.049	450.892	165.538	151673
C_1400	Layer3	297.075	369.937	267.247	381.853	151507		C_1400	Layer4	366.022	187.804	371.41	330.308	151669		C_1400	Layer6	450.18	300.675	361.301	363.243	151673
C_1401	Layer5	345.095	205.626	369.721	229.784	151507		C_1401	Layer3	215.662	466.967	368.192	466.604	151669		C_1401	Layer2	122.097	417.732	266.25	408.289	151673
C_1402	Layer1	156.706	302.205	224.909	272.513	151507		C_1402	Layer6	468.452	184.518	434.415	261.062	151669		C_1402	Layer4	343.204	419.217	347.59	438.779	151673
C_1403	Layer1	124.572	370.477	285.221	387.422	151507		C_1403	Layer3	290.684	249.955	331.072	255.152	151669		C_1403	Layer4	359.361	416.022	374.395	393.273	151673
C_1404	Layer1	135.014	252.7	219.565	251.756	151507		C_1404	Layer6	446.94	209.361	399.539	306.906	151669		C_1404	Layer6	304.275	255.266	311.434	231.941	151673
C_1405	Layer6	480.423	394.194	438.918	360.459	151507		C_1405	Layer6	446.94	203.15	434.389	317.416	151669		C_1405	Layer3	153.78	324.527	181.176	320.856	151673
C_1406	WM	436.769	220.837	333.816	166.42	151507		C_1406	WM	452.565	317.777	362.705	313.311	151669		C_1406	Layer6	368.272	161.836	427.097	257.039	151673
C_1407	Layer5	323.537	199.46	354.012	184.212	151507		C_1407	Layer3	123.942	433.078	274.457	365.217	151669		C_1407	Layer6	379.028	155.536	401.745	209.891	151673
C_1408	Layer1	227.138	422.817	267.109	366.956	151507		C_1408	Layer3	344.96	435.734	316.15	464.951	151669		C_1408	Layer4	235.239	401.395	275.169	352.91	151673
C_1409	WM	512.511	301.17	480.122	306.022	151507		C_1409	Layer4	361.161	432.583	308.997	330.076	151669		C_1409	Layer3	289.604	463.006	328.557	446.33	151673
C_1410	Layer3	399.685	440.909	353.858	380.251	151507		C_1410	Layer3	306.886	271.602	286.967	323.023	151669		C_1410	Layer6	342.439	313.861	372.263	343.45	151673
C_1411	WM	393.384	134.203	458.39	273.27	151507		C_1411	Layer3	156.121	340.099	223.869	412.05	151669		C_1411	Layer6	267.192	351.575	312.995	342.102	151673
C_1412	Layer3	340.144	351.215	271.013	304.918	151507		C_1412	Layer4	371.377	178.533	335.994	310.488	151669		C_1412	Layer5	352.025	146.445	385.261	274.72	151673
C_1413	Layer5	464.446	459.316	464.615	357.449	151507		C_1413	Layer5	382.178	172.277	420.769	299.666	151669		C_1413	Layer3	456.256	396.715	316.049	373.464	151673
C_1414	Layer6	355.671	131.233	460.21	188.511	151507		C_1414	Layer3	237.129	417.372	217.945	378.906	151669		C_1414	Layer3	413.501	446.625	309.383	437.998	151673
C_1415	Layer2	221.467	326.778	232.802	328.242	151507		C_1415	Layer3	291.179	479.208	297.845	519.715	151669		C_1415	Layer1	120.702	225.608	186.385	190.538	151673
C_1416	Layer3	372.727	431.683	287.394	475.394	151507		C_1416	Layer5	344.779	330.378	374.429	329.786	151669		C_1416	Layer2	338.254	484.338	273.835	429.708	151673
C_1417	Layer5	377.723	304.635	367.308	288.178	151507		C_1417	Layer3	269.352	367.732	210.438	264.609	151669		C_1417	Layer3	233.798	203.06	220.149	289.119	151673
C_1418	Layer1	172.997	342.439	210.334	265.793	151507		C_1418	Layer6	458.146	413.816	428.203	362.257	151669		C_1418	Layer3	174.932	268.587	171.435	320.922	151673
C_1419	Layer3	215.797	224.572	264.225	261.334	151507		C_1419	Layer5	415.122	463.456	426.112	389.61	151669		C_1419	Layer4	202.385	333.483	265.882	365.169	151673
C_1420	Layer3	215.617	168.812	228.904	225.703	151507		C_1420	Layer3	339.739	500.81	301.998	451.149	151669		C_1420	Layer2	185.194	194.149	175.538	260.24	151673
C_1421	Layer1	113.726	351.89	265.282	324.761	151507		C_1421	Layer3	236.724	219.082	236.868	311.421	151669		C_1421	Layer6	267.147	345.41	266.604	336.09	151673
C_1422	Layer1	124.122	221.737	234.038	248.902	151507		C_1422	Layer3	177.543	284.248	226.02	268.977	151669		C_1422	Layer5	315.842	366.742	278.568	369.902	151673
C_1423	WM	463.906	273.402	473.197	217.616	151507		C_1423	Layer3	204.635	349.28	197.459	391.356	151669		C_1423	Layer6	455.626	309.946	401.695	269.339	151673
C_1424	Layer4	247.93	162.511	267.762	221.159	151507		C_1424	Layer3	237.309	504.095	302.796	465.022	151669		C_1424	WM	352.61	233.213	450.364	226.89	151673
C_1425	WM	398.83	149.685	448.824	326.676	151507		C_1425	Layer3	264.266	507.156	315.924	497.554	151669		C_1425	WM	406.436	214.221	447.316	256.333	151673
C_1426	Layer5	328.848	183.978	435.669	187.946	151507		C_1426	Layer3	188.164	209.901	206.562	270.701	151669		C_1426	Layer2	163.996	243.879	161.712	287.462	151673
C_1427	Layer6	420.612	217.777	416.442	208.709	151507		C_1427	Layer3	269.352	361.521	263.364	362.576	151669		C_1427	Layer5	256.706	388.839	285.488	308.908	151673
C_1428	Layer3	237.444	255.491	199.881	276.182	151507		C_1428	Layer3	317.912	383.123	270.076	354.37	151669		C_1428	Layer4	310.801	413.276	316.326	386.969	151673
C_1429	Layer6	350.225	109.541	314.101	190.404	151507		C_1429	WM	457.966	327.048	436.566	302.738	151669		C_1429	Layer2	343.699	487.399	261.331	448.849	151673
C_1430	Layer3	394.239	425.428	385.008	332.801	151507		C_1430	Layer5	355.356	249.82	333.037	245.013	151669		C_1430	Layer6	325.968	273.672	419.693	242.984	151673
C_1431	Layer6	512.691	375.518	452.388	229.97	151507		C_1431	Layer6	409.226	231.098	435.951	275.621	151669		C_1431	WM	465.302	154.905	448.088	178.42	151673
C_1432	Layer6	491.089	363.186	456.33	294.987	151507		C_1432	Layer3	166.697	259.496	185.427	238.971	151669		C_1432	Layer3	467.057	396.625	332.777	401.095	151673
C_1433	Layer3	167.057	159.676	296.784	259.95	151507		C_1433	Layer3	258.641	404.906	214.528	446.527	151669		C_1433	Layer1	147.75	234.698	232.604	250.005	151673
C_1434	WM	436.634	171.242	492.177	211.281	151507		C_1434	Layer3	312.601	429.613	275.201	397.747	151669		C_1434	Layer6	315.212	279.973	330.14	306.71	151673
C_1435	Layer4	220.837	109.946	464.737	301.432	151507		C_1435	Layer3	345.14	503.87	302.912	482.431	151669		C_1435	WM	465.977	247.885	440.261	205.463	151673
C_1436	Layer3	199.64	233.933	250.245	313.858	151507		C_1436	Layer4	328.488	290.144	319.353	304.636	151669		C_1436	Layer6	357.786	199.1	431.835	222.729	151673
C_1437	Layer3	383.483	425.473	314.803	275.764	151507		C_1437	Layer6	468.407	172.097	379.751	293.231	151669		C_1437	Layer3	229.973	423.132	214.163	359.875	151673
C_1438	WM	485.194	186.589	486.281	243.745	151507		C_1438	Layer6	468.947	413.771	469.354	366.152	151669		C_1438	WM	422.232	161.431	450.612	211.544	151673
C_1439	Layer1	124.302	277.498	206.562	218.705	151507		C_1439	Layer3	150.54	250.225	169.284	335.717	151669		C_1439	Layer6	412.556	316.472	386.04	256.824	151673
C_1440	Layer3	280.468	218.182	320.483	204.7	151507		C_1440	Layer3	178.038	519.712	325.466	548.288	151669		C_1440	Layer5	418.182	350.495	396.211	315.337	151673
C_1441	Layer5	317.957	134.428	403.955	211.421	151507		C_1441	Layer4	317.732	296.355	316.675	290.438	151669		C_1441	Layer5	255.626	240.099	370.46	311.134	151673
C_1442	Layer3	188.614	147.21	228.894	297.799	151507		C_1442	WM	468.632	265.077	436.325	228.064	151669		C_1442	Layer4	233.978	227.858	280.132	329.954	151673
C_1443	Layer5	334.158	156.076	372.387	255.891	151507		C_1443	Layer5	360.711	215.707	358.693	285.645	151669		C_1443	Layer5	261.161	261.746	295.529	262.926	151673
C_1444	Layer5	296.49	171.692	441.035	254.346	151507		C_1444	Layer3	231.773	439.064	229.135	399.956	151669		C_1444	Layer4	250.045	212.241	296.395	251.117	151673
C_1445	Layer1	145.995	320.837	288.265	351.513	151507		C_1445	Layer5	425.293	178.398	392.952	270.43	151669		C_1445	Layer5	321.422	394.599	270.152	365.04	151673
C_1446	Layer3	177.768	128.668	283.863	241.595	151507		C_1446	Layer6	414.851	333.348	416.513	363.284	151669		C_1446	WM	476.598	223.042	424.949	222.565	151673
C_1447	Layer1	124.077	209.361	234.264	230.251	151507		C_1447	Layer6	420.297	367.417	445.317	368.571	151669		C_1447	Layer3	321.692	431.773	314.833	414.357	151673
C_1448	Layer5	453.6	434.563	442.582	335.367	151507		C_1448	Layer3	258.371	256.211	273.65	301.13	151669		C_1448	Layer3	153.645	305.941	216.216	374.97	151673
C_1449	Layer5	383.033	270.567	444.125	213.32	151507		C_1449	Layer3	236.769	243.879	212.182	292.654	151669		C_1449	Layer2	246.535	475.698	208.648	393.152	151673
C_1450	Layer3	204.86	181.233	289.188	285.771	151507		C_1450	Layer3	263.771	277.903	272.991	272.589	151669		C_1450	Layer3	391.854	440.549	324.551	471.201	151673
C_1451	Layer6	350.315	152.925	337.343	326.972	151507		C_1451	Layer3	252.88	228.353	268.329	273.756	151669		C_1451	Layer3	159.631	389.559	216.738	377.07	151673
C_1452	Layer5	377.768	317.057	361.881	313.528	151507		C_1452	Layer3	323.357	410.981	243.443	342.137	151669		C_1452	Layer6	326.373	329.478	337.58	318.086	151673
C_1453	Layer3	231.773	165.662	194.128	265.257	151507		C_1453	WM	479.343	240.234	398.985	288.378	151669		C_1453	Layer5	256.076	302.07	264.252	301.671	151673
C_1454	Layer3	199.37	140.999	295.483	219.373	151507		C_1454	Layer3	323.447	448.155	284.023	460.661	151669		C_1454	Layer5	319.892	177.678	332.868	286.366	151673
C_1455	Layer5	291.044	162.376	405.878	221.468	151507		C_1455	Layer3	156.076	321.467	184.553	288.75	151669		C_1455	Layer6	373.627	152.475	424.87	234.097	151673
C_1456	Layer4	421.242	440.819	471.152	378.427	151507		C_1456	Layer3	248.065	491.719	345.254	396.547	151669		C_1456	Layer1	141.944	182.043	167.691	165.603	151673
C_1457	WM	404.32	177.543	428.011	199.233	151507		C_1457	Layer5	393.564	457.291	390.867	472.443	151669		C_1457	Layer5	240.414	373.492	282.392	332.751	151673
C_1458	Layer1	183.933	398.155	330.129	474.121	151507		C_1458	Layer3	161.611	405.131	197.266	362.91	151669		C_1458	Layer6	428.488	282.268	345.358	310.706	151673
C_1459	Layer1	135.239	333.258	199.808	229.573	151507		C_1459	Layer3	264.266	500.945	374.779	499.503	151669		C_1459	Layer3	461.701	399.775	319.103	417.325	151673
C_1460	Layer3	361.971	444.104	333.734	379.367	151507		C_1460	Layer6	474.302	416.877	444.708	384.802	151669		C_1460	Layer4	208.056	373.717	256.111	349.685	151673
C_1461	Layer1	211.026	444.554	312.121	430.009	151507		C_1461	Layer4	328.623	345.905	319.446	366.689	151669		C_1461	WM	470.702	157.966	454.69	178.87	151673
C_1462	Layer1	145.905	289.829	239.976	296.923	151507		C_1462	Layer3	258.461	318.182	206.864	258.484	151669		C_1462	Layer1	111.386	430.198	206.466	337.308	151673
C_1463	Layer3	313.366	410.171	314.385	429.928	151507		C_1463	Layer3	322.907	194.104	320.117	287.629	151669		C_1463	Layer3	239.064	187.534	175.399	277.578	151673
C_1464	Layer2	168.002	475.653	268.429	379.202	151507		C_1464	Layer4	376.778	169.217	346.833	290.801	151669		C_1464	Layer5	321.332	382.178	285.945	342.911	151673
C_1465	Layer5	318.002	159.226	408.835	218.589	151507		C_1465	Layer3	242.439	389.469	226.942	456.602	151669		C_1465	WM	503.825	263.096	416.407	267.693	151673
C_1466	Layer2	124.662	401.44	219.776	326.044	151507		C_1466	WM	430.963	299.235	371.069	257.886	151669		C_1466	Layer3	424.257	446.535	310.211	466.593	151673
C_1467	Layer3	307.741	332.718	255.034	313.176	151507		C_1467	Layer6	463.546	416.877	443.275	364.888	151669		C_1467	Layer6	342.709	351.035	350.094	333.291	151673
C_1468	Layer4	264.176	177.948	362.237	316.804	151507		C_1468	Layer3	210.126	389.514	261.195	419.079	151669		C_1468	Layer6	330.873	208.596	335.372	271.38	151673
C_1469	Layer6	485.914	428.263	444.312	278.805	151507		C_1469	Layer3	113.186	445.5	326.516	398.558	151669		C_1469	Layer2	354.455	487.309	304.667	462.897	151673
C_1470	Layer5	415.482	301.44	437.463	262.972	151507		C_1470	Layer3	242.079	203.555	226.174	264.451	151669		C_1470	Layer3	456.436	421.512	353.421	391.178	151673
C_1471	Layer1	135.149	302.25	221.786	268.535	151507		C_1471	Layer3	323.357	398.605	296.423	360.74	151669		C_1471	Layer5	429.163	375.203	414.519	361.813	151673
C_1472	Layer2	183.573	268.047	216.511	328.951	151507		C_1472	Layer5	425.923	463.456	391.244	429.584	151669		C_1472	Layer2	197.885	460.576	253.528	447.575	151673
C_1473	Layer3	356.661	465.797	333.502	437.154	151507		C_1473	Layer4	344.824	367.552	281.108	330.697	151669		C_1473	WM	390.054	186.454	452.37	170.726	151673
C_1474	Layer1	194.734	398.155	256.995	400.935	151507		C_1474	Layer4	333.753	225.068	317.625	280.085	151669		C_1474	WM	411.701	198.695	457.473	179.555	151673
C_1475	Layer6	344.824	118.857	372.803	182.692	151507		C_1475	Layer3	355.896	503.87	266.42	494.658	151669		C_1475	Layer1	136.814	216.157	154.503	166.067	151673
C_1476	Layer5	323.312	125.113	436.028	180.39	151507		C_1476	Layer6	458.191	438.569	430.707	371.18	151669		C_1476	Layer6	380.018	291.899	414.259	245.898	151673
C_1477	Layer5	388.299	236.454	355.343	200.399	151507		C_1477	Layer3	242.034	178.803	214.459	334.022	151669		C_1477	Layer5	224.122	358.101	254.741	365.748	151673
C_1478	Layer4	285.734	177.903	381.3	224.671	151507		C_1478	Layer6	431.143	392.169	376.91	373.863	151669		C_1478	Layer1	174.257	175.608	262.562	200.619	151673
C_1479	Layer4	274.887	165.527	308.036	213.158	151507		C_1479	Layer3	199.505	476.328	260.997	437.162	151669		C_1479	Layer3	343.249	425.428	382.907	418.229	151673
C_1480	Layer4	356.121	292.304	432.758	304.86	151507		C_1480	Layer5	393.024	203.24	372.691	290.621	151669		C_1480	Layer5	261.971	373.312	365.77	405.875	151673
C_1481	WM	496.355	310.486	505.361	256.247	151507		C_1481	Layer6	414.581	215.617	396.713	307.199	151669		C_1481	Layer3	208.641	454.275	340.746	455.793	151673
C_1482	Layer5	453.51	403.555	453.328	364.917	151507		C_1482	Layer5	382.448	308.641	324.321	293.838	151669		C_1482	Layer2	121.422	324.752	179.071	329.984	151673
C_1483	Layer1	145.995	327.003	286.933	305.137	151507		C_1483	Layer3	226.238	374.032	240.415	455.465	151669		C_1483	Layer1	115.212	210.126	244.045	238.308	151673
C_1484	Layer5	366.652	205.536	276.833	213.581	151507		C_1484	Layer3	177.363	191.314	222.035	384.105	151669		C_1484	Layer5	255.941	283.483	249.524	282.707	151673
C_1485	Layer1	124.122	215.572	237.958	219.27	151507		C_1485	Layer3	345.005	441.899	279.106	424.438	151669		C_1485	Layer6	315.167	273.762	338.624	291.801	151673
C_1486	Layer1	259.541	447.525	223.213	290.473	151507		C_1486	Layer3	264.041	389.424	224.914	416.998	151669		C_1486	Layer3	321.737	437.984	376.726	436.238	151673
C_1487	Layer3	242.664	196.625	211.662	271.733	151507		C_1487	Layer3	275.068	507.111	249.727	436.661	151669		C_1487	Layer3	185.509	237.534	218.163	241.618	151673
C_1488	Layer6	426.148	270.432	321.639	295.745	151507		C_1488	Layer5	447.57	506.751	368.398	352.271	151669		C_1488	Layer3	212.331	221.827	182.18	272.057	151673
C_1489	Layer1	211.071	463.141	248.207	328.756	151507		C_1489	Layer3	210.261	470.072	332.178	517.506	151669		C_1489	Layer6	315.437	310.936	361.581	262.572	151673
C_1490	Layer2	302.655	441.179	353.271	456.592	151507		C_1490	Layer3	123.762	340.144	238.877	401.655	151669		C_1490	Layer4	223.447	265.122	255.998	283.569	151673
C_1491	Layer2	188.974	271.107	216.686	335.647	151507		C_1491	Layer3	258.461	299.595	287.91	286.775	151669		C_1491	Layer5	287.984	239.874	326.776	283.139	151673
C_1492	Layer6	366.427	131.188	394.978	287.581	151507		C_1492	Layer4	317.732	290.189	287.902	271.7	151669		C_1492	Layer1	131.683	250.315	164.641	175.984	151673
C_1493	Layer3	199.685	258.686	334.878	311.712	151507		C_1493	Layer3	323.447	454.365	284.482	481.857	151669		C_1493	Layer3	370.207	428.308	314.352	433.848	151673
C_1494	Layer3	286.184	332.808	265.263	319.531	151507		C_1494	Layer3	188.254	253.24	197.483	286.853	151669		C_1494	Layer5	245.05	271.197	274.783	307.883	151673
C_1495	Layer3	307.831	363.726	240.349	365.422	151507		C_1495	Layer3	215.167	237.714	200.414	262.956	151669		C_1495	WM	428.308	257.471	439.215	216.654	151673
C_1496	Layer5	318.137	196.4	385.361	155.85	151507		C_1496	Layer4	317.777	327.363	298.515	349.235	151669		C_1496	Layer6	466.247	285.059	382.31	286.071	151673
C_1497	Layer3	318.857	450.45	346.004	431.689	151507		C_1497	Layer3	226.058	281.053	207.269	366.983	151669		C_1497	Layer6	336.364	217.822	367.92	271.608	151673
C_1498	Layer6	415.257	227.093	372.934	179.969	151507		C_1498	Layer3	290.684	256.166	282.354	257.757	151669		C_1498	Layer3	207.201	255.941	198.907	224.431	151673
C_1499	Layer3	291.584	335.869	221.611	322.197	151507		C_1499	Layer3	134.383	265.752	298.173	303.277	151669		C_1499	Layer3	185.824	280.918	230.788	350.503	151673
C_1500	Layer3	177.993	203.015	242.288	281.726	151507		C_1500	Layer4	371.962	444.96	323.046	396.803	151669		C_1500	Layer5	278.263	388.704	290.695	347.673	151673
C_1501	Layer5	437.309	394.329	456.333	344.068	151507		C_1501	Layer3	247.615	287.219	278.266	271.633	151669		C_1501	WM	422.997	272.997	414.188	268.963	151673
C_1502	Layer5	437.354	419.127	321.86	406.028	151507		C_1502	Layer6	430.873	274.437	429.42	335.059	151669		C_1502	Layer3	132.628	380.468	236.318	368.336	151673
C_1503	WM	398.92	180.648	424.345	170.886	151507		C_1503	WM	468.677	302.25	426.39	254.778	151669		C_1503	WM	363.636	264.131	419.554	245.877	151673
C_1504	Layer1	205.626	441.494	266.351	383.606	151507		C_1504	Layer4	339.154	234.338	310.509	249.332	151669		C_1504	Layer6	401.71	310.351	386.987	322.109	151673
C_1505	Layer2	308.146	469.037	278.598	380.114	151507		C_1505	Layer3	209.856	271.827	242.925	264.246	151669		C_1505	Layer6	321.017	332.628	318.717	304.69	151673
C_1506	Layer2	178.128	246.355	194.822	286.504	151507		C_1506	Layer3	188.344	296.625	221.852	305.464	151669		C_1506	Layer3	165.077	392.619	241.305	341.458	151673
C_1507	Layer1	243.339	425.878	267.577	374.645	151507		C_1507	Layer3	280.243	404.86	239.629	361.623	151669		C_1507	Layer5	271.737	230.693	331.888	263.855	151673
C_1508	Layer5	372.052	208.641	403.348	219.837	151507		C_1508	Layer6	425.518	289.919	434.882	322.401	151669		C_1508	Layer3	212.016	178.443	208.793	326.686	151673
C_1509	Layer1	221.602	370.162	238.617	342.181	151507		C_1509	Layer3	209.631	160.261	393.435	255.594	151669		C_1509	Layer5	434.518	372.097	381.438	331.912	151673
C_1510	Layer5	328.803	165.392	428.39	191.994	151507		C_1510	Layer3	134.653	395.905	264.7	397.883	151669		C_1510	Layer6	391.089	328.983	431.609	340.307	151673
C_1511	Layer1	113.501	271.332	392.843	268.489	151507		C_1511	Layer5	366.202	280.783	382.238	305.953	151669		C_1511	Layer3	402.79	459.091	349.176	443.691	151673
C_1512	Layer1	189.199	351.665	243.218	294.299	151507		C_1512	Layer6	404.05	327.183	384.194	354.903	151669		C_1512	Layer3	170.522	401.89	273.791	371.861	151673
C_1513	Layer4	340.009	307.876	342.14	282.134	151507		C_1513	Layer4	323.222	349.01	291.446	297.59	151669		C_1513	Layer2	174.527	212.826	176.499	267.313	151673
C_1514	Layer3	394.329	450.225	363.53	342.514	151507		C_1514	Layer3	167.012	408.236	214.079	306.763	151669		C_1514	Layer4	283.843	416.562	344.777	409.08	151673
C_1515	Layer4	377.948	372.817	432.507	395.394	151507		C_1515	Layer3	113.231	457.921	290.843	373.436	151669		C_1515	Layer6	299.235	307.966	349.101	230.504	151673
C_1516	Layer1	227.048	385.644	230.621	306.346	151507		C_1516	Layer3	274.482	246.895	297.055	296.693	151669		C_1516	Layer6	471.557	275.743	404.833	283.517	151673
C_1517	Layer1	123.942	165.977	175.325	255.831	151507		C_1517	Layer3	215.077	194.329	296.999	236.946	151669		C_1517	Layer2	262.691	472.502	212.686	359.964	151673
C_1518	Layer1	162.466	422.997	325.695	363.73	151507		C_1518	Layer6	436.544	389.064	439.805	334.834	151669		C_1518	Layer3	343.429	450.225	312.719	440.245	151673
C_1519	WM	528.803	353.78	396.993	218.272	151507		C_1519	Layer6	393.294	345.77	403.657	347.552	151669		C_1519	Layer3	429.433	412.421	386.118	453.773	151673
[truncated: 16,466 more rows]

## Sheet: S.Fig.6
# S.Fig.6b-c					# S.Fig.6d-e
[truncated: 47,330 more rows]

[truncated: 27 more sheets: Fig.2e-g & S.Fig.7, S.Fig.8, S.Fig.9-11, S.Fig.12, S.Fig.13-14, S.Fig.15-17, Fig.3 & S.Fig.18, S.Fig.19, Fig.4a-c, e, g-h, Fig.4i-j & S.Fig.20-21, S.Fig.22, S.Fig.23, Fig.5a-c & S.Fig24a-b, Fig.5d & S.Fig.24c-d, S.Fig.25, Fig.5e-f & S.Fig.26a-b, Fig.5h & S.Fig.26c, S.Fig.27, S.Fig.28, Fig.6a-b & S.Fig.29a-b …]
